# Supplementary material for: Identification of EMP1 as a critical gene for cisplatin resistance in ovarian cancer by using integrated bioinformatics analysis
Source: Cancer Med. 2023 Jan 27;12(7):9024–40. doi: 10.1002/cam4.5637 (PMC10134351; doi:10.1002/cam4.5637)
Supplement: Supplementary file 8 — Table S1. [file CAM4-12-9024-s009.xlsx]

## Sheet: Sheet1
TABLE S1 Drugs for cisplatin-resistant OC patients
Agent	ORR (%)	mPFS (months)	mOS (months)
Non-platinum cytotoxic chemotherapy
Docetaxel	6.9-22.4	2.0-2.1	12.7-15.0
Etoposide	6.0-26.8	3.2-5.7	10.0-10.8
Gemcitabine	6.1-11.0	3.4-3.6	10.0-12.7
Liposome doxorubicin	8.3-12.3	2.1-3.1	8.3-13.5
Paclitaxel weekly	19.0-27.0	3.6-7.0	13.6-15.5
Topotecan	6.5-13.5	3.2-6.4	9.3-22.3
Anti-angiogenic agents
Bevacizumab	15.9	4.4	10.7
Pazopanib+paclitaxel(weekly)	56	6.4	19.1
Sorafenib+topotecan	35	6.7	17.1
Apatinib	41.4	5.1	14.5
PARP inhibitors
Olaparib	30	5.5	-
Rucaparib	25	5.3	-
Niraparib	27	9.2	26
Veliparib	20	5.8	-
Immune checkpoint inhibitors
Nivolumab	15	3.5	20
Pembrolizumab	7.8	-	-
Avelumab	13.6	-	-
