# Supplementary material for: Identification of EMP1 as a critical gene for cisplatin resistance in ovarian cancer by using integrated bioinformatics analysis
Source: Cancer Med. 2023 Jan 27;12(7):9024–40. doi: 10.1002/cam4.5637 (PMC10134351; doi:10.1002/cam4.5637)
Supplement: Supplementary file 9 — Table S2. [file CAM4-12-9024-s010.xlsx]

## Sheet: GSE15372
TABLE S2 Differential expression genes (DEGs) in GSE15372
genesymbol	logFC	AveExpr	t	P.Value	adj.P.Val	B	State
TSPAN8	-7.3422	9.76641	-13.5287	1.47165e-07	4.45157e-05	8.14512	Down
PTPRR	-7.18423	7.36202	-22.9673	1.0698e-09	1.47418e-06	12.641	Down
LGR5	-6.97044	8.63844	-23.9895	7.09625e-10	1.1001e-06	12.9765	Down
BRINP3	-6.08022	6.68267	-10.6653	1.25943e-06	0.000160043	5.99547	Down
MMP3	-5.96655	10.0068	-9.96428	2.29909e-06	0.000233716	5.38029	Down
CDH2	-5.41469	7.74124	-27.3518	2.05439e-10	5.81795e-07	13.9425	Down
SOSTDC1	-5.40095	6.74603	-10.416	1.5538e-06	0.000178165	5.78129	Down
ACKR3	-5.27667	6.63064	-9.10334	5.06446e-06	0.000407853	4.56679	Down
COL6A3	-5.16435	11.413	-33.2999	3.17776e-11	1.81109e-07	15.2504	Down
CYP26A1	-5.11017	7.18813	-9.85433	2.53487e-06	0.000248233	5.28009	Down
SLC27A6	-4.90735	7.24623	-8.72226	7.32602e-06	0.000534455	4.1844	Down
COL11A1	-4.77905	8.22438	-10.9278	1.01412e-06	0.000144564	6.21575	Down
ADGRL4	-4.71004	5.22394	-7.2411	3.50971e-05	0.00146557	2.55064	Down
MMP10	-4.44726	11.9927	-33.5003	3.00167e-11	1.81109e-07	15.2873	Down
PDGFC	-4.33381	8.99445	-15.0724	5.45572e-08	2.13426e-05	9.10829	Down
AOPEP	-4.28995	8.05165	-8.04387	1.46076e-05	0.000850535	3.46666	Down
CRISP3	-4.12096	4.68985	-8.57004	8.52085e-06	0.000590366	4.02758	Down
SERPINA3	-4.1138	6.93463	-8.03182	1.47938e-05	0.000853199	3.45346	Down
COL21A1	-3.99291	6.76113	-6.56077	7.80768e-05	0.00252232	1.7122	Down
ODAM	-3.9919	7.20625	-8.78336	6.899e-06	0.000509294	4.24668	Down
CHRM3	-3.92414	6.29524	-5.71751	0.000227984	0.00515959	0.586641	Down
CD160	-3.82966	8.48595	-7.29143	3.31521e-05	0.00141164	2.61034	Down
PTGS2	-3.73434	8.14557	-12.3518	3.36936e-07	7.12345e-05	7.32516	Down
ZNF415	-3.73361	4.77618	-3.63265	0.00492945	0.0387912	-2.62087	Down
AGR2	-3.67145	6.13021	-10.446	1.51474e-06	0.000175568	5.80729	Down
LRRTM4	-3.61271	6.24232	-3.7852	0.00385794	0.0328839	-2.36808	Down
TM4SF1	-3.60407	9.02535	-18.8584	6.80482e-09	5.56764e-06	11.044	Down
TSPAN12	-3.60256	6.34495	-4.82022	0.000793722	0.0116909	-0.722066	Down
PDZK1	-3.5237	7.1302	-4.64311	0.00102927	0.0138452	-0.993937	Down
TNS3	-3.50164	9.21873	-6.66447	6.88704e-05	0.00229654	1.84389	Down
ALDH1A1	-3.49912	10.2519	-18.1829	9.56681e-09	6.59153e-06	10.7362	Down
MME	-3.48989	10.8438	-21.427	2.05583e-09	2.12471e-06	12.0924	Down
CLGN	-3.48026	12.5456	-8.96606	5.7764e-06	0.000439502	4.43069	Down
CXCL6	-3.44	4.23157	-6.25055	0.00011456	0.00322284	1.30959	Down
GUCY1A1	-3.41235	8.84485	-9.30211	4.19803e-06	0.000354176	4.76065	Down
ANXA1	-3.33548	12.1659	-32.1931	4.38095e-11	1.81109e-07	15.0387	Down
MRC1	-3.30056	8.90933	-18.6283	7.63182e-09	5.56764e-06	10.9408	Down
LPAR1	-3.25354	9.57787	-26.9714	2.34557e-10	5.81795e-07	13.8428	Down
LAMP3	-3.2406	10.1739	-5.13189	0.000507967	0.00862986	-0.254381	Down
TRPC6	-3.17656	5.94613	-7.66816	2.18296e-05	0.0010955	3.04738	Down
CCR5	-3.17334	9.38086	-8.31289	1.10522e-05	0.000695786	3.75716	Down
GRAMD2B	-3.13165	5.13841	-5.20911	0.000455774	0.00804056	-0.140658	Down
DKK2	-3.08903	6.52556	-4.65441	0.0010122	0.0137045	-0.976455	Down
TLL1	-3.0871	4.32385	-4.53906	0.00120156	0.0152839	-1.15566	Down
LTF	-3.08687	6.42905	-4.22401	0.001938	0.0208819	-1.65407	Down
NIBAN1	-3.05129	10.7504	-8.29805	1.12215e-05	0.000699342	3.74135	Down
ZNF804A	-3.04824	8.11329	-10.396	1.58057e-06	0.000178202	5.76385	Down
TENM3	-3.03446	5.90403	-7.85063	1.79277e-05	0.000969783	3.25303	Down
LOX	-3.03008	8.21753	-13.2109	1.82842e-07	5.06547e-05	7.93155	Down
CXADR	-3.02962	10.6445	-19.9306	4.05561e-09	3.59269e-06	11.5038	Down
ADGRL3	-3.01546	7.08869	-7.78058	1.93277e-05	0.00100428	3.17453	Down
ARSJ	-2.99439	5.39101	-3.75577	0.00404384	0.0339092	-2.41668	Down
MMP1	-2.98125	8.16962	-11.9214	4.64317e-07	8.22637e-05	7.00432	Down
PLA2G4A	-2.98019	9.06481	-13.1798	1.86817e-07	5.06547e-05	7.91034	Down
DACT1	-2.97739	7.15784	-3.92682	0.00308074	0.0285129	-2.13535	Down
ZBBX	-2.96193	6.6391	-4.64452	0.00102713	0.0138452	-0.991754	Down
LGALS3	-2.89698	8.1534	-16.9387	1.85107e-08	1.09319e-05	10.1294	Down
ESRP1	-2.89175	6.88144	-8.45422	9.57262e-06	0.000634864	3.90664	Down
MEOX2	-2.84797	5.14936	-5.09035	0.000538664	0.00903032	-0.315913	Down
ANXA10	-2.81208	6.98176	-5.35451	0.000372475	0.00711778	0.07114	Down
GFRA1	-2.81171	5.79232	-7.53807	2.5174e-05	0.00119163	2.89838	Down
SNAP91	-2.81023	6.21725	-5.27054	0.000418367	0.00761886	-0.0508023	Down
IFT74	-2.7714	4.75523	-5.34009	0.000379952	0.00722725	0.0502791	Down
FMO6P	-2.76921	4.79102	-4.40662	0.00146648	0.0176282	-1.36361	Down
ARNTL2	-2.71252	6.24566	-6.22926	0.000117667	0.00325012	1.28148	Down
PMAIP1	-2.65988	9.96996	-25.4157	4.11366e-10	7.28823e-07	13.4104	Down
JAM2	-2.57873	9.44277	-14.4667	7.95935e-08	2.82034e-05	8.74437	Down
IGFBP3	-2.54175	8.38372	-8.57914	8.44377e-06	0.000589407	4.03702	Down
PRDM13	-2.54046	6.99618	-4.0555	0.00251688	0.024872	-1.92572	Down
FGF21	-2.50102	7.03925	-4.09922	0.00235098	0.0237048	-1.85492	Down
PKIA	-2.48911	8.10711	-11.117	8.69865e-07	0.000128429	6.37136	Down
CRIM1	-2.4792	8.62649	-7.1616	3.84266e-05	0.00155234	2.45571	Down
PDE1A	-2.47617	5.45644	-4.43803	0.0013985	0.0170618	-1.31409	Down
BCL11A	-2.47448	6.60749	-4.3099	0.00169885	0.0192841	-1.51693	Down
H3-4	-2.40836	4.74649	-4.41032	0.0014583	0.0176068	-1.35778	Down
CD55	-2.35997	11.1427	-11.8213	5.01022e-07	8.75166e-05	6.92795	Down
CSN3	-2.35468	5.80842	-4.96899	0.000640303	0.0100013	-0.497097	Down
DOCK10	-2.33785	4.94831	-4.76047	0.000866011	0.0122912	-0.813296	Down
SLC5A7	-2.33634	4.77484	-4.34135	0.00161927	0.018786	-1.46694	Down
C5orf30	-2.33274	8.5226	-7.83155	1.82978e-05	0.000969783	3.2317	Down
SPAG6	-2.32728	6.22402	-3.6467	0.00481881	0.0381862	-2.59749	Down
PITX2	-2.31396	9.35324	-8.62161	8.09377e-06	0.00057689	4.08097	Down
MUSK	-2.30133	6.27831	-10.6658	1.2589e-06	0.000160043	5.9959	Down
SGCG	-2.29869	6.79865	-3.96846	0.00288501	0.0271938	-2.06733	Down
MEF2C	-2.27535	6.65263	-9.09241	5.11745e-06	0.000409462	4.55602	Down
IFI44L	-2.27301	10.0415	-16.3841	2.52143e-08	1.4214e-05	9.8407	Down
MORC4	-2.23912	8.89095	-6.72869	6.3764e-05	0.00219058	1.92473	Down
CYFIP2	-2.23494	6.13987	-5.49153	0.000308804	0.00627834	0.267952	Down
TNFSF18	-2.22269	7.6397	-4.26477	0.00182034	0.0200853	-1.58887	Down
JPH3	-2.21766	6.00774	-4.84641	0.000764093	0.0114035	-0.682236	Down
EPS8	-2.2138	7.69953	-3.63019	0.004949	0.0389205	-2.62494	Down
PLK2	-2.20548	8.4788	-13.1715	1.87882e-07	5.06547e-05	7.90473	Down
GLRB	-2.18732	5.92784	-3.80845	0.00371741	0.0321726	-2.32974	Down
ITPRID2	-2.17837	9.79665	-11.6172	5.86099e-07	9.43999e-05	6.7702	Down
F3	-2.17693	7.08139	-4.87251	0.000735744	0.0110202	-0.642646	Down
ITGA2	-2.17385	6.3039	-4.18536	0.00205705	0.021675	-1.71609	Down
ANKRD7	-2.16304	4.26046	-3.57597	0.00540312	0.0414407	-2.71528	Down
PPM1H	-2.1615	9.17939	-9.54865	3.34149e-06	0.00030249	4.99595	Down
RTN1	-2.14589	9.0743	-15.3989	4.47683e-08	1.96321e-05	9.29743	Down
SLIT2	-2.14507	12.2585	-14.9309	5.95162e-08	2.23673e-05	9.02477	Down
NGF	-2.14115	6.34467	-5.32608	0.000387377	0.00730129	0.0299653	Down
FOLH1	-2.11939	9.65946	-5.89775	0.000179884	0.00439007	0.835578	Down
ATF5	-2.10381	8.05548	-4.67647	0.000979759	0.0133674	-0.94239	Down
ZNF835	-2.0997	6.18686	-3.98164	0.00282577	0.0268134	-2.04582	Down
CDH10	-2.08814	9.80367	-7.2011	3.67311e-05	0.00151342	2.50298	Down
PLSCR4	-2.08482	6.36094	-9.30927	4.17001e-06	0.000354176	4.76756	Down
MYBL1	-2.0819	9.73686	-11.5116	6.36241e-07	9.86332e-05	6.68748	Down
CYP39A1	-2.08021	7.58848	-5.36516	0.000367053	0.00707962	0.0865316	Down
A2M	-2.07308	5.57651	-3.86521	0.00339645	0.030326	-2.23636	Down
GSG1	-2.07172	6.08466	-4.82164	0.000792089	0.0116807	-0.71991	Down
DSC2	-2.06782	5.84142	-5.16809	0.000482746	0.00829504	-0.200968	Down
PRSS12	-2.05829	6.61231	-4.71502	0.00092569	0.012813	-0.883018	Down
ANKEF1	-2.0496	6.14815	-4.69072	0.000959401	0.0131766	-0.920431	Down
KLF4	-2.04016	7.32101	-5.9719	0.000163385	0.00404683	0.936647	Down
FBN2	-2.03494	8.26919	-12.0233	4.29968e-07	8.22637e-05	7.08138	Down
ATRNL1	-2.02468	5.98336	-4.96974	0.00063962	0.0100013	-0.495979	Down
TSPAN13	-2.01654	11.0811	-7.70454	2.09834e-05	0.00106712	3.08868	Down
IL33	-1.98348	8.10937	-8.19705	1.24518e-05	0.000756997	3.63304	Down
CCR1	-1.98138	12.4902	-15.9985	3.14433e-08	1.62483e-05	9.63283	Down
NDNF	-1.98006	8.44475	-11.5311	6.26631e-07	9.83732e-05	6.70282	Down
COLGALT2	-1.93403	9.91663	-9.34346	4.039e-06	0.000347859	4.8005	Down
PSG2	-1.92864	4.74068	-3.76346	0.00399437	0.0336765	-2.40397	Down
PPARG	-1.92566	7.44426	-4.14705	0.00218265	0.0225765	-1.77771	Down
PTX3	-1.91182	8.26756	-4.97951	0.000630729	0.00996471	-0.48131	Down
GUCY1B1	-1.91107	8.24479	-10.6474	1.27843e-06	0.000160153	5.98022	Down
CADPS2	-1.90805	7.1991	-4.40165	0.00147756	0.0177213	-1.37146	Down
NR5A2	-1.90441	6.0959	-4.9797	0.000630556	0.00996471	-0.481023	Down
RNF128	-1.89999	8.67007	-7.31262	3.23686e-05	0.00139873	2.63537	Down
RETREG1	-1.89862	5.52022	-4.54208	0.00119615	0.0152464	-1.15095	Down
PELI2	-1.89442	6.43936	-3.61226	0.00509462	0.0396881	-2.65479	Down
ATP8A1	-1.89263	8.98858	-12.6946	2.62834e-07	6.51934e-05	7.5724	Down
MCOLN3	-1.88024	10.2206	-7.77934	1.93535e-05	0.00100428	3.17314	Down
TMEM158	-1.842	10.412	-9.15754	4.81026e-06	0.000400381	4.62003	Down
NUPR1	-1.8329	11.0794	-6.69267	6.65756e-05	0.00224978	1.87945	Down
OR10J1	-1.83175	7.12803	-4.01869	0.00266613	0.0259133	-1.98551	Down
ASPH	-1.81925	10.5735	-6.99273	4.66966e-05	0.00176028	2.25145	Down
JUN	-1.80839	9.52848	-11.1498	8.4724e-07	0.000126596	6.39805	Down
SGCE	-1.80059	8.92498	-8.00179	1.5269e-05	0.000858276	3.4205	Down
PDGFRL	-1.79574	10.753	-11.034	9.30159e-07	0.000135716	6.30343	Down
NRIP1	-1.78721	10.1444	-20.2592	3.47921e-09	3.31916e-06	11.6381	Down
MAP7	-1.7835	7.30077	-6.5435	7.97361e-05	0.00254868	1.69012	Down
CLEC1B	-1.77936	5.78645	-3.62015	0.00502999	0.0394365	-2.64165	Down
PRPH	-1.76808	9.00741	-4.30357	0.00171537	0.0193633	-1.52701	Down
TIMM8A	-1.76113	6.89479	-4.24561	0.0018747	0.0204126	-1.6195	Down
TLE1	-1.75903	9.42953	-8.57728	8.45947e-06	0.000589407	4.03509	Down
ITPR2	-1.75558	6.13284	-5.20462	0.000458646	0.0080529	-0.147246	Down
ETNPPL	-1.75281	4.9143	-3.47768	0.00634043	0.0461467	-2.87956	Down
PERP	-1.74233	10.1707	-15.4895	4.24062e-08	1.94786e-05	9.3491	Down
FOS	-1.72648	11.8176	-7.45312	2.76568e-05	0.00126103	2.80001	Down
RGS16	-1.71049	8.4377	-4.64756	0.00102251	0.0138139	-0.987042	Down
AMBN	-1.70995	5.99934	-4.46121	0.00135045	0.0166815	-1.27761	Down
ISYNA1	-1.70082	12.0197	-16.2794	2.67588e-08	1.44288e-05	9.78486	Down
FOSB	-1.67957	9.75037	-6.51161	8.29007e-05	0.00261612	1.64926	Down
GSAP	-1.6733	6.33439	-6.11768	0.000135518	0.00360664	1.13311	Down
S100A4	-1.66521	13.1459	-13.2697	1.75583e-07	5.06415e-05	7.97148	Down
ARHGEF15	-1.66227	7.26121	-4.68363	0.000969472	0.0132439	-0.931352	Down
ANO3	-1.66018	12.9482	-10.944	1.00077e-06	0.00014432	6.2292	Down
ISL1	-1.65922	12.7729	-9.10367	5.06283e-06	0.000407853	4.56712	Down
IKZF3	-1.64349	5.0192	-4.16405	0.00212596	0.0221302	-1.75035	Down
MYL5	-1.63235	9.37248	-8.11696	1.35321e-05	0.000799166	3.54638	Down
VCAN	-1.63072	7.72203	-6.38711	9.66221e-05	0.00286676	1.48844	Down
FRY	-1.62007	5.40412	-3.82289	0.00363285	0.031723	-2.30595	Down
RGS5	-1.61804	7.08771	-4.89322	0.000714046	0.0108042	-0.611295	Down
IL13RA2	-1.61404	8.5622	-10.7247	1.19871e-06	0.000158154	6.04577	Down
LCN2	-1.60672	5.79491	-3.43644	0.00678269	0.0485041	-2.94868	Down
LIMCH1	-1.6063	6.07742	-6.07457	0.000143181	0.00374626	1.07533	Down
P2RX7	-1.60523	5.04018	-3.52465	0.00587306	0.0439046	-2.80098	Down
SNCA	-1.60277	7.89339	-6.16549	0.000127535	0.0034428	1.19689	Down
CHRNA3	-1.59631	9.80194	-8.33063	1.08535e-05	0.000686761	3.77604	Down
CSTA	-1.57378	8.88723	-5.87284	0.000185824	0.00450115	0.801449	Down
UST	-1.57361	7.77555	-3.55751	0.00556743	0.0421953	-2.74607	Down
TREM2	-1.57177	4.73993	-4.10332	0.00233603	0.0236309	-1.84829	Down
SLC27A2	-1.5717	9.56236	-6.96351	4.83152e-05	0.00179403	2.21573	Down
BMP5	-1.55834	8.53567	-6.92706	5.04195e-05	0.00184455	2.17103	Down
LIPF	-1.55772	11.2488	-9.10906	5.03694e-06	0.000407853	4.57242	Down
PRORY	-1.55688	5.00275	-4.30785	0.00170419	0.0192841	-1.5202	Down
MAGI2	-1.55543	6.7069	-3.77003	0.00395263	0.0334546	-2.39312	Down
EDNRA	-1.55223	8.98011	-8.60995	8.18827e-06	0.000576994	4.06892	Down
EGR2	-1.54257	8.19161	-6.7069	6.54487e-05	0.00222382	1.89737	Down
RNFT2	-1.54037	7.16056	-3.89995	0.00321446	0.0291843	-2.17936	Down
MT2A	-1.53907	13.0528	-9.56865	3.28088e-06	0.000301404	5.0148	Down
RIBC2	-1.53608	4.64047	-5.19473	0.000465039	0.00810941	-0.161769	Down
CHD5	-1.51573	6.4359	-5.2206	0.000448518	0.00798292	-0.123819	Down
NOVA1	-1.50709	7.49258	-3.82969	0.00359374	0.0315648	-2.29476	Down
TSPAN7	-1.50708	8.2785	-5.50304	0.000304018	0.00620136	0.284355	Down
SRPX	-1.50306	11.0258	-12.512	2.99788e-07	6.75995e-05	7.44158	Down
C8B	-1.48717	6.78114	-3.74933	0.00408578	0.0341685	-2.42733	Down
NR0B1	-1.482	8.82834	-10.5761	1.35712e-06	0.000163407	5.91936	Down
TMPRSS15	-1.47906	7.64025	-4.49207	0.00128921	0.0161178	-1.22918	Down
CAPN3	-1.47836	6.56853	-7.37891	3.0045e-05	0.00133555	2.71334	Down
NR3C1	-1.47242	6.30503	-4.75912	0.00086773	0.012299	-0.815371	Down
TTC17	-1.45831	11.2124	-10.6604	1.26465e-06	0.000160043	5.99126	Down
TGIF1	-1.4514	12.3283	-10.7744	1.15031e-06	0.000155066	6.0877	Down
HAND2-AS1	-1.45058	7.81491	-3.55633	0.00557816	0.0422346	-2.74805	Down
BICC1	-1.44368	6.38156	-5.85772	0.000189533	0.00452908	0.780684	Down
TRBC1	-1.44308	6.85082	-3.75671	0.00403776	0.0338811	-2.41513	Down
P3H2	-1.43794	3.58637	-3.86123	0.00341794	0.0304052	-2.24288	Down
TCF4	-1.42991	7.15427	-5.20529	0.000458217	0.0080529	-0.146265	Down
TRIB3	-1.41984	13.1764	-5.29581	0.000403949	0.00752218	-0.0139982	Down
PLAGL1	-1.41721	10.2049	-11.9231	4.63729e-07	8.22637e-05	7.00559	Down
ADTRP	-1.41513	6.39003	-3.49115	0.00620252	0.0455439	-2.857	Down
ICA1	-1.40942	6.31447	-4.51946	0.00123732	0.0155789	-1.18628	Down
OGFRL1	-1.40814	11.2756	-9.53734	3.37627e-06	0.000303424	4.98528	Down
ATP10B	-1.40474	5.61089	-3.65702	0.00473929	0.03775	-2.58035	Down
SQOR	-1.40415	9.39618	-8.9802	5.69825e-06	0.000438942	4.44479	Down
BTG1	-1.40312	12.1734	-11.207	8.09328e-07	0.000122406	6.4444	Down
ATF3	-1.39976	10.6163	-7.52271	2.56043e-05	0.0011963	2.88066	Down
GATM	-1.3957	6.8234	-3.97502	0.00285537	0.0270116	-2.05663	Down
SIGIRR	-1.37976	11.9379	-11.4178	6.84751e-07	0.000104843	6.61335	Down
SEMA3E	-1.37756	9.07624	-5.7229	0.00022636	0.00513221	0.594149	Down
PNMA2	-1.37163	7.10095	-3.65788	0.00473271	0.0377218	-2.57892	Down
ELMO1	-1.36458	6.15685	-3.93469	0.0030427	0.0282663	-2.12248	Down
EVC	-1.36434	8.35284	-3.72201	0.0042687	0.0351997	-2.47253	Down
GABRA5	-1.35899	7.40984	-8.20283	1.23775e-05	0.000756185	3.63928	Down
HTATIP2	-1.35683	7.99205	-11.6572	5.68237e-07	9.32057e-05	6.80136	Down
CDC42EP3	-1.35597	7.1818	-6.4346	9.11182e-05	0.00275621	1.55003	Down
UNC93A	-1.35107	4.92868	-5.25552	0.000427201	0.00774584	-0.0727294	Down
BAMBI	-1.34001	7.90809	-4.6265	0.0010549	0.0140733	-1.01965	Down
SNHG32	-1.32908	14.8128	-10.5865	1.34535e-06	0.000163407	5.92824	Down
CFAP74	-1.31952	6.14815	-4.34845	0.00160186	0.0186823	-1.45568	Down
CDK14	-1.31576	7.43531	-4.23294	0.00191158	0.0207232	-1.63978	Down
LTK	-1.30666	6.2355	-3.42702	0.00688806	0.0488705	-2.96447	Down
LRRC8B	-1.30287	9.03408	-6.28265	0.000110041	0.00314453	1.35186	Down
INSL6	-1.30099	5.67061	-3.52038	0.00591403	0.0441084	-2.80811	Down
RIMS2	-1.29307	6.45656	-3.58403	0.00533299	0.0410296	-2.70184	Down
POLR1D	-1.2835	13.7261	-14.518	7.70449e-08	2.81033e-05	8.77586	Down
TSC22D3	-1.27758	10.7595	-4.99933	0.000613105	0.00984939	-0.451611	Down
CTSH	-1.27655	10.0846	-10.407	1.56587e-06	0.000178165	5.77339	Down
MGP	-1.26772	7.24288	-3.70404	0.00439372	0.0358022	-2.50231	Down
ADGRG6	-1.26504	9.55575	-7.57092	2.42799e-05	0.00115889	2.93619	Down
FGF2	-1.26298	9.56786	-8.34438	1.07021e-05	0.00068545	3.79066	Down
FGGY	-1.25359	9.61525	-8.16367	1.28902e-05	0.000768576	3.59701	Down
MRFAP1L1	-1.25289	12.0417	-10.8506	1.08031e-06	0.000147231	6.15152	Down
RPL39L	-1.24974	11.2609	-4.50434	0.00126569	0.0159039	-1.20996	Down
KLF2	-1.24961	11.1819	-7.74158	2.01584e-05	0.00103308	3.13058	Down
ACSM3	-1.24952	8.23978	-5.33569	0.000382267	0.00726014	0.0439041	Down
TRIB2	-1.23299	11.5649	-12.0274	4.2864e-07	8.22637e-05	7.08448	Down
ARL4C	-1.23093	6.19242	-5.27395	0.000416388	0.00761886	-0.0458267	Down
MREG	-1.22636	10.0413	-5.76889	0.000212997	0.00491002	0.65807	Down
PEG10	-1.22224	9.75982	-10.4693	1.48512e-06	0.000173759	5.82744	Down
MAPK4	-1.21611	4.52504	-3.82515	0.00361981	0.031704	-2.30223	Down
DUSP1	-1.21573	10.6058	-6.33035	0.00010368	0.00301132	1.4144	Down
CFH	-1.2141	15.528	-13.5954	1.40691e-07	4.36212e-05	8.18927	Down
TNIP2	-1.21225	9.99777	-6.4837	8.57821e-05	0.00267977	1.61339	Down
TOM1L1	-1.20767	12.7628	-5.65187	0.000248809	0.00541356	0.494824	Down
SHMT1	-1.20731	5.71538	-3.70418	0.00439276	0.0358022	-2.50208	Down
EVA1B	-1.20721	10.4782	-9.5933	3.20785e-06	0.000296893	5.03798	Down
HOXB2	-1.1994	12.5687	-5.79782	0.000205028	0.00477009	0.698129	Down
H2AW	-1.19487	11.7104	-5.61664	0.000260823	0.00560612	0.445292	Down
EEF1E1	-1.19375	12.5009	-4.78714	0.000832918	0.012002	-0.772521	Down
FOLH1B	-1.19145	7.5232	-4.39306	0.00149692	0.0178651	-1.38504	Down
SINHCAF	-1.18908	13.1186	-12.3652	3.33644e-07	7.12345e-05	7.33495	Down
ITGAL	-1.18752	6.93659	-3.74525	0.00411257	0.0343231	-2.43408	Down
BMP7	-1.18635	8.12567	-3.56825	0.00547125	0.0416791	-2.72816	Down
PLPPR4	-1.17717	8.67627	-4.15669	0.00215032	0.0223352	-1.7622	Down
SLC1A4	-1.17364	9.86231	-4.13094	0.0022379	0.0229376	-1.8037	Down
PCOTH	-1.17264	8.9497	-6.76013	6.14153e-05	0.00213354	1.96411	Down
PRRG4	-1.17249	7.76931	-3.51211	0.00599418	0.0445149	-2.82194	Down
LIMD1	-1.16982	7.758	-3.86198	0.00341391	0.0304052	-2.24166	Down
MT1HL1	-1.16796	11.185	-4.21654	0.00196043	0.0210438	-1.66604	Down
DLG2	-1.16608	6.99277	-3.70757	0.00436887	0.0357642	-2.49646	Down
LGALS3BP	-1.1651	11.5469	-7.14169	3.93133e-05	0.00157279	2.43182	Down
FAM193A	-1.16426	10.8284	-5.98515	0.000160613	0.00400789	0.954626	Down
F2RL1	-1.16146	8.24871	-4.97121	0.000638276	0.00999853	-0.493774	Down
STARD13	-1.16123	8.89463	-5.23406	0.000440166	0.00791151	-0.104099	Down
IL1RAPL1	-1.15697	6.77528	-4.35351	0.00158959	0.0185982	-1.44766	Down
MFSD10	-1.15345	9.30161	-4.31544	0.00168453	0.0192372	-1.50812	Down
FOXC1	-1.15218	9.89445	-8.46768	9.44339e-06	0.000633065	3.92077	Down
DNM3	-1.15167	11.6466	-8.19043	1.25374e-05	0.000758481	3.62591	Down
RHOB	-1.15105	12.9399	-8.48167	9.31109e-06	0.000627588	3.93543	Down
MGAT4C	-1.14826	8.06349	-5.5135	0.000299735	0.0061675	0.299253	Down
GRIK2	-1.13364	4.31726	-3.7087	0.00436092	0.0357366	-2.49458	Down
PHLDA1	-1.13163	6.7626	-3.78938	0.00383225	0.0327551	-2.36118	Down
MYCL	-1.13128	8.58519	-4.43578	0.00140324	0.0170953	-1.31763	Down
KIF5C	-1.12973	7.53181	-3.91674	0.00313021	0.0287562	-2.15186	Down
PRSS16	-1.11725	9.56299	-4.40644	0.00146689	0.0176282	-1.3639	Down
STAU2	-1.11354	12.286	-7.95956	1.59656e-05	0.000880024	3.37397	Down
GNRH2	-1.11185	5.41708	-3.48553	0.00625973	0.0457743	-2.86642	Down
ANXA3	-1.10882	8.06589	-4.56851	0.00114988	0.0148705	-1.10974	Down
CA4	-1.10765	5.48678	-4.20135	0.00200688	0.0212729	-1.6904	Down
SEL1L3	-1.10678	9.81144	-9.13138	4.93117e-06	0.000407709	4.59436	Down
MT1H	-1.1067	10.0149	-3.5782	0.00538365	0.041368	-2.71156	Down
PDLIM1	-1.10656	9.14664	-10.7268	1.19657e-06	0.000158154	6.04759	Down
ARHGAP5	-1.10642	10.7602	-10.635	1.29174e-06	0.000160201	5.96967	Down
SMAGP	-1.1018	10.3868	-5.79649	0.000205388	0.00477009	0.696284	Down
CREG1	-1.0971	12.8481	-6.57962	7.63085e-05	0.00249047	1.73625	Down
ARHGEF6	-1.09313	8.86308	-4.04478	0.00255943	0.0251321	-1.94313	Down
SERPINE2	-1.09266	10.5691	-5.27673	0.000414784	0.00760969	-0.0417761	Down
DCAF16	-1.09224	7.60585	-4.89857	0.00070855	0.0107557	-0.603202	Down
SGK1	-1.09009	9.57278	-4.94726	0.000660586	0.0102025	-0.529774	Down
C5	-1.08721	9.73434	-10.1526	1.94912e-06	0.000208388	5.54953	Down
PYROXD1	-1.08516	11.7112	-6.26004	0.000113203	0.0032127	1.3221	Down
TMEM159	-1.08345	8.75466	-6.42749	9.19194e-05	0.00276695	1.54083	Down
CPEB1	-1.07809	9.28089	-7.70404	2.09949e-05	0.00106712	3.08811	Down
ASNS	-1.06926	14.0736	-3.97956	0.00283506	0.0268605	-2.04923	Down
GRM1	-1.06897	5.47714	-3.64632	0.00482178	0.0381862	-2.59812	Down
MMRN2	-1.06761	8.93964	-5.99222	0.000159154	0.00397949	0.964213	Down
DEPTOR	-1.0676	8.86753	-6.1798	0.000125245	0.00339889	1.21592	Down
CTSO	-1.06419	8.93823	-6.45267	8.91133e-05	0.00273366	1.57339	Down
DSP	-1.06393	8.00894	-3.70139	0.00441251	0.0358846	-2.50671	Down
THNSL1	-1.05915	8.28025	-4.08093	0.00241893	0.0241999	-1.88451	Down
PLXDC1	-1.05809	8.36381	-7.25107	3.47021e-05	0.0014589	2.56249	Down
YRDC	-1.05753	12.1634	-6.97762	4.75261e-05	0.00177536	2.23299	Down
HEBP1	-1.05681	13.6288	-9.81684	2.62121e-06	0.000252209	5.24569	Down
ADAM23	-1.05059	8.15605	-10.3756	1.60828e-06	0.000178398	5.7461	Down
H1-0	-1.04234	15.3547	-7.22896	3.55844e-05	0.00148093	2.5362	Down
IDUA	-1.04168	7.17246	-4.83845	0.000772968	0.0114944	-0.694327	Down
CDO1	-1.03882	11.5018	-6.34597	0.000101683	0.00296821	1.43482	Down
BST2	-1.03579	9.51318	-4.75391	0.000874373	0.012379	-0.823351	Down
AFF2	-1.03512	5.43897	-3.55881	0.00555577	0.0421423	-2.74392	Down
CCT6B	-1.03452	9.37066	-5.72502	0.000225726	0.0051272	0.597099	Down
PACRG	-1.02913	7.81008	-4.15552	0.0021542	0.0223569	-1.76408	Down
F2R	-1.02632	9.13504	-5.23102	0.000442036	0.00793361	-0.108546	Down
SP3P	-1.02601	11.4628	-4.21553	0.00196348	0.0210468	-1.66766	Down
SYNGR4	-1.02145	7.84031	-3.65183	0.00477914	0.0379994	-2.58898	Down
DNAJC16	-1.00626	9.48585	-3.77015	0.00395187	0.0334546	-2.39292	Down
ZNF239	-1.0014	9.83343	-6.06885	0.000144232	0.00375438	1.06764	Down
IDH2	1.00216	9.96478	7.1274	3.99634e-05	0.00158347	2.41463	Up
HSP90AA1	1.00245	15.429	7.09788	4.13436e-05	0.00161486	2.37906	Up
AK1	1.00335	9.52573	4.03515	0.00259827	0.0253755	-1.95876	Up
CEP72	1.00403	9.62042	4.55242	0.00117782	0.0150902	-1.13482	Up
GBF1	1.00614	9.47928	6.56836	7.736e-05	0.00251157	1.72188	Up
PSMB1	1.00855	11.8109	4.27717	0.00178607	0.0198199	-1.56908	Up
CCNF	1.00961	9.16431	5.59305	0.000269215	0.00573678	0.412032	Up
NT5DC2	1.01249	10.4026	4.30668	0.00170722	0.0193008	-1.52205	Up
ZNF267	1.0132	11.1447	6.08135	0.000141945	0.00372177	1.08443	Up
FOXM1	1.02055	11.5759	5.01237	0.000601799	0.00974348	-0.432102	Up
STC1	1.02364	6.95577	3.81284	0.00369151	0.0319952	-2.32251	Up
VAMP7	1.02408	13.639	9.85119	2.54198e-06	0.000248233	5.27721	Up
RAD51	1.02577	8.34765	4.19433	0.00202872	0.0214312	-1.70166	Up
BTD	1.03012	7.83621	5.25072	0.000430062	0.00777497	-0.0797328	Up
HAUS5	1.03024	8.92778	4.34166	0.00161851	0.018786	-1.46645	Up
EMD	1.033	10.3983	8.44106	9.70077e-06	0.000639941	3.89282	Up
EWSR1	1.03401	10.6627	4.35104	0.00159558	0.0186507	-1.45158	Up
PRDX1	1.03808	15.6195	8.48398	9.28939e-06	0.000627588	3.93786	Up
PSMD3	1.0401	11.3302	4.57366	0.00114109	0.0148179	-1.10172	Up
SMPD1	1.04051	8.00125	4.91239	0.000694569	0.0105782	-0.582327	Up
RABGAP1	1.04226	9.74082	6.43881	9.06468e-05	0.00275621	1.55547	Up
ERCC6L	1.04993	9.60201	3.48465	0.00626872	0.0458027	-2.86789	Up
BUB1	1.05054	7.78716	4.73755	0.000895574	0.0125786	-0.848417	Up
DTL	1.05165	12.1652	8.91088	6.09282e-06	0.000457959	4.37546	Up
HTR1F	1.05207	9.8525	7.04488	4.3953e-05	0.0016721	2.31492	Up
FANCI	1.05277	11.5402	8.35476	1.05893e-05	0.000684005	3.80168	Up
LIG1	1.05516	9.87249	4.37591	0.00153637	0.0181295	-1.41216	Up
SEM1	1.05582	13.1727	4.19147	0.00203772	0.0214896	-1.70627	Up
KIF14	1.05585	12.4882	6.04835	0.000148069	0.00380987	1.04005	Up
FH	1.05602	12.159	8.18292	1.26354e-05	0.0007607	3.6178	Up
MOK	1.05781	10.9586	9.47826	3.56466e-06	0.000315778	4.92934	Up
MCM5	1.06256	10.673	6.82071	5.71497e-05	0.00201441	2.03962	Up
PIK3R3	1.06346	9.70421	5.4281	0.000336688	0.00668098	0.177181	Up
NDUFA9	1.06838	12.5245	10.0514	2.12927e-06	0.000220393	5.45897	Up
SLC38A4	1.06966	9.2393	4.06692	0.00247238	0.0245646	-1.90721	Up
RBM14	1.07476	10.5954	4.09199	0.0023776	0.0239342	-1.86661	Up
HYAL1	1.07577	7.7215	4.58772	0.00111744	0.0146564	-1.07984	Up
CD36	1.07696	9.76831	5.06091	0.000561629	0.00928403	-0.359685	Up
AIFM1	1.07986	12.1028	9.08134	5.17177e-06	0.000410175	4.5451	Up
POLA2	1.08381	11.0894	9.51912	3.4332e-06	0.00030632	4.96806	Up
DBI	1.0875	13.7638	8.52366	8.92605e-06	0.000615005	3.97932	Up
IDS	1.08865	9.53321	5.29177	0.000406217	0.0075295	-0.0198738	Up
RFC2	1.08948	10.9753	7.50265	2.61785e-05	0.00121144	2.85746	Up
VCL	1.09086	11.5693	6.41564	9.32738e-05	0.00278742	1.52548	Up
ZNF273	1.09961	9.73403	6.45124	8.92704e-05	0.00273366	1.57154	Up
TJP2	1.09962	10.8956	6.60365	7.41177e-05	0.00245122	1.76682	Up
TRPV2	1.1014	7.18922	3.88602	0.00328617	0.0296186	-2.2022	Up
SYNGR1	1.10302	8.73787	3.77586	0.00391594	0.0332317	-2.38349	Up
CCNE2	1.10331	9.28672	7.99168	1.54326e-05	0.000858276	3.40938	Up
LAGE3	1.10416	10.2556	3.78647	0.00385009	0.0328396	-2.36597	Up
ESPL1	1.10812	10.724	5.5575	0.000282421	0.00594666	0.361739	Up
DSN1	1.11212	10.2875	5.03472	0.000582929	0.00952502	-0.398709	Up
GBE1	1.11238	13.089	7.27989	3.35875e-05	0.00142168	2.59668	Up
COL3A1	1.11556	12.3542	5.1627	0.000486414	0.00834371	-0.208908	Up
ATAD2	1.11604	11.9959	6.5994	7.44998e-05	0.0024573	1.76143	Up
ZZEF1	1.11625	7.65315	3.90758	0.00317588	0.0290117	-2.16685	Up
ATOX1	1.11704	11.8408	7.65569	2.21281e-05	0.0010955	3.03319	Up
LRRC40	1.11808	10.1207	4.80359	0.000813176	0.0118419	-0.747414	Up
TPM4	1.11889	10.9198	4.42174	0.00143334	0.0173766	-1.33977	Up
ALDOC	1.11988	11.1799	6.73562	6.32377e-05	0.00217854	1.93343	Up
SPAG5	1.12841	10.8182	5.13258	0.000507474	0.00862986	-0.253364	Up
ZNF157	1.12842	7.11612	3.80141	0.0037594	0.0323329	-2.34134	Up
CALML4	1.1287	8.11201	5.42484	0.000338192	0.00669316	0.172504	Up
RAD51AP1	1.13186	12.4338	8.29237	1.12871e-05	0.000699913	3.73528	Up
VRK1	1.13288	11.534	6.98409	4.71692e-05	0.0017727	2.24089	Up
VAMP1	1.1336	8.39592	3.85753	0.0034381	0.0305221	-2.24897	Up
SHCBP1	1.13442	12.4656	11.985	4.42561e-07	8.22637e-05	7.05245	Up
LSS	1.13453	8.97304	5.79072	0.000206954	0.00478852	0.688305	Up
MECP2	1.13481	8.89204	4.79991	0.000817539	0.0118586	-0.753014	Up
MICA	1.1349	10.9074	4.29937	0.00172642	0.0193824	-1.5337	Up
NCAPH2	1.13564	8.12228	4.23072	0.00191809	0.0207757	-1.64332	Up
DHCR24	1.14138	12.3592	5.22207	0.000447592	0.00798292	-0.121652	Up
TPM1	1.14377	9.99268	10.6927	1.23107e-06	0.000160043	6.01866	Up
PHF14	1.14425	7.33538	5.47246	0.000316916	0.00638909	0.240725	Up
IL11RA	1.15135	9.69518	5.96353	0.000165164	0.00408039	0.925274	Up
RAP2C	1.16044	12.337	14.2186	9.33031e-08	3.04512e-05	8.59023	Up
ZNF75D	1.16504	10.0017	5.65922	0.000246378	0.00539854	0.505139	Up
CDC25A	1.16609	8.86311	3.93927	0.00302078	0.0280837	-2.11499	Up
SNRPD3	1.17373	13.3325	4.26586	0.00181732	0.0200698	-1.58714	Up
HSPA14	1.17425	11.626	11.6923	5.53058e-07	9.26895e-05	6.82861	Up
HPRT1	1.17796	14.304	10.8905	1.04552e-06	0.000144777	6.18478	Up
CAV1	1.17864	11.302	11.5472	6.18823e-07	9.83732e-05	6.71546	Up
CAMKMT	1.1809	9.19613	6.25219	0.000114325	0.00322284	1.31175	Up
LIPG	1.18269	11.51	8.34254	1.07222e-05	0.00068545	3.7887	Up
WDR62	1.18327	8.23332	3.82341	0.00362985	0.031723	-2.3051	Up
CASP2	1.18472	8.4974	4.58285	0.00112558	0.0147097	-1.08742	Up
TFPI2	1.19395	3.70214	3.74679	0.00410244	0.0342847	-2.43153	Up
KDM4C	1.19432	8.4552	3.47275	0.00639169	0.046438	-2.88782	Up
ANKRD1	1.19842	6.27359	3.86658	0.00338905	0.0303035	-2.2341	Up
E2F8	1.19854	9.77411	6.87444	5.36351e-05	0.00192806	2.10619	Up
EBP	1.20032	10.9495	9.81404	2.62779e-06	0.000252209	5.24311	Up
FDFT1	1.20186	13.8692	12.7469	2.53203e-07	6.40861e-05	7.60946	Up
CCT8	1.20555	12.1901	5.36315	0.000368068	0.00708816	0.0836351	Up
CENPI	1.20565	9.40471	6.00471	0.000156612	0.00395581	0.981128	Up
GPC1	1.21198	8.32047	5.52584	0.000294766	0.00612344	0.316807	Up
CXorf40A	1.21327	11.4772	10.3632	1.62547e-06	0.000178398	5.73524	Up
SLC9A6	1.21419	12.0388	9.06775	5.23932e-06	0.000411254	4.53168	Up
SRD5A1	1.2165	11.1563	11.9976	4.38355e-07	8.22637e-05	7.06202	Up
EN1	1.21897	9.04132	4.96743	0.000641736	0.0100111	-0.49944	Up
MYL9	1.22051	12.9528	7.30555	3.26277e-05	0.00140503	2.62703	Up
IBA57	1.22062	7.26076	3.48679	0.00624686	0.0457164	-2.86431	Up
HNRNPA2B1	1.23393	14.3909	8.96977	5.75578e-06	0.000439502	4.43439	Up
JAG1	1.23524	9.9813	4.93102	0.000676183	0.0103787	-0.554223	Up
ACTN3	1.23679	9.95782	6.24296	0.000115657	0.00322767	1.29958	Up
RTL8C	1.24072	11.6838	5.06357	0.000559506	0.00927672	-0.355715	Up
PIR	1.24103	11.5593	6.58717	7.56127e-05	0.00247427	1.74586	Up
PSMB9	1.24377	9.79099	5.18841	0.00046918	0.00814953	-0.171068	Up
EXO1	1.24686	9.84583	7.12928	3.98771e-05	0.00158347	2.4169	Up
WDR76	1.25806	9.69663	4.67559	0.000981039	0.0133702	-0.943755	Up
SNRPA1	1.25839	11.7854	7.57033	2.42955e-05	0.00115889	2.93552	Up
CD7	1.26698	5.97269	3.6179	0.00504839	0.0394639	-2.64541	Up
HOXA2	1.27012	8.78757	5.48553	0.000311333	0.00629877	0.259389	Up
GBP1	1.27117	11.9722	9.75698	2.76584e-06	0.00026017	5.1905	Up
PSMD2	1.27135	13.5959	11.8006	5.0899e-07	8.76735e-05	6.9121	Up
INTS1	1.27695	7.40604	7.16922	3.80931e-05	0.00155234	2.46485	Up
GLUL	1.28011	9.09342	5.66923	0.00024311	0.0053459	0.519164	Up
IDI1	1.2816	12.8316	7.16681	3.81983e-05	0.00155234	2.46196	Up
TK1	1.28345	10.4628	9.91089	2.41044e-06	0.000243043	5.33176	Up
HAUS7	1.28518	10.3099	8.17274	1.27694e-05	0.000765056	3.60681	Up
LY6E	1.28645	10.4467	5.89651	0.000180176	0.00439007	0.833874	Up
SEMA6D	1.28772	9.24601	5.50469	0.000303335	0.00620136	0.286717	Up
PKM	1.29174	10.8906	4.78668	0.000833469	0.012002	-0.773213	Up
DEF8	1.29251	9.87963	5.07398	0.000551303	0.00916523	-0.340231	Up
HMGCR	1.29913	12.7536	8.69707	7.51041e-06	0.000544702	4.15861	Up
ADGRE1	1.30935	8.25542	4.95873	0.0006498	0.0100988	-0.512524	Up
PDK3	1.30937	8.63149	7.47568	2.69724e-05	0.00123893	2.82622	Up
NUDT13	1.30949	7.47384	3.41701	0.00700195	0.0494804	-2.98127	Up
BPGM	1.31183	9.53266	5.75137	0.000217986	0.00499716	0.633749	Up
GPR52	1.31247	5.23129	3.76219	0.00400248	0.0336826	-2.40607	Up
ACLY	1.3137	12.6747	9.30714	4.17834e-06	0.000354176	4.7655	Up
PSMD1	1.31739	12.6902	6.99885	4.63651e-05	0.00175311	2.25892	Up
CETN2	1.32312	12.5073	9.40135	3.82731e-06	0.000331932	4.85604	Up
ABCA5	1.32676	9.60124	7.18438	3.74385e-05	0.00153686	2.483	Up
IDH3G	1.3277	11.2687	7.14379	3.92186e-05	0.00157279	2.43434	Up
ELL	1.32958	7.58441	6.67001	6.84129e-05	0.00229654	1.85088	Up
SCML1	1.33144	12.2947	6.32659	0.000104166	0.00301837	1.40949	Up
SEC24D	1.33818	7.33999	6.34571	0.000101717	0.00296821	1.43448	Up
NCAPH	1.33884	10.5861	6.25498	0.000113925	0.00322284	1.31543	Up
MTMR1	1.34604	10.3605	5.79749	0.000205117	0.00477009	0.697672	Up
CTSV	1.34929	11.986	10.893	1.0434e-06	0.000144777	6.18684	Up
SIRT2	1.35385	9.71193	6.26023	0.000113177	0.0032127	1.32235	Up
LOXL2	1.37139	8.16237	4.66481	0.000996773	0.01354	-0.960392	Up
GCAT	1.38076	9.78448	6.54519	7.95721e-05	0.00254868	1.69228	Up
CD74	1.38094	9.6552	9.5581	3.31269e-06	0.000302088	5.00486	Up
NCAPG2	1.38493	11.634	10.1584	1.93942e-06	0.000208388	5.55464	Up
MCM10	1.38928	11.1536	6.83495	5.61946e-05	0.00200266	2.0573	Up
ROR1	1.39237	8.26149	6.09041	0.000140313	0.0036946	1.09658	Up
APOBEC3B	1.39238	12.973	13.0563	2.03557e-07	5.37131e-05	7.8256	Up
NFX1	1.39248	8.17497	4.80203	0.000815026	0.0118419	-0.749792	Up
VBP1	1.39618	14.6169	12.8536	2.34713e-07	6.06439e-05	7.68466	Up
MTM1	1.39642	8.66745	4.45009	0.00137327	0.0168806	-1.2951	Up
CALD1	1.39722	8.38313	7.0787	4.2268e-05	0.00162176	2.35589	Up
MYBL2	1.41144	10.1908	8.48703	9.2609e-06	0.000627588	3.94105	Up
EDA2R	1.41178	5.86606	3.58526	0.0053223	0.0409728	-2.69978	Up
CDKN2C	1.41336	10.6565	8.61461	8.15034e-06	0.000576994	4.07374	Up
OGFOD3	1.41609	9.844	5.09419	0.00053575	0.00901542	-0.310224	Up
ENDOG	1.43112	10.4803	6.5912	7.52442e-05	0.00246873	1.75099	Up
CXorf40B	1.43275	11.3932	10.5958	1.33488e-06	0.000163407	5.9362	Up
TRPV4	1.43651	7.55811	4.3948	0.00149298	0.0178381	-1.38229	Up
EML4	1.43925	11.8695	7.51893	2.57113e-05	0.0011963	2.8763	Up
HMGCS1	1.44407	10.5677	4.99698	0.000615167	0.00986973	-0.455129	Up
ACTG2	1.46343	7.59871	6.74792	6.23163e-05	0.00215278	1.94883	Up
INSIG1	1.46714	11.367	10.5008	1.44602e-06	0.000170795	5.85466	Up
SPC25	1.48615	10.0627	5.65756	0.000246924	0.00540098	0.502811	Up
HOXC13	1.49253	8.9504	5.8154	0.000200344	0.00473328	0.722408	Up
CDC6	1.50218	11.8597	11.9445	4.56293e-07	8.22637e-05	7.02181	Up
RRAD	1.5119	4.9853	3.54035	0.00572491	0.0431089	-2.77473	Up
LRRC17	1.53411	7.13485	3.92245	0.0031021	0.0286031	-2.14251	Up
STAG3	1.53424	6.34998	4.01263	0.00269158	0.0260992	-1.99537	Up
GRK5	1.54989	8.99619	4.9358	0.000671548	0.0103204	-0.547016	Up
RAD54L	1.56233	10.0192	6.4525	8.91325e-05	0.00273366	1.57316	Up
CD34	1.56243	8.17315	3.55081	0.0056284	0.042502	-2.75726	Up
COL6A1	1.56667	8.10203	8.03045	1.48152e-05	0.000853199	3.45196	Up
ACTA2	1.57668	10.9969	6.06677	0.000144616	0.00375438	1.06485	Up
SRGN	1.57687	11.7731	12.6238	2.76527e-07	6.59518e-05	7.52193	Up
CCIN	1.57717	4.50706	4.30057	0.00172324	0.0193793	-1.53178	Up
MPP1	1.58364	10.5904	10.2796	1.74628e-06	0.000189976	5.66197	Up
PDE4B	1.58581	9.0855	5.51175	0.000300446	0.00616909	0.296766	Up
DCLK1	1.59376	8.49168	9.00851	5.5452e-06	0.000429822	4.47297	Up
MMP15	1.59616	6.97509	3.56775	0.00547568	0.0416791	-2.72899	Up
DCAF4	1.60318	6.78275	3.50596	0.00605455	0.0447744	-2.83222	Up
NR6A1	1.62672	7.62459	7.16306	3.83626e-05	0.00155234	2.45746	Up
ABCD2	1.63004	6.57464	3.70685	0.0043739	0.0357818	-2.49765	Up
GINS2	1.63285	10.6817	9.07714	5.19251e-06	0.000410175	4.54096	Up
PCDH7	1.63581	10.0544	15.7711	3.58974e-08	1.71231e-05	9.50746	Up
KIFAP3	1.63658	12.4204	7.79102	1.91116e-05	0.00100428	3.18627	Up
STYK1	1.65271	9.46729	11.6505	5.71169e-07	9.32057e-05	6.79618	Up
NUDT18	1.67627	7.85332	3.43429	0.00680655	0.0485041	-2.95228	Up
CAND2	1.68663	11.1604	15.2365	4.93708e-08	2.04099e-05	9.20395	Up
FTCD	1.69248	6.80677	3.97305	0.00286422	0.0270541	-2.05984	Up
NES	1.7117	12.1618	10.8845	1.05063e-06	0.000144777	6.17983	Up
PDGFRA	1.71597	6.72244	4.63136	0.00104733	0.0140574	-1.01212	Up
FLNA	1.71773	11.2101	12.1527	3.90335e-07	7.93595e-05	7.17819	Up
TTC30A	1.73234	8.71881	6.77234	6.05286e-05	0.0021186	1.97936	Up
RRM2	1.73529	13.526	12.3439	3.38884e-07	7.12345e-05	7.31941	Up
FDPS	1.75225	12.6762	9.74883	2.78619e-06	0.00026017	5.18296	Up
TIMP2	1.77231	9.70403	10.5104	1.43429e-06	0.000170795	5.86297	Up
MLLT3	1.78789	8.21945	10.0794	2.07763e-06	0.000218363	5.48413	Up
HROB	1.79815	7.61417	3.7625	0.0040005	0.0336826	-2.40556	Up
FBXO22	1.79995	7.48537	3.71639	0.00430744	0.0353849	-2.48185	Up
TPM2	1.80774	9.82435	5.36837	0.000365432	0.00705932	0.0911796	Up
IGFBP5	1.81657	6.77898	5.48611	0.000311088	0.00629877	0.260216	Up
COBLL1	1.81947	8.2535	7.29929	3.28593e-05	0.00140545	2.61963	Up
HOXA10	1.82987	10.937	11.9862	4.42143e-07	8.22637e-05	7.0534	Up
ACO2	1.8331	9.63997	4.80386	0.000812847	0.0118419	-0.746991	Up
PRRX1	1.84738	8.83618	6.76743	6.08833e-05	0.002121	1.97323	Up
SFXN3	1.85264	8.65637	4.94127	0.000666292	0.010265	-0.538785	Up
PODXL2	1.86423	5.39325	3.50764	0.00603802	0.0447357	-2.82942	Up
MORN1	1.88642	7.2935	4.00741	0.00271372	0.0261736	-2.00386	Up
KANK1	1.88885	13.0041	18.7336	7.24044e-09	5.56764e-06	10.9882	Up
RCAN3	1.90045	5.791	3.95105	0.00296521	0.0277544	-2.09575	Up
AUTS2	1.92421	10.1063	15.0572	5.50687e-08	2.13426e-05	9.09934	Up
CORO1A	1.94121	8.33919	5.39807	0.000350822	0.00683028	0.134011	Up
ITGA7	1.97053	6.69966	4.16547	0.00212128	0.0221169	-1.74807	Up
MICB	1.9903	12.36	12.4342	3.17224e-07	7.02539e-05	7.38527	Up
ACAT2	2.00032	12.2457	12.5453	2.92649e-07	6.75995e-05	7.46558	Up
CRABP1	2.04008	10.2366	7.58945	2.37908e-05	0.00114807	2.95746	Up
HPGD	2.0465	7.02944	9.87885	2.48008e-06	0.000246064	5.30252	Up
CXCR4	2.06116	7.94597	9.89078	2.4539e-06	0.00024543	5.31342	Up
PLAC1	2.06381	8.36986	8.00217	1.52629e-05	0.000858276	3.42091	Up
MEST	2.09202	7.56418	4.72872	0.000907263	0.012671	-0.861984	Up
PLAT	2.09783	7.01147	4.7696	0.000854529	0.0121815	-0.799329	Up
NOL4	2.12895	6.26283	3.4321	0.00683105	0.0485428	-2.95596	Up
KCNE4	2.12901	6.91203	4.25548	0.00184648	0.0202477	-1.60372	Up
MAB21L4	2.13379	6.3163	3.49899	0.00612379	0.0450993	-2.84389	Up
IL21R	2.14439	7.34551	3.88661	0.00328311	0.0296186	-2.20123	Up
HOXD13	2.14851	5.1718	4.49895	0.00127597	0.0159844	-1.2184	Up
CDC45	2.15592	9.73091	7.34463	3.12232e-05	0.00136966	2.67309	Up
NSDHL	2.16031	10.5287	17.9101	1.10152e-08	7.19005e-06	10.6078	Up
INE1	2.169	5.78378	5.13256	0.000507488	0.00862986	-0.253393	Up
CD70	2.17196	8.25003	6.12471	0.00013431	0.0035899	1.14251	Up
MDFIC	2.17357	6.9224	5.0618	0.000560914	0.00928403	-0.358351	Up
G6PD	2.1835	10.2209	11.6998	5.49904e-07	9.26895e-05	6.83436	Up
CNN1	2.21879	10.6088	15.3571	4.59064e-08	1.96321e-05	9.27347	Up
ZNF423	2.25682	8.88144	8.82041	6.65337e-06	0.000497079	4.28427	Up
GRB14	2.26074	6.83419	4.83575	0.000776004	0.0115229	-0.698431	Up
DMRT1	2.29451	8.37973	4.73471	0.000899318	0.0125884	-0.852783	Up
KCND1	2.37463	6.72228	4.76312	0.000862663	0.0122692	-0.809242	Up
NEFL	2.37818	6.53777	5.93994	0.000170287	0.00419028	0.893178	Up
COL16A1	2.42767	8.18887	3.75933	0.00402084	0.033762	-2.41079	Up
SLC44A1	2.43745	7.53484	7.7509	1.99564e-05	0.00103124	3.1411	Up
ASGR1	2.4456	6.81555	4.71201	0.000929802	0.0128412	-0.887654	Up
CLPB	2.46533	9.73386	7.10205	4.11453e-05	0.00161482	2.3841	Up
TAGLN	2.47702	9.85539	10.0921	2.05471e-06	0.0002178	5.4955	Up
SH3D21	2.48967	7.5314	12.1738	3.84256e-07	7.93595e-05	7.19389	Up
PRR16	2.52962	9.56793	16.967	1.82258e-08	1.09319e-05	10.1438	Up
PLEKHA4	2.611	7.80983	4.61669	0.00107037	0.0141825	-1.03487	Up
ABCC2	2.61195	5.29252	4.04833	0.00254523	0.0250519	-1.93735	Up
HEY1	2.62008	10.3693	12.5226	2.97491e-07	6.75995e-05	7.44924	Up
MVD	2.62953	7.47925	5.38748	0.000355962	0.00690867	0.118741	Up
KERA	2.64498	5.36748	5.67183	0.000242267	0.0053459	0.522811	Up
HOXD11	2.66084	7.13996	5.32366	0.000388672	0.0073035	0.026463	Up
CRABP2	2.69959	13.2946	12.6287	2.75552e-07	6.59518e-05	7.52545	Up
OLFML3	2.70023	9.91191	14.0094	1.06896e-07	3.39929e-05	8.45787	Up
CEMIP	2.71441	4.31594	6.64463	7.05366e-05	0.0023453	1.8188	Up
CCND2	2.71738	8.57312	5.99581	0.000158418	0.00397449	0.969084	Up
HAPLN1	2.75309	8.64927	7.38209	2.9938e-05	0.00133555	2.71708	Up
TMEM35A	2.77003	9.63493	14.3257	8.70949e-08	2.97117e-05	8.65709	Up
PTGER2	2.79182	6.85888	7.57749	2.41052e-05	0.00115873	2.94374	Up
MAP4K2	2.8311	6.94028	4.40105	0.00147892	0.0177213	-1.37242	Up
SALL1	2.84514	8.37781	14.2982	8.86416e-08	2.97117e-05	8.64001	Up
KLHL41	3.05904	4.1113	3.82693	0.00360954	0.0316812	-2.29929	Up
TGFBR2	3.20115	9.68753	13.444	1.55856e-07	4.6022e-05	8.08876	Up
FAM107A	3.21951	8.74826	11.9775	4.45049e-07	8.22637e-05	7.04683	Up
HSPA2	3.36012	6.2825	7.56154	2.45315e-05	0.00116567	2.92541	Up
STAT4	3.54543	8.92495	6.52116	8.19381e-05	0.00259897	1.66152	Up
COL1A2	3.75866	10.6046	22.4526	1.32432e-09	1.49311e-06	12.4637	Up
KCNJ16	3.79383	6.19838	5.05055	0.000569951	0.00934991	-0.375107	Up
PCSK5	3.88759	9.45317	26.064	3.24215e-10	6.70152e-07	13.5955	Up
LOXL1	4.8701	7.79157	8.41286	9.98182e-06	0.00065155	3.86312	Up
KCNJ2	5.40859	11.3955	22.5865	1.25226e-09	1.49311e-06	12.5104	Up
PSMB8	5.94952	7.18961	15.8842	3.3601e-08	1.66688e-05	9.57008	Up

## Sheet: GSE28646
TABLE S2 Differential expression genes (DEGs) in GSE28646
genesymbol	logFC	AveExpr	t	P.Value	adj.P.Val	B	State
MEST	-9.09656	8.7057	-115.173	2.57676e-12	3.1957e-08	16.8769	Down
FABP4	-8.57418	8.36357	-86.8142	1.71607e-11	1.06413e-07	16.0344	Down
PMP2	-8.222	7.27977	-42.2459	2.1397e-09	1.15376e-06	12.5634	Down
BEX1	-7.32582	9.01882	-48.2597	8.78077e-10	7.3365e-07	13.3351	Down
LIN28A	-7.2928	7.21953	-48.6821	8.28314e-10	7.3365e-07	13.3839	Down
ARMCX2	-6.76389	7.0284	-30.7678	1.77919e-08	3.80441e-06	10.5533	Down
DLX5	-6.55764	7.40346	-48.1842	8.87337e-10	7.3365e-07	13.3263	Down
MLH1	-6.41076	7.63126	-37.7164	4.5678e-09	1.79064e-06	11.8693	Down
GPX1	-6.3835	7.66497	-50.4553	6.51876e-10	7.3365e-07	13.5816	Down
HSPB1	-6.28785	8.80248	-36.8484	5.3369e-09	1.83496e-06	11.723	Down
EPM2AIP1	-6.2107	6.49673	-50.0981	6.83635e-10	7.3365e-07	13.5426	Down
GPM6A	-6.12328	6.98432	-37.4315	4.80527e-09	1.80591e-06	11.8218	Down
PDGFD	-5.94408	7.27251	-43.0507	1.88592e-09	1.12484e-06	12.6758	Down
NEFL	-5.81767	8.34938	-42.9871	1.90466e-09	1.12484e-06	12.667	Down
BEX4	-5.65387	6.59416	-37.1875	5.01994e-09	1.8311e-06	11.7807	Down
GRB14	-5.52243	6.00759	-46.2514	1.16709e-09	8.73492e-07	13.0941	Down
MEIS1	-5.47255	6.96455	-31.9283	1.38979e-08	3.22251e-06	10.7984	Down
MAB21L2	-5.35084	6.34712	-49.4522	7.45696e-10	7.3365e-07	13.4711	Down
BHLHE41	-5.32938	6.40611	-23.5855	1.04414e-07	1.40248e-05	8.73584	Down
MTUS1	-5.18844	7.14273	-36.3332	5.86343e-09	1.91364e-06	11.634	Down
GAD1	-5.15244	6.43883	-34.4639	8.34429e-09	2.29969e-06	11.2964	Down
GPC3	-4.94733	8.34683	-24.3776	8.38407e-08	1.15532e-05	8.96633	Down
MEF2C	-4.93187	7.61683	-32.742	1.1749e-08	2.91423e-06	10.9636	Down
MFAP2	-4.92906	8.32995	-35.8349	6.43019e-09	1.94505e-06	11.5463	Down
BAALC	-4.87918	5.93655	-40.7806	2.70955e-09	1.40016e-06	12.3507	Down
MMRN1	-4.87734	5.57106	-45.3991	1.3218e-09	8.73492e-07	12.987	Down
KCNN2	-4.85762	6.39772	-19.3389	3.88986e-07	3.57348e-05	7.33121	Down
RHOBTB1	-4.81387	6.89615	-19.7758	3.3559e-07	3.22634e-05	7.49066	Down
GPC4	-4.76244	6.26517	-60.8079	1.86726e-10	5.78943e-07	14.5456	Down
ZNF532	-4.68064	7.08186	-53.2606	4.53717e-10	7.3365e-07	13.873	Down
CBR3	-4.44501	7.60282	-20.6031	2.55889e-07	2.68703e-05	7.7824	Down
PLBD1	-4.37373	6.30735	-36.0286	6.20269e-09	1.92314e-06	11.5806	Down
SNCA	-4.34973	8.4406	-42.5198	2.04914e-09	1.15376e-06	12.602	Down
IGFBP2	-4.32663	9.14438	-20.7194	2.46532e-07	2.62737e-05	7.82237	Down
ZIC1	-4.31374	9.83684	-45.5942	1.2844e-09	8.73492e-07	13.0117	Down
ACTN3	-4.28969	8.15013	-13.5666	3.98112e-06	0.000178535	4.77824	Down
OLFML1	-4.16324	7.44795	-13.7295	3.68384e-06	0.000171112	4.8644	Down
IRS2	-4.15994	8.69387	-9.70788	3.41164e-05	0.000783541	2.37823	Down
RBPMS	-4.08071	5.81066	-35.1326	7.33907e-09	2.11672e-06	11.4199	Down
EPHA7	-4.06654	5.30234	-17.555	7.3651e-07	5.16056e-05	6.63761	Down
CEMIP2	-4.02423	7.53378	-19.9956	3.11926e-07	3.07025e-05	7.56948	Down
SEMA3A	-4.00492	8.65571	-28.2407	3.15022e-08	5.50268e-06	9.97768	Down
CDH10	-3.94904	7.27026	-50.8176	6.21381e-10	7.3365e-07	13.6206	Down
CDH12	-3.94579	5.47103	-25.6067	6.04527e-08	9.03295e-06	9.30743	Down
TNFRSF11B	-3.89326	7.20971	-27.5373	3.72661e-08	6.21208e-06	9.8062	Down
NLGN4X	-3.8794	5.52041	-29.9643	2.12259e-08	4.24586e-06	10.3768	Down
GLUL	-3.85485	6.70534	-31.8403	1.41562e-08	3.22251e-06	10.7802	Down
MNS1	-3.83554	5.00659	-36.1548	6.05939e-09	1.92314e-06	11.6028	Down
PI15	-3.79341	7.57221	-9.69621	3.43765e-05	0.000785293	2.36971	Down
LMO3	-3.77416	6.3341	-28.9411	2.67577e-08	4.88013e-06	10.1434	Down
GABRB1	-3.76184	5.16174	-22.0916	1.61189e-07	1.9377e-05	8.27625	Down
ZNF423	-3.70356	5.38289	-32.4463	1.24825e-08	3.03545e-06	10.9042	Down
EPB41L3	-3.7003	5.49259	-25.2094	6.70789e-08	9.75482e-06	9.19928	Down
TSPAN31	-3.6764	7.17209	-35.6772	6.62242e-09	1.95551e-06	11.5182	Down
SV2A	-3.63423	6.82648	-28.3695	3.05619e-08	5.49318e-06	10.0085	Down
NTS	-3.61566	8.74773	-8.22684	9.59835e-05	0.00163234	1.21702	Down
NES	-3.59598	9.20663	-6.5214	0.000390957	0.00439986	-0.358833	Down
CNN1	-3.57282	8.08405	-13.4908	4.12892e-06	0.000181585	4.73775	Down
CHRNA9	-3.51891	5.73187	-13.3355	4.45142e-06	0.000187729	4.65418	Down
GYG2	-3.49203	7.2177	-21.8172	1.7512e-07	1.99784e-05	8.18801	Down
MMP12	-3.43381	7.77575	-9.27064	4.56068e-05	0.000980194	2.05251	Down
TAGLN	-3.34962	10.0282	-11.9558	9.02508e-06	0.000303331	3.86682	Down
RGS5	-3.32891	7.30623	-29.1991	2.52208e-08	4.8129e-06	10.2032	Down
C5	-3.31439	7.64077	-16.2285	1.23461e-06	7.58004e-05	6.07189	Down
ACTG2	-3.30568	7.09968	-11.7321	1.0192e-05	0.000332636	3.73103	Down
POU3F2	-3.29359	6.11283	-19.2226	4.04787e-07	3.63404e-05	7.28815	Down
LXN	-3.26597	5.54099	-33.5968	9.89204e-09	2.66698e-06	11.1316	Down
RBM47	-3.23438	5.59978	-16.8689	9.5742e-07	6.31592e-05	6.35079	Down
ARHGAP28	-3.23287	8.29892	-15.9318	1.39354e-06	8.26925e-05	5.93878	Down
SALL2	-3.23153	7.86079	-13.9329	3.3475e-06	0.000161091	4.97062	Down
QPRT	-3.22051	8.16296	-17.9244	6.42109e-07	4.78006e-05	6.78718	Down
PAX2	-3.20964	5.61506	-21.2055	2.11436e-07	2.3002e-05	7.98686	Down
SOCS2	-3.20893	9.60947	-37.9964	4.34748e-09	1.79064e-06	11.9155	Down
DLX6	-3.2073	5.97881	-27.287	3.96025e-08	6.37857e-06	9.74391	Down
NDNF	-3.20181	7.43816	-21.8084	1.75588e-07	1.99784e-05	8.18517	Down
KLHL41	-3.19377	4.58479	-15.2722	1.8384e-06	0.00010044	5.63359	Down
GPR85	-3.12936	4.65432	-15.3616	1.76944e-06	9.75317e-05	5.67576	Down
CXXC4	-3.12094	9.37784	-31.7951	1.42911e-08	3.22251e-06	10.7708	Down
TES	-3.05317	6.77717	-18.9045	4.51948e-07	3.8924e-05	7.16881	Down
SHOX2	-3.00756	8.3422	-31.439	1.54062e-08	3.35206e-06	10.6965	Down
RRP15	-2.99551	8.29646	-32.8978	1.13827e-08	2.88097e-06	10.9946	Down
MDK	-2.98607	8.74207	-16.463	1.12363e-06	7.07372e-05	6.17531	Down
PRAME	-2.96375	9.179	-10.2705	2.38741e-05	0.000610488	2.77852	Down
PDZD2	-2.9621	6.69007	-11.0615	1.48713e-05	0.000427919	3.30863	Down
PDGFRA	-2.94055	5.46499	-38.4139	4.0412e-09	1.78996e-06	11.9835	Down
ITM2A	-2.92585	5.46692	-12.9094	5.4958e-06	0.000215012	4.41976	Down
KCNMA1	-2.92442	5.09547	-31.5065	1.51874e-08	3.35206e-06	10.7106	Down
AMIGO2	-2.9141	11.4288	-21.8554	1.731e-07	1.99784e-05	8.20037	Down
ANK3	-2.90365	5.81695	-17.893	6.49564e-07	4.78006e-05	6.7746	Down
SYT1	-2.89887	4.94319	-11.4399	1.19861e-05	0.000367951	3.54984	Down
RCBTB2	-2.87361	6.91492	-18.7367	4.79358e-07	3.91119e-05	7.10497	Down
OCA2	-2.85976	7.07953	-17.7687	6.80103e-07	4.90386e-05	6.72453	Down
PTX3	-2.81178	5.30761	-15.4946	1.6723e-06	9.38455e-05	5.73801	Down
EBF2	-2.80591	5.57909	-19.2051	4.07231e-07	3.63404e-05	7.28163	Down
CYFIP2	-2.78819	7.29021	-24.2393	8.70706e-08	1.18665e-05	8.92672	Down
STXBP5L	-2.77978	4.956	-18.6152	5.00382e-07	3.99133e-05	7.05839	Down
TDRD3	-2.72995	7.15487	-10.5011	2.07283e-05	0.000548129	2.93684	Down
AGTR1	-2.71544	4.93322	-23.3312	1.12206e-07	1.43462e-05	8.65997	Down
SDC2	-2.65688	8.62972	-16.486	1.11338e-06	7.04497e-05	6.18536	Down
PSMB9	-2.65639	7.68543	-4.23451	0.00425168	0.0230591	-3.01302	Down
DIRAS3	-2.64931	6.50478	-5.71416	0.000841377	0.00750702	-1.21608	Down
DLK1	-2.63133	5.68748	-12.1163	8.28137e-06	0.000285092	3.9628	Down
CHODL	-2.62565	6.15093	-14.4545	2.63423e-06	0.000132804	5.23612	Down
IL1RAPL2	-2.58766	5.4893	-15.5306	1.64707e-06	9.38455e-05	5.75476	Down
MGP	-2.58751	8.32932	-14.8864	2.17333e-06	0.000115186	5.44882	Down
SNX16	-2.58008	8.07361	-6.86096	0.000289276	0.00358402	-0.0212257	Down
COL1A2	-2.57862	9.64804	-12.6597	6.23677e-06	0.000233982	4.27892	Down
SPARC	-2.57768	7.9866	-19.2047	4.07298e-07	3.63404e-05	7.28146	Down
MMP8	-2.57079	4.69894	-13.3968	4.3208e-06	0.000185226	4.68728	Down
NEDD9	-2.55759	5.35942	-18.9418	4.46113e-07	3.89186e-05	7.18289	Down
ZNF415	-2.55749	6.52571	-20.5797	2.57826e-07	2.68703e-05	7.77431	Down
ARID5B	-2.53803	9.25848	-17.997	6.25226e-07	4.72808e-05	6.8162	Down
NOVA1	-2.5177	6.94796	-19.7376	3.39904e-07	3.24268e-05	7.47688	Down
EPHX2	-2.51712	5.53173	-15.4567	1.69935e-06	9.49342e-05	5.72032	Down
NRTN	-2.50132	6.04156	-10.0954	2.66286e-05	0.000661507	2.65612	Down
CYB5R2	-2.50005	7.08918	-21.3656	2.01158e-07	2.22746e-05	8.04012	Down
SOSTDC1	-2.48641	7.83562	-10.2235	2.45802e-05	0.000625022	2.74585	Down
ESRRG	-2.47697	4.61185	-19.8314	3.29417e-07	3.19174e-05	7.51068	Down
SSPN	-2.4665	5.40858	-20.428	2.70764e-07	2.78569e-05	7.72173	Down
NAP1L3	-2.46459	9.77761	-25.301	6.54794e-08	9.66756e-06	9.2244	Down
SLITRK3	-2.45929	4.63132	-20.2756	2.84517e-07	2.85653e-05	7.66847	Down
PRSS16	-2.44944	9.58792	-11.8461	9.57727e-06	0.000317586	3.80051	Down
FAM107A	-2.42962	6.23052	-8.77061	6.45238e-05	0.00124452	1.66299	Down
LRRC17	-2.42299	5.45932	-6.93448	0.000271426	0.00341749	0.0501962	Down
THBS1	-2.39895	6.32996	-15.3064	1.81166e-06	9.94171e-05	5.64976	Down
PBX1	-2.39426	7.51227	-10.093	2.66694e-05	0.000661507	2.65441	Down
TMEM35A	-2.39222	5.8782	-7.04056	0.000247825	0.00319826	0.152226	Down
NPR3	-2.382	5.85494	-13.8038	3.55661e-06	0.000168355	4.9034	Down
PSTPIP2	-2.37228	5.49987	-10.4716	2.1103e-05	0.000553319	2.91677	Down
RERGL	-2.36989	4.91554	-10.1707	2.54025e-05	0.000640329	2.70896	Down
ZNF702P	-2.36187	4.35567	-13.867	3.45245e-06	0.000164682	4.93638	Down
FGF20	-2.33431	5.20532	-11.17	1.397e-05	0.000411534	3.37857	Down
PDGFRL	-2.33371	8.64892	-15.5188	1.6553e-06	9.38455e-05	5.74927	Down
PLXNC1	-2.32773	4.62113	-7.44013	0.00017761	0.00250879	0.526043	Down
TRIM22	-2.2994	5.38054	-4.08325	0.0051068	0.0262799	-3.21431	Down
MSX1	-2.29839	7.23199	-12.106	8.32668e-06	0.000285092	3.95671	Down
TPM1	-2.29025	9.21526	-13.0591	5.09988e-06	0.000205353	4.50296	Down
CLIP3	-2.28431	6.44889	-13.4206	4.27133e-06	0.00018522	4.70008	Down
SERPINB2	-2.2621	5.91654	-8.93264	5.75564e-05	0.00114946	1.79129	Down
LMO4	-2.25503	9.4964	-10.2226	2.45937e-05	0.000625022	2.74523	Down
GOLGA8N	-2.25184	9.05898	-23.1029	1.19776e-07	1.51578e-05	8.59105	Down
MYL9	-2.23464	10.2915	-5.46646	0.00108107	0.00890267	-1.49569	Down
PPP2R2B	-2.23195	4.61222	-24.4678	8.18068e-08	1.13996e-05	8.99204	Down
FSTL1	-2.2313	10.4193	-20.0654	3.04827e-07	3.02437e-05	7.59427	Down
DZIP1	-2.21941	8.6412	-9.70908	3.40897e-05	0.000783541	2.37911	Down
UGCG	-2.21263	9.70235	-12.3474	7.33038e-06	0.000260491	4.09886	Down
MOK	-2.17122	7.33558	-10.0419	2.7541e-05	0.000677705	2.61835	Down
MYLK3	-2.16956	4.38529	-19.8595	3.26342e-07	3.18685e-05	7.52079	Down
FARP1	-2.1557	7.45968	-13.647	3.83119e-06	0.000174673	4.82086	Down
MDFIC	-2.12375	4.52585	-18.4477	5.31121e-07	4.15084e-05	6.99364	Down
PROCR	-2.11063	6.0963	-5.24544	0.00136101	0.0105232	-1.75215	Down
FZD6	-2.10591	7.54359	-7.16821	0.000222448	0.00294429	0.273424	Down
ALAD	-2.10409	6.90987	-10.9599	1.57764e-05	0.00044671	3.24251	Down
TM7SF2	-2.10302	8.0417	-16.9459	9.29186e-07	6.19557e-05	6.38357	Down
COCH	-2.09854	4.79781	-18.7591	4.75588e-07	3.90728e-05	7.11353	Down
TRIM9	-2.09287	4.79581	-7.48452	0.00017131	0.00245333	0.56658	Down
INPP1	-2.08474	5.38532	-12.17	8.04822e-06	0.000279591	3.99466	Down
PXMP4	-2.08442	6.61013	-18.075	6.07661e-07	4.62344e-05	6.84723	Down
TGFB1I1	-2.08239	7.24653	-12.8174	5.75644e-06	0.000222932	4.36818	Down
PEG10	-2.07408	6.96142	-6.00006	0.000635895	0.00624337	-0.903254	Down
FAM50B	-2.06633	6.09668	-12.9442	5.40049e-06	0.00021378	4.43923	Down
SERPING1	-2.05897	8.16076	-10.8926	1.64099e-05	0.00045837	3.19844	Down
PCP4	-2.05558	5.05662	-17.5239	7.45161e-07	5.19185e-05	6.62486	Down
TGFB2	-2.05054	5.60182	-13.9309	3.3505e-06	0.000161091	4.96963	Down
B4GAT1	-2.04941	8.14584	-3.46811	0.0111503	0.0455636	-4.06535	Down
RGCC	-2.04883	6.98276	-5.65322	0.000894265	0.00779291	-1.28412	Down
CARS2	-2.04626	7.90479	-8.86683	6.02776e-05	0.00118849	1.73942	Down
VCL	-2.04537	8.4954	-17.0917	8.78273e-07	5.97271e-05	6.44524	Down
FEZ1	-2.04203	5.68555	-14.5024	2.57789e-06	0.000131029	5.26005	Down
ERBB4	-2.03708	5.02808	-13.1639	4.84198e-06	0.00019828	4.56068	Down
TNFSF9	-2.03063	6.96814	-5.40809	0.00114814	0.00933111	-1.56277	Down
ZNF91	-2.03051	8.30189	-15.1911	1.90361e-06	0.000103546	5.59514	Down
FCER1A	-2.02661	4.05649	-4.99104	0.0017884	0.0125807	-2.05571	Down
IGF1R	-2.01768	6.21975	-12.2482	7.72219e-06	0.000271305	4.04079	Down
WNT5B	-2.01605	5.36409	-13.0099	5.22616e-06	0.000208359	4.47575	Down
PLTP	-2.00007	8.93376	-16.6603	1.03906e-06	6.65818e-05	6.26113	Down
FZD2	-1.99291	10.155	-10.4728	2.10877e-05	0.000553319	2.91758	Down
SATB1	-1.98551	10.0868	-18.7882	4.70747e-07	3.90728e-05	7.12463	Down
DMD	-1.97867	7.41236	-18.2622	5.67732e-07	4.34631e-05	6.92118	Down
DUSP6	-1.97773	10.4614	-15.5192	1.65503e-06	9.38455e-05	5.74945	Down
FHOD1	-1.97112	6.96168	-9.33123	4.37778e-05	0.000949183	2.09845	Down
CAND2	-1.96521	8.11345	-17.8855	6.5137e-07	4.78006e-05	6.77158	Down
RBMS3	-1.96043	6.70473	-15.7755	1.4866e-06	8.69662e-05	5.86765	Down
BST2	-1.95914	7.00998	-4.77142	0.00228013	0.0150777	-2.32512	Down
LINC01140	-1.95192	4.66612	-8.55181	7.55083e-05	0.00139769	1.48646	Down
TLX3	-1.94853	6.20906	-12.4901	6.80556e-06	0.000248243	4.18167	Down
CYB5A	-1.93034	4.63894	-13.6394	3.84499e-06	0.000174673	4.81687	Down
KCNH2	-1.92532	6.89956	-11.2573	1.32905e-05	0.000398137	3.43434	Down
AMPH	-1.91625	6.44234	-8.91321	5.83451e-05	0.00115775	1.776	Down
ASTN2	-1.90303	6.3541	-5.62808	0.00091716	0.00791215	-1.31233	Down
UBE2L6	-1.90261	9.15005	-7.33768	0.000193177	0.00264436	0.431741	Down
PTPRG	-1.88904	8.09746	-24.4727	8.16992e-08	1.13996e-05	8.99342	Down
EXT1	-1.88711	6.6518	-14.8172	2.2405e-06	0.000116751	5.41518	Down
ANXA6	-1.87724	8.92286	-4.18441	0.00451604	0.0240171	-3.07933	Down
PLAC8	-1.87648	5.60668	-8.99268	5.51954e-05	0.00111306	1.83831	Down
PRAMEF12	-1.87379	6.15036	-3.99732	0.00567586	0.0281681	-3.33012	Down
PSMB8	-1.87123	5.06677	-3.3999	0.0122013	0.0486767	-4.16268	Down
H2BS1	-1.86605	11.177	-13.6649	3.79866e-06	0.000174673	4.83033	Down
PLXDC2	-1.86412	4.77533	-5.20912	0.00141437	0.0106974	-1.79494	Down
MEIS2	-1.85132	10.7375	-9.59859	3.66438e-05	0.000830816	2.29806	Down
P2RX5	-1.84657	7.26158	-6.7839	0.000309423	0.00375485	-0.0967135	Down
TJP2	-1.84369	7.56381	-3.58618	0.00955597	0.0408118	-3.89818	Down
PDZRN3	-1.83438	5.46154	-5.62727	0.000917907	0.00791215	-1.31324	Down
COLEC10	-1.82887	4.87102	-9.24585	4.63803e-05	0.000980194	2.03364	Down
UPK1A	-1.79897	6.0436	-6.13469	0.000559203	0.00567083	-0.759523	Down
ERVMER34-1	-1.7978	5.42763	-9.22051	4.71863e-05	0.000987762	2.0143	Down
FAM172A	-1.79562	7.39858	-11.7157	1.02847e-05	0.000334779	3.72092	Down
SLC35G2	-1.79483	8.25455	-5.96995	0.000654628	0.00637491	-0.935713	Down
CDH2	-1.79427	10.4118	-12.4542	6.93351e-06	0.000250569	4.16091	Down
MYLK	-1.78902	6.52311	-4.65899	0.00258889	0.0164661	-2.46572	Down
OLFML3	-1.78044	6.05032	-4.52402	0.00302253	0.0182856	-2.63691	Down
HTR1F	-1.78023	7.38728	-18.8563	4.59641e-07	3.90728e-05	7.15052	Down
TNIP3	-1.77102	3.98162	-9.80407	3.20555e-05	0.000752939	2.44813	Down
SORBS2	-1.76178	5.00102	-16.7762	9.92759e-07	6.4801e-05	6.31109	Down
GCA	-1.76088	4.20613	-10.9186	1.61618e-05	0.000454511	3.21549	Down
ABCD2	-1.74876	3.89373	-8.99819	5.4984e-05	0.00111061	1.84262	Down
FBXL7	-1.74875	6.37372	-8.42959	8.25631e-05	0.00146697	1.38616	Down
PRKD2	-1.7474	7.51153	-6.04661	0.000608115	0.00602865	-0.853309	Down
FBLN5	-1.74401	6.07668	-16.0273	1.33995e-06	8.07456e-05	5.98192	Down
LUC7L3	-1.74234	9.16564	-3.64652	0.00883845	0.038733	-3.81341	Down
RGS2	-1.72998	9.71876	-9.72359	3.37698e-05	0.000779912	2.38969	Down
CP	-1.71401	4.34241	-17.9303	6.40716e-07	4.78006e-05	6.78955	Down
RALYL	-1.70971	4.54395	-8.51729	7.74289e-05	0.00141633	1.45826	Down
ARHGEF40	-1.70593	8.50305	-5.21511	0.0014054	0.0106762	-1.78786	Down
PBX3	-1.70497	9.67505	-13.9945	3.25268e-06	0.000158818	5.00249	Down
CTSK	-1.70421	6.23548	-8.5443	7.59217e-05	0.00140325	1.48033	Down
MGST2	-1.70107	7.16241	-17.0828	8.81284e-07	5.97271e-05	6.4415	Down
MYO5C	-1.7002	5.41723	-10.5099	2.06187e-05	0.000548129	2.94278	Down
GBP1	-1.69554	9.06672	-4.34902	0.00370936	0.0209762	-2.8628	Down
EFNB2	-1.69435	4.9441	-13.5633	3.98759e-06	0.000178535	4.77643	Down
TM7SF3	-1.68875	8.1266	-12.3853	7.18648e-06	0.000256111	4.12096	Down
ARMCX3	-1.68374	7.72722	-8.53171	7.66202e-05	0.00140623	1.47005	Down
CES2	-1.68322	8.35276	-5.60365	0.000940043	0.00805696	-1.33982	Down
DAG1	-1.681	8.64876	-5.96606	0.000657093	0.00639158	-0.939914	Down
IPO5	-1.67428	9.73851	-12.7697	5.89717e-06	0.00022573	4.34128	Down
ALX1	-1.66779	7.81245	-9.11651	5.06655e-05	0.00104092	1.93444	Down
ARHGDIB	-1.66731	5.38857	-11.7067	1.03356e-05	0.000335556	3.7154	Down
PLCG2	-1.65711	7.11251	-7.86912	0.000126177	0.0019909	0.909889	Down
APOE	-1.63621	6.77753	-19.4408	3.75702e-07	3.50335e-05	7.36877	Down
H2BC9	-1.63424	8.8028	-10.1604	2.55657e-05	0.000640785	2.70178	Down
PCM1	-1.63003	9.71024	-11.2026	1.37119e-05	0.000406092	3.39943	Down
HOXC6	-1.62809	10.506	-12.8127	5.77014e-06	0.000222932	4.36553	Down
ZFYVE26	-1.6242	7.9399	-17.1964	8.43703e-07	5.81312e-05	6.48916	Down
PLPPR4	-1.62294	5.37842	-12.6572	6.24481e-06	0.000233982	4.27749	Down
SLC25A12	-1.61986	8.84707	-11.1701	1.39692e-05	0.000411534	3.37863	Down
RIT2	-1.61915	4.12144	-14.0373	3.18858e-06	0.000156303	5.02456	Down
H2BC6	-1.6176	9.16731	-9.11566	5.06949e-05	0.00104092	1.93379	Down
SOCS6	-1.61667	6.91559	-8.4015	8.42883e-05	0.00148909	1.36294	Down
EBI3	-1.61537	5.65828	-5.55188	0.000990678	0.00838089	-1.39834	Down
FLNC	-1.61297	6.57039	-11.1502	1.41304e-05	0.00041429	3.3658	Down
ZNF204P	-1.61297	6.51833	-8.03379	0.00011111	0.00181553	1.05268	Down
AXL	-1.60034	6.7912	-10.7061	1.83236e-05	0.00049583	3.07495	Down
SLC2A10	-1.59667	6.83821	-9.95862	2.90342e-05	0.000701915	2.55915	Down
PNMA8A	-1.59416	8.9588	-4.29298	0.00396456	0.0219698	-2.93608	Down
ZNF106	-1.58473	8.83715	-11.7984	9.82902e-06	0.000323341	3.77154	Down
ZNF85	-1.58284	7.9414	-14.7464	2.31176e-06	0.00011946	5.38057	Down
EPHA3	-1.57537	4.3747	-16.8843	9.51706e-07	6.3118e-05	6.35735	Down
LRP4	-1.57493	7.29228	-6.94054	0.000270012	0.00340942	0.0560568	Down
LRP8	-1.57331	7.25276	-3.59154	0.00948973	0.0406237	-3.89063	Down
PRAMEF11	-1.57298	6.98894	-4.09793	0.005016	0.0259634	-3.19463	Down
FLNA	-1.57253	8.65432	-5.88405	0.000711572	0.00673657	-1.02893	Down
ONECUT1	-1.55937	4.74251	-13.3848	4.34614e-06	0.000185226	4.68078	Down
PCDH17	-1.55856	5.24045	-9.96136	2.89837e-05	0.000701915	2.5611	Down
CRADD	-1.55294	8.12417	-6.15394	0.00054911	0.00561886	-0.739147	Down
BAX	-1.55251	8.6952	-13.9305	3.3512e-06	0.000161091	4.9694	Down
TGIF2	-1.54767	6.97167	-13.6451	3.83458e-06	0.000174673	4.81988	Down
CPS1	-1.53647	5.10546	-9.76292	3.29193e-05	0.00076886	2.4183	Down
RTN2	-1.52822	8.29198	-6.58967	0.000367631	0.00421772	-0.289909	Down
TBR1	-1.51671	4.37347	-6.58014	0.000370791	0.00423439	-0.299498	Down
ZDHHC8P1	-1.51469	7.67463	-3.61239	0.00923686	0.0398052	-3.86131	Down
RGS3	-1.51294	6.61518	-17.7893	6.74916e-07	4.89492e-05	6.73287	Down
LIG1	-1.51253	8.20941	-3.48616	0.0108889	0.0448078	-4.03969	Down
SH3BP4	-1.50936	8.47888	-13.2441	4.65479e-06	0.000193072	4.60452	Down
PLAG1	-1.50612	5.82048	-4.39096	0.00353029	0.0203451	-2.80827	Down
TNFRSF10D	-1.4979	6.61713	-7.71026	0.000142947	0.00217259	0.769776	Down
OBSL1	-1.49319	6.26265	-9.98172	2.86111e-05	0.000696893	2.57561	Down
SEMA3D	-1.48913	5.05297	-14.4798	2.60425e-06	0.000131828	5.24879	Down
GSTM3	-1.488	7.14362	-6.19234	0.000529592	0.0054779	-0.698654	Down
PRKCH	-1.48637	8.66624	-18.6193	4.99656e-07	3.99133e-05	7.05996	Down
NID1	-1.48586	9.44131	-11.4439	1.19594e-05	0.000367951	3.55234	Down
ITGB1BP2	-1.47782	5.58225	-5.1628	0.00148584	0.0110536	-1.84977	Down
PLAUR	-1.47622	6.87456	-9.26262	4.58555e-05	0.000980194	2.04641	Down
DDAH1	-1.46219	9.35236	-14.2646	2.87157e-06	0.000142198	5.1406	Down
PIK3R1	-1.45729	7.86586	-8.47933	7.9605e-05	0.00144126	1.42713	Down
GASK1B	-1.45516	4.32274	-5.92216	0.000685649	0.00653606	-0.98746	Down
TFDP1	-1.44985	9.0767	-4.21814	0.0043361	0.0234014	-3.03464	Down
PLAU	-1.44396	6.33646	-8.25024	9.43143e-05	0.00160892	1.23672	Down
ASCC2	-1.44168	7.37431	-8.1355	0.000102828	0.00171869	1.13968	Down
VEGFC	-1.43807	5.63024	-7.8919	0.000123961	0.00196092	0.929788	Down
C1S	-1.43489	8.21029	-7.17559	0.000221073	0.00293549	0.280381	Down
FAM110B	-1.43407	5.83264	-10.1856	2.51666e-05	0.000636529	2.71942	Down
CTPS1	-1.43108	9.61032	-3.81964	0.00708666	0.0330657	-3.57283	Down
CNN2	-1.43104	9.37727	-5.37769	0.00118491	0.00952752	-1.59789	Down
LRRC37A2	-1.42871	6.46822	-10.8054	1.72756e-05	0.000476351	3.14089	Down
ACTA2	-1.42814	7.5206	-8.25459	9.40076e-05	0.0016059	1.24038	Down
FABP5	-1.42472	11.3083	-6.68309	0.000338217	0.00400213	-0.196455	Down
TP53BP1	-1.42314	8.20036	-10.9062	1.62796e-05	0.00045603	3.20736	Down
NID2	-1.42277	8.35293	-4.78364	0.00224912	0.0149643	-2.30995	Down
EVL	-1.42213	6.94783	-4.18375	0.0045196	0.0240209	-3.0802	Down
DCLRE1A	-1.41829	8.63492	-13.66	3.80743e-06	0.000174673	4.82777	Down
DDX17	-1.4127	9.74249	-4.57868	0.00283789	0.0175363	-2.56727	Down
INAVA	-1.40134	7.98313	-6.17366	0.000538988	0.00555222	-0.71833	Down
PIK3R3	-1.40085	8.04572	-6.39434	0.000438955	0.00478797	-0.488533	Down
BRINP3	-1.3999	5.56255	-4.78092	0.00225599	0.014994	-2.31333	Down
GPATCH2	-1.39951	7.2592	-5.29576	0.00129077	0.0101768	-1.69318	Down
ZNF107	-1.39859	6.29348	-7.92943	0.000120404	0.00192182	0.962474	Down
TIGAR	-1.39851	10.8014	-13.4452	4.22082e-06	0.000183672	4.71329	Down
PTP4A2	-1.39617	11.0282	-5.57889	0.000963886	0.00821589	-1.36776	Down
MIA3	-1.39325	7.55505	-7.58444	0.000158035	0.00230853	0.657127	Down
IPO4	-1.38659	7.89733	-6.52486	0.000389733	0.00439407	-0.355322	Down
PYGM	-1.38083	5.55802	-5.93902	0.000674522	0.00649994	-0.969175	Down
CKB	-1.37969	8.55002	-9.26	4.59369e-05	0.000980194	2.04442	Down
DIS3	-1.37842	5.18602	-8.66378	6.9642e-05	0.00132632	1.57728	Down
CA11	-1.37691	8.8291	-6.908	0.000277708	0.00347191	0.0245382	Down
PRKX	-1.37596	6.43339	-5.32997	0.00124533	0.00990671	-1.65327	Down
SLC38A4	-1.37357	8.08408	-6.76568	0.000314414	0.00379784	-0.114655	Down
RGS1	-1.36618	3.60177	-11.5299	1.13978e-05	0.000357862	3.6061	Down
CHEK2	-1.36453	8.27181	-5.18434	0.00145211	0.0109146	-1.82423	Down
PREP	-1.36365	8.26094	-6.01722	0.00062549	0.00617622	-0.884809	Down
PROS1	-1.36076	9.68202	-11.4545	1.18886e-05	0.000367687	3.55898	Down
CDC16	-1.35964	9.10207	-6.8827	0.000283862	0.00353106	-4.26289e-05	Down
GNPAT	-1.35951	10.2684	-4.9106	0.00195328	0.0134282	-2.15359	Down
PHC1	-1.35523	8.97557	-13.8392	3.49784e-06	0.000166208	4.92189	Down
SLC5A3	-1.34986	8.73563	-15.8157	1.46197e-06	8.59304e-05	5.88605	Down
NUDT15	-1.34852	8.96199	-13.0039	5.24173e-06	0.000208359	4.47244	Down
ABAT	-1.34774	6.69304	-11.3702	1.24662e-05	0.000378237	3.50594	Down
CAPN1	-1.34491	7.41384	-6.89953	0.000279751	0.00349042	0.0163164	Down
FCHO1	-1.34399	6.95573	-11.1082	1.44757e-05	0.00042044	3.33879	Down
ABCD3	-1.34327	10.0208	-9.25658	4.60436e-05	0.000980194	2.04182	Down
COMMD9	-1.34087	8.48046	-4.45137	0.00328889	0.0193427	-2.73015	Down
RANBP17	-1.33926	7.69677	-13.5807	3.95441e-06	0.000178535	4.78571	Down
RGL1	-1.3363	7.40319	-16.0132	1.34771e-06	8.07456e-05	5.97556	Down
CRABP1	-1.33466	6.11412	-5.84328	0.000740537	0.00692778	-1.07351	Down
IQCG	-1.33053	5.45312	-3.67173	0.00855625	0.0377767	-3.77813	Down
CHST4	-1.32835	4.47148	-9.25466	4.61037e-05	0.000980194	2.04035	Down
H2BC12	-1.32626	12.3434	-10.4036	2.19963e-05	0.000571904	2.87032	Down
PCID2	-1.32529	8.99265	-8.80489	6.29729e-05	0.00122717	1.69031	Down
NEBL	-1.32387	7.60921	-7.1958	0.000217358	0.00290169	0.299395	Down
ERO1A	-1.3235	8.35896	-5.87471	0.000718093	0.00678795	-1.03912	Down
NDUFA3	-1.32198	10.64	-5.72225	0.000834622	0.0074651	-1.20708	Down
ANGPT1	-1.31877	4.13786	-14.2598	2.8779e-06	0.000142198	5.13816	Down
ALDH2	-1.31689	8.87511	-5.21082	0.00141181	0.0106894	-1.79293	Down
COL4A6	-1.31606	4.20158	-17.5954	7.25444e-07	5.14902e-05	6.65413	Down
ZNF141	-1.31549	5.22661	-10.3588	2.26093e-05	0.000582952	2.83952	Down
OFD1	-1.31491	9.23408	-6.13792	0.000557495	0.00566725	-0.756101	Down
NLRP2	-1.31436	8.56892	-5.10391	0.00158261	0.0115592	-1.91991	Down
GALNT2	-1.31251	8.58132	-6.31646	0.000471648	0.00503389	-0.568965	Down
OXTR	-1.31033	5.96823	-4.76731	0.00229067	0.0151031	-2.33023	Down
TARBP1	-1.30967	8.13146	-7.61524	0.000154181	0.00227713	0.684841	Down
DLG2	-1.30669	4.55326	-5.84217	0.000741339	0.00692778	-1.07472	Down
ZFC3H1	-1.30623	7.92428	-3.67651	0.00850388	0.0376258	-3.77145	Down
STAT1	-1.30579	8.99617	-4.14597	0.00473111	0.0248413	-3.13044	Down
METTL9	-1.30348	11.5028	-7.488	0.000170827	0.00245333	0.569748	Down
PTCD2	-1.29375	7.29168	-8.46972	8.01671e-05	0.0014491	1.41923	Down
FAM13A	-1.29223	8.76942	-16.8177	9.76764e-07	6.40943e-05	6.32888	Down
FCGRT	-1.292	6.45338	-10.8337	1.69884e-05	0.000470291	3.15966	Down
PCDHB8	-1.28794	4.22647	-11.0114	1.53105e-05	0.000437514	3.27605	Down
ERMP1	-1.28672	7.93065	-7.11189	0.000233264	0.00305162	0.220158	Down
TBC1D4	-1.28394	7.2686	-5.37227	0.00119161	0.00955906	-1.60416	Down
PPP1R14B	-1.28066	9.56872	-7.64339	0.000150751	0.00224261	0.710095	Down
DNAJC22	-1.28012	5.22718	-8.66997	6.93329e-05	0.00132425	1.58227	Down
RABL6	-1.27732	7.44065	-10.7037	1.83508e-05	0.00049583	3.07329	Down
CD70	-1.27379	7.78938	-8.57421	7.42909e-05	0.00138134	1.50471	Down
PIK3C2G	-1.2702	4.29258	-7.31318	0.000197126	0.00268065	0.409035	Down
ETAA1	-1.26822	8.01295	-13.795	3.57149e-06	0.000168417	4.89877	Down
TRIP13	-1.26194	9.79569	-3.79374	0.00732273	0.0338236	-3.60857	Down
ENO3	-1.26171	7.93617	-13.5757	3.9639e-06	0.000178535	4.78305	Down
CHAF1B	-1.25807	7.41043	-4.03848	0.00539501	0.0271818	-3.27452	Down
WFDC1	-1.25524	5.09457	-5.14905	0.00150782	0.0111486	-1.8661	Down
C2orf68	-1.24819	6.122	-6.48194	0.000405195	0.00451909	-0.398903	Down
PLA2G4C	-1.24128	5.43613	-6.94388	0.000269236	0.00340721	0.0592815	Down
DIMT1	-1.24009	9.38437	-7.77963	0.000135331	0.00209251	0.831252	Down
TUG1	-1.23927	9.80115	-15.4339	1.71591e-06	9.54292e-05	5.70963	Down
NRIP1	-1.23799	9.64911	-9.37093	4.26245e-05	0.00092905	2.12841	Down
PLEKHO1	-1.23671	8.0434	-3.44908	0.0114333	0.046521	-4.09245	Down
ACVR2B	-1.23648	6.24643	-9.02178	5.40907e-05	0.00109613	1.86101	Down
ARID3A	-1.23596	7.84791	-13.116	4.95805e-06	0.000201606	4.53433	Down
PTPRF	-1.23175	6.01056	-8.50975	7.78555e-05	0.00141995	1.45209	Down
TMEM97	-1.22866	10.3965	-4.13395	0.00480069	0.0250691	-3.14647	Down
GAMT	-1.22742	8.99303	-5.18655	0.0014487	0.0108956	-1.82162	Down
COL4A5	-1.21848	8.52259	-12.7613	5.9222e-06	0.000225991	4.33657	Down
ZNF254	-1.21834	4.17351	-8.84534	6.11975e-05	0.0012009	1.72242	Down
FDXR	-1.2147	8.05895	-8.07659	0.000107535	0.00177112	1.0894	Down
STRA6	-1.21229	6.67102	-10.1612	2.55534e-05	0.000640785	2.70233	Down
CA14	-1.21033	8.32845	-8.57587	7.42016e-05	0.00138134	1.50606	Down
GLDC	-1.21027	8.81815	-9.5669	3.74161e-05	0.000840641	2.27466	Down
ZNF248	-1.20538	5.91222	-4.56508	0.00288263	0.0177432	-2.58456	Down
NDRG4	-1.20369	5.79527	-8.7161	6.70797e-05	0.00128781	1.61937	Down
PARP1	-1.20293	10.1995	-3.72175	0.00802502	0.0362309	-3.70838	Down
RPS27L	-1.19802	12.0708	-10.7809	1.75272e-05	0.000481979	3.1247	Down
PLLP	-1.1976	6.13782	-5.07844	0.00162662	0.0118041	-1.95039	Down
DLEU1	-1.19337	9.29013	-13.7162	3.70713e-06	0.000171551	4.85741	Down
CD248	-1.1908	7.62998	-7.68614	0.000145708	0.00219571	0.748299	Down
FDFT1	-1.18952	11.1599	-4.44589	0.00331004	0.0194187	-2.73722	Down
ROBO1	-1.18809	10.5501	-8.26458	9.33083e-05	0.0015983	1.24877	Down
PNKP	-1.18762	8.05273	-6.52614	0.000389283	0.00439382	-0.354026	Down
XPC	-1.1876	8.43189	-7.53455	0.000164512	0.00238072	0.612035	Down
SLC9A3R1	-1.18331	7.613	-7.14266	0.000227282	0.0029923	0.249304	Down
COG2	-1.18062	9.17484	-6.91654	0.000275665	0.00345351	0.0328178	Down
EGFL6	-1.17428	3.95797	-3.54951	0.0100229	0.042251	-3.94992	Down
MAGED2	-1.16737	9.58506	-14.747	2.31109e-06	0.00011946	5.38089	Down
BRIP1	-1.16508	7.61994	-4.42221	0.00340307	0.0198238	-2.7678	Down
ENPP2	-1.16314	4.17667	-10.9052	1.62894e-05	0.00045603	3.20669	Down
CHCHD7	-1.16212	7.32449	-10.0534	2.73427e-05	0.000674164	2.62645	Down
CCND3	-1.16185	8.7853	-4.01351	0.00556349	0.0277771	-3.30822	Down
MAP1A	-1.16086	5.07057	-7.56456	0.00016058	0.0023402	0.63919	Down
TNNT1	-1.1606	10.9185	-3.6834	0.00842903	0.0374281	-3.76183	Down
ACLY	-1.16022	10.026	-3.68725	0.00838743	0.0372968	-3.75645	Down
BCR	-1.15915	7.75488	-4.61598	0.00271909	0.0169832	-2.51999	Down
FDPS	-1.1588	10.9484	-3.51914	0.0104284	0.0434002	-3.9929	Down
FOXG1	-1.15353	4.87565	-12.2915	7.54822e-06	0.000266704	4.0662	Down
MEGF8	-1.15299	5.77128	-6.14973	0.000551301	0.00563664	-0.743603	Down
NYNRIN	-1.15287	5.09424	-5.86172	0.000727276	0.00685386	-1.05332	Down
RNFT2	-1.15165	6.07332	-11.0566	1.49139e-05	0.000428152	3.30543	Down
INA	-1.15049	9.70271	-14.8326	2.2254e-06	0.00011657	5.42265	Down
MRS2	-1.15036	8.05628	-3.78051	0.00744655	0.0342807	-3.62686	Down
DGKA	-1.14854	6.41502	-12.3961	7.14613e-06	0.000255407	4.12724	Down
TRAPPC2	-1.14376	8.45584	-14.4347	2.65787e-06	0.000133453	5.22623	Down
SLF2	-1.14291	8.27509	-8.15259	0.000101506	0.0017058	1.1542	Down
HMGA2	-1.14272	12.2732	-9.94722	2.92456e-05	0.000703644	2.55101	Down
RGS16	-1.14116	7.1953	-5.25783	0.00134332	0.0104451	-1.7376	Down
LMOD1	-1.13994	5.31018	-12.3123	7.46646e-06	0.000264569	4.07835	Down
NAALAD2	-1.13921	3.65744	-7.42543	0.000179754	0.00252756	0.512573	Down
NUDT4	-1.13888	3.98463	-5.50895	0.001035	0.00862174	-1.44714	Down
UPF3A	-1.13816	7.28691	-8.03037	0.000111402	0.0018179	1.04974	Down
GPR20	-1.13744	6.27231	-4.36735	0.00362989	0.0207344	-2.83894	Down
SIX2	-1.1373	6.52182	-4.00431	0.00562705	0.0279737	-3.32066	Down
CCND2	-1.137	11.3645	-7.84861	0.000128211	0.00201276	0.89193	Down
NARF	-1.13548	8.59775	-4.22359	0.00430781	0.0232899	-3.02744	Down
MORC3	-1.1328	7.09011	-11.216	1.3607e-05	0.000404687	3.40802	Down
NFE2	-1.13195	4.8891	-4.73901	0.0023647	0.0155169	-2.36546	Down
CABP1	-1.1316	4.82957	-5.70383	0.000850088	0.00754673	-1.22757	Down
SLC25A23	-1.12991	7.18402	-7.60548	0.00015539	0.0022915	0.676071	Down
VCAN	-1.12808	7.59225	-5.53441	0.00100846	0.008485	-1.41818	Down
B4GALT6	-1.12503	6.02802	-5.81602	0.000760636	0.00704247	-1.10342	Down
KLHL3	-1.12447	6.06601	-7.38461	0.000185862	0.00259287	0.475067	Down
MFAP5	-1.12399	4.96896	-5.03452	0.00170577	0.012179	-2.00318	Down
AQR	-1.12375	8.10359	-5.4349	0.00111677	0.00912999	-1.5319	Down
PUDP	-1.12138	9.68566	-5.68498	0.000866249	0.00765575	-1.2486	Down
NOTCH3	-1.12052	6.37926	-5.57925	0.000963538	0.00821589	-1.36736	Down
DKK3	-1.11856	4.89542	-6.22549	0.000513368	0.00535486	-0.663837	Down
UNC13A	-1.11725	6.42007	-5.45335	0.00109574	0.00897958	-1.51072	Down
ARID3B	-1.11721	8.02444	-6.40607	0.000434254	0.00476939	-0.476475	Down
LITAF	-1.11369	9.34089	-7.33929	0.000192922	0.00264436	0.433225	Down
PLEKHB1	-1.11302	4.88806	-6.56737	0.000375071	0.00427108	-0.31236	Down
PSMB10	-1.10961	8.45182	-3.75484	0.00769352	0.0351825	-3.66242	Down
FOCAD	-1.10866	7.78464	-4.81616	0.00216885	0.0145395	-2.26968	Down
TM4SF4	-1.108	7.24072	-3.78967	0.00736054	0.033973	-3.61419	Down
VAMP1	-1.10769	6.43073	-5.42477	0.00112851	0.00921359	-1.54355	Down
FBXO46	-1.10678	7.26316	-9.59359	3.67642e-05	0.000830938	2.29438	Down
SFN	-1.10638	6.72424	-6.56645	0.000375381	0.00427108	-0.313285	Down
OPN3	-1.10439	5.25485	-6.09176	0.000582463	0.00585567	-0.80511	Down
EIF2B1	-1.10401	10.0759	-4.2613	0.00411736	0.0225645	-2.9777	Down
TGFBR3	-1.1017	7.1326	-4.42345	0.00339811	0.0198135	-2.76619	Down
UROS	-1.10058	9.24078	-4.40118	0.0034881	0.0202147	-2.79501	Down
FERMT2	-1.0993	11.2946	-8.46199	8.06223e-05	0.0014491	1.41287	Down
TCF4	-1.09594	8.43606	-8.77794	6.41885e-05	0.00124191	1.66884	Down
SVIL	-1.09591	6.46305	-14.3077	2.81563e-06	0.000140804	5.16239	Down
ABT1	-1.09559	8.93539	-9.52126	3.85609e-05	0.00086168	2.24084	Down
SLC48A1	-1.09392	7.0541	-11.2847	1.30842e-05	0.000392906	3.45184	Down
TUBGCP3	-1.09097	8.04145	-5.93454	0.000677458	0.00650185	-0.97403	Down
RBP1	-1.08988	5.37754	-6.32505	0.000467912	0.00500694	-0.560061	Down
TRIM16	-1.08841	6.99934	-4.63892	0.00264877	0.0167261	-2.49101	Down
TMEM126B	-1.08679	10.8103	-9.63205	3.58479e-05	0.000815753	2.3227	Down
HSD17B4	-1.08668	9.82309	-8.48704	7.91576e-05	0.00143525	1.43346	Down
ATOX1	-1.08436	9.51348	-3.61506	0.00920492	0.0397629	-3.85754	Down
SARS2	-1.08433	7.14155	-5.37418	0.00118925	0.00955253	-1.60196	Down
TNNC1	-1.08098	8.79631	-4.69224	0.00249299	0.0160948	-2.42395	Down
PLCL2	-1.08068	5.73717	-5.45848	0.00108998	0.00895225	-1.50484	Down
HNRNPA3	-1.08017	9.42354	-6.17272	0.000539464	0.00555222	-0.719318	Down
PRKAR2B	-1.07931	9.04416	-4.11677	0.0049021	0.0255016	-3.16942	Down
PPWD1	-1.07799	9.35821	-7.59494	0.000156709	0.00230001	0.666579	Down
TP53I3	-1.07661	10.4758	-10.5474	2.01549e-05	0.000539873	2.96826	Down
PHKB	-1.07637	6.81933	-3.38732	0.0124066	0.0492701	-4.1807	Down
NRXN1	-1.07636	5.19535	-5.80224	0.000771033	0.007099	-1.11859	Down
CDKAL1	-1.07486	5.67447	-7.58521	0.000157938	0.00230853	0.657815	Down
ISOC2	-1.07472	8.34582	-9.22757	4.69599e-05	0.000987114	2.0197	Down
GTF3C2	-1.07354	8.86991	-13.5522	4.00884e-06	0.00017884	4.77053	Down
MARCKSL1	-1.07001	10.8412	-3.59781	0.00941295	0.0403803	-3.88181	Down
CERS4	-1.06716	5.5297	-9.50735	3.89179e-05	0.000864841	2.2305	Down
ANKRD36B	-1.06651	4.81108	-7.48531	0.0001712	0.00245333	0.567302	Down
SLC25A20	-1.0652	7.34863	-7.63351	0.000151945	0.0022541	0.70124	Down
CARD8	-1.06384	6.72913	-8.13649	0.00010275	0.00171869	1.14052	Down
FGL1	-1.0629	6.40435	-12.8004	5.80614e-06	0.000223627	4.35861	Down
GSTM2	-1.06066	8.42734	-4.63428	0.00266283	0.0167807	-2.49687	Down
ERCC5	-1.05868	8.07515	-10.5066	2.06595e-05	0.000548129	2.94057	Down
RABGAP1L	-1.05852	6.94302	-9.24985	4.62545e-05	0.000980194	2.03669	Down
CASP4	-1.05691	5.0982	-5.68363	0.000867419	0.00765675	-1.2501	Down
STON1	-1.05675	5.57173	-9.64582	3.55263e-05	0.000809921	2.3328	Down
SNN	-1.05539	5.90264	-7.71576	0.000142326	0.0021707	0.774663	Down
BTN3A2	-1.0547	6.99695	-4.06433	0.00522646	0.0266414	-3.23972	Down
SYNM	-1.05414	6.54564	-6.78545	0.000309003	0.00375485	-0.0951921	Down
UBXN8	-1.05249	8.0627	-6.00609	0.000632222	0.00621301	-0.896778	Down
PLAA	-1.0517	8.84971	-7.42335	0.000180059	0.00252899	0.510668	Down
CALD1	-1.05108	7.82151	-11.4676	1.18013e-05	0.000366817	3.56721	Down
PAOX	-1.05066	6.51425	-8.27017	9.29189e-05	0.00159389	1.25346	Down
DPYSL4	-1.05034	6.72444	-6.94485	0.000269011	0.00340721	0.0602191	Down
CAV2	-1.04779	4.06634	-8.20697	9.74274e-05	0.00164842	1.20026	Down
FHIT	-1.04692	5.37864	-5.19986	0.00142834	0.0107751	-1.80587	Down
FTO	-1.04516	9.12212	-5.87306	0.000719256	0.00679221	-1.04093	Down
ZNF692	-1.04412	7.49226	-6.78453	0.000309251	0.00375485	-0.0960917	Down
CCN2	-1.04202	9.42546	-5.25336	0.00134968	0.0104813	-1.74285	Down
PDLIM7	-1.04154	7.06425	-6.62292	0.000356842	0.00412831	-0.256532	Down
RPL31	-1.03749	10.5536	-9.23401	4.67548e-05	0.000984471	2.02461	Down
CPA2	-1.03689	5.57506	-11.6733	1.0527e-05	0.000340875	3.69491	Down
BBS1	-1.03177	7.23188	-7.52776	0.000165416	0.00239101	0.605884	Down
RRAGB	-1.02861	5.66105	-7.35908	0.000189802	0.00263302	0.451527	Down
MRPS27	-1.02628	10.3475	-3.76351	0.00760912	0.0349124	-3.6504	Down
C11orf49	-1.02572	7.6345	-4.00918	0.00559331	0.0278811	-3.31407	Down
CXorf40B	-1.02523	9.17231	-7.35326	0.000190714	0.00263683	0.446146	Down
TANC2	-1.02116	5.86311	-5.29996	0.0012851	0.0101385	-1.68827	Down
CLN5	-1.02111	7.74288	-10.8367	1.69588e-05	0.000470291	3.16161	Down
MTMR4	-1.02046	8.60546	-4.37429	0.0036003	0.0206431	-2.82992	Down
CKAP2	-1.01954	10.029	-10.3643	2.25332e-05	0.000582952	2.8433	Down
IPP	-1.0188	8.09457	-4.55546	0.00291474	0.0178614	-2.5968	Down
C1orf54	-1.01794	10.6656	-12.8166	5.75867e-06	0.000222932	4.36775	Down
SGCE	-1.01581	7.21826	-7.50161	0.000168953	0.0024308	0.582132	Down
KPTN	-1.01075	7.7551	-5.6201	0.000924561	0.00794623	-1.3213	Down
TUSC2	-1.00828	8.25754	-8.08224	0.000107074	0.00176587	1.09423	Down
ACOX3	-1.00821	6.71115	-5.27871	0.0013141	0.0102823	-1.71312	Down
YBX2	-1.00591	6.3987	-11.9573	9.01741e-06	0.000303331	3.86777	Down
NME4	-1.00576	11.0112	-4.39651	0.00350731	0.0202596	-2.80107	Down
CDC42BPB	-1.00453	6.34088	-5.55484	0.000987699	0.00837017	-1.39498	Down
ASCC3	-1.0039	9.60081	-11.1615	1.40382e-05	0.000412564	3.37312	Down
AGT	-1.00389	4.79252	-5.5091	0.00103484	0.00862174	-1.44697	Down
SUCLA2	-1.00313	9.99762	-12.5501	6.59765e-06	0.000243017	4.21625	Down
LOXL2	-1.00158	6.89134	-6.13976	0.000556522	0.005662	-0.754146	Down
ZNF274	1.00005	8.16004	5.83997	0.00074294	0.00692778	-1.07713	Up
CDC40	1.00359	8.35508	8.77397	6.43699e-05	0.00124348	1.66567	Up
UEVLD	1.00405	8.59419	6.39102	0.000440293	0.00479835	-0.491943	Up
AARS1	1.00409	11.5504	4.53312	0.00299089	0.0181508	-2.62529	Up
PRRG4	1.00553	5.57416	11.1198	1.43791e-05	0.000418615	3.34628	Up
TOM1L1	1.00564	9.66563	4.22106	0.00432095	0.0233399	-3.03079	Up
PERP	1.00582	8.27552	4.85727	0.0020719	0.0140953	-2.21898	Up
SEPHS2	1.00642	10.6782	4.68357	0.0025176	0.0162368	-2.43482	Up
NUDT6	1.0065	7.99985	9.58006	3.7093e-05	0.000836413	2.28439	Up
MARC2	1.00715	6.02447	11.1258	1.43293e-05	0.000418145	3.35016	Up
STYXL1	1.01032	8.81686	5.1216	0.00155281	0.0114118	-1.89879	Up
APPL1	1.01205	8.38812	9.89395	3.0257e-05	0.00072163	2.51288	Up
CENPQ	1.01253	6.44591	7.17974	0.000220305	0.00292842	0.284287	Up
MAP3K5	1.0144	5.08417	3.97261	0.0058521	0.0288236	-3.3636	Up
WBP4	1.01449	7.99732	6.80753	0.000303081	0.00371792	-0.0734983	Up
PPARG	1.01615	5.11262	9.44983	4.04342e-05	0.000890701	2.18761	Up
BEGAIN	1.01632	6.14952	6.06359	0.000598319	0.00596491	-0.835148	Up
TBP	1.01802	8.19954	12.5348	6.65017e-06	0.00024401	4.20742	Up
ECHDC1	1.02058	9.27123	11.8062	9.78752e-06	0.000322832	3.77626	Up
PRMT3	1.0207	9.28618	7.79136	0.00013409	0.00207984	0.841596	Up
DEPTOR	1.02168	5.1392	4.83961	0.00211296	0.014304	-2.24074	Up
DYNC1LI1	1.02219	9.59126	5.0059	0.00175966	0.0124349	-2.03772	Up
CEP63	1.02231	8.53115	11.2016	1.37198e-05	0.000406092	3.39879	Up
NOL3	1.0233	6.72285	6.36321	0.000451707	0.0048841	-0.520599	Up
ROBO3	1.02331	7.02505	5.92439	0.000684164	0.00653152	-0.985038	Up
RAP1GAP2	1.02469	7.32572	4.27684	0.00404161	0.0222181	-2.95727	Up
DIAPH2	1.02556	7.90259	3.8424	0.00688618	0.0324601	-3.5415	Up
ZNF770	1.0259	4.81156	8.90962	5.84919e-05	0.00115881	1.77318	Up
S100A5	1.02841	5.86521	5.07409	0.00163427	0.0118458	-1.95561	Up
TTC33	1.03092	8.01143	4.62094	0.00270371	0.0169436	-2.51372	Up
CRIP1	1.03236	4.40486	7.4692	0.000173455	0.00247548	0.55261	Up
INHBA	1.03336	4.80398	5.93312	0.00067839	0.00650185	-0.975565	Up
ASPH	1.03425	8.02654	11.0883	1.46429e-05	0.000424303	3.32594	Up
SEMA3E	1.04054	4.95318	4.04595	0.00534571	0.0270051	-3.26445	Up
CSRNP2	1.04249	8.07845	4.99768	0.00177548	0.0125111	-2.04767	Up
FOXE1	1.04451	4.61448	8.82097	6.22601e-05	0.0012179	1.70309	Up
SNX3	1.04549	11.0416	12.8512	5.65895e-06	0.000220699	4.38719	Up
MT1H	1.04636	7.91389	5.00975	0.0017523	0.0124041	-2.03307	Up
MTMR11	1.04643	8.13675	9.06336	5.25559e-05	0.00107028	1.89332	Up
SIAH2	1.04777	8.3491	6.28514	0.000485564	0.0051382	-0.601516	Up
HDAC2	1.04824	10.6359	12.6576	6.24361e-06	0.000233982	4.2777	Up
PCOLCE2	1.05048	8.90749	4.8913	0.00199531	0.0136642	-2.17721	Up
PPP1R14D	1.05107	5.5114	5.54763	0.000994975	0.00840372	-1.40317	Up
LDB3	1.05257	5.98734	7.13462	0.000228829	0.00299993	0.241692	Up
PITX1	1.05429	6.4238	4.56502	0.00288281	0.0177432	-2.58462	Up
NAGK	1.05766	8.50194	5.00827	0.00175514	0.0124147	-2.03487	Up
KLF13	1.05794	5.60755	4.45722	0.0032665	0.019291	-2.72261	Up
UBE2B	1.06337	8.29018	4.50569	0.00308739	0.018519	-2.66036	Up
SLC39A14	1.06348	10.8611	4.54536	0.00294889	0.0179859	-2.60967	Up
GEMIN2	1.06421	8.35539	13.0921	5.01711e-06	0.00020334	4.52116	Up
CDC37L1	1.06523	7.85775	5.728	0.000829861	0.00745585	-1.20069	Up
ENTPD1-AS1	1.06736	8.16406	9.22487	4.70464e-05	0.000987257	2.01763	Up
SLC4A7	1.06825	6.34327	4.33811	0.00375759	0.0211861	-2.87704	Up
FAIM	1.07074	8.71723	9.99334	2.84009e-05	0.000694729	2.58388	Up
DNASE2	1.07251	8.76611	5.84107	0.000742142	0.00692778	-1.07593	Up
MTMR6	1.07356	9.73439	9.24517	4.64016e-05	0.000980194	2.03312	Up
TLE1	1.07495	5.85727	13.7723	3.60984e-06	0.00016894	4.88692	Up
CEBPA	1.07566	7.24346	6.58156	0.000370319	0.00423439	-0.298072	Up
LTN1	1.07632	10.7492	6.90676	0.000278007	0.00347214	0.0233328	Up
KATNA1	1.07816	8.72806	13.131	4.92133e-06	0.000200771	4.5426	Up
MYO1B	1.07856	6.32238	11.5922	1.10099e-05	0.000351919	3.6448	Up
TTC17	1.07907	8.27952	4.32882	0.00379918	0.0213105	-2.88916	Up
ANKRD12	1.08163	6.28146	5.05492	0.00166849	0.0120027	-1.97863	Up
SMPX	1.08432	4.28499	8.04153	0.000110453	0.00180957	1.05934	Up
CYP1B1	1.08535	7.91863	7.34803	0.000191537	0.00263938	0.441312	Up
IL12A	1.08688	5.00239	3.88641	0.00651578	0.0311642	-3.48111	Up
OSTF1	1.08701	6.75449	9.11011	5.08888e-05	0.00104318	1.92951	Up
TCEA1	1.08787	12.4334	4.60153	0.00276444	0.0171939	-2.53828	Up
FLRT1	1.08946	4.87612	4.51193	0.00306515	0.0184534	-2.65238	Up
HBS1L	1.09064	6.85562	10.7321	1.80431e-05	0.000491802	3.09223	Up
CD164	1.09088	10.4299	7.14754	0.00022635	0.00298342	0.253914	Up
SKIL	1.09278	6.12304	3.98347	0.00577389	0.0285404	-3.34887	Up
ETV1	1.09514	7.60417	6.81139	0.00030206	0.00371525	-0.0697142	Up
LACTB2	1.09556	8.45635	5.70458	0.000849449	0.00754646	-1.22673	Up
YRDC	1.09906	9.11614	3.82171	0.00706817	0.0330167	-3.56997	Up
ZNF165	1.10018	5.92093	10.5128	2.05816e-05	0.000548129	2.94479	Up
FOXN2	1.10034	6.01847	5.08338	0.00161799	0.0117691	-1.94448	Up
POLR3C	1.10183	8.62153	9.37499	4.25088e-05	0.00092905	2.13146	Up
TMEM187	1.10919	7.47215	10.4342	2.15891e-05	0.000564869	2.89125	Up
EMP1	1.10954	10.9376	13.5004	4.10977e-06	0.000181386	4.74291	Up
ME1	1.10973	7.49787	4.48093	0.00317749	0.0189549	-2.69212	Up
ZNF426	1.10981	3.8275	9.69957	3.43013e-05	0.000785293	2.37217	Up
CNGA1	1.11014	4.55405	4.57537	0.00284869	0.0175768	-2.57147	Up
ARHGAP5	1.11369	8.65071	10.1528	2.56883e-05	0.000642311	2.69642	Up
C1orf115	1.11595	5.93057	5.85697	0.000730664	0.00686793	-1.05851	Up
RIPK2	1.11645	7.27069	11.0722	1.47801e-05	0.00042728	3.3155	Up
TRDMT1	1.11742	6.5121	10.878	1.65518e-05	0.000461294	3.1888	Up
MOCOS	1.11867	7.54052	11.909	9.25598e-06	0.000309414	3.83861	Up
CRIM1	1.12023	6.10133	8.38432	8.53637e-05	0.00149955	1.3487	Up
THAP9-AS1	1.12051	9.28596	5.30345	0.00128039	0.0101078	-1.68419	Up
STX7	1.12199	7.09608	6.07922	0.000589466	0.00590037	-0.818476	Up
SLC12A6	1.12259	5.1496	6.37157	0.00044824	0.00486358	-0.511972	Up
PLS1	1.12553	8.06594	7.32584	0.000195074	0.00265858	0.420776	Up
ID3	1.12653	12.1258	6.44013	0.000420927	0.00465686	-0.441569	Up
SRD5A3	1.12749	5.88987	4.71209	0.00243761	0.0158611	-2.39908	Up
TWISTNB	1.1301	5.2378	4.38876	0.00353942	0.0203788	-2.81112	Up
GADD45A	1.1305	11.1099	3.63602	0.00895904	0.0390534	-3.82813	Up
KIAA0895	1.13067	4.53289	5.36516	0.00120046	0.00962383	-1.61241	Up
FXYD5	1.13305	8.80587	9.42789	4.10301e-05	0.000900628	2.1712	Up
PLEKHF2	1.13462	8.08345	6.1731	0.00053927	0.00555222	-0.718917	Up
TRAK2	1.13727	8.64072	8.48974	7.90014e-05	0.00143452	1.43568	Up
ENC1	1.13806	5.47637	6.71165	0.000329764	0.00392488	-0.168085	Up
PVR	1.13834	7.39539	3.79424	0.00731806	0.0338147	-3.60788	Up
TMEM267	1.14408	9.27336	4.70388	0.00246035	0.015943	-2.40936	Up
AMOTL2	1.14445	9.40995	7.17416	0.000221338	0.00293587	0.279036	Up
TUFT1	1.14454	9.13786	4.81098	0.00218142	0.0146079	-2.27608	Up
EEF1A2	1.14843	9.0738	7.81693	0.000131427	0.00205026	0.864118	Up
PRSS23	1.14905	9.09658	4.30131	0.00392542	0.0218114	-2.92516	Up
TMEM30B	1.14928	12.1475	7.95789	0.000117785	0.00188729	0.987175	Up
ZNF419	1.14936	8.13038	4.04607	0.00534489	0.0270051	-3.26429	Up
CYP26B1	1.15014	5.16815	11.224	1.35451e-05	0.000403812	3.41312	Up
SMPD2	1.15301	7.52215	6.53113	0.000387532	0.0043812	-0.348977	Up
PSG6	1.15539	5.17051	5.24058	0.00136801	0.0105455	-1.75786	Up
LGALS8	1.15585	6.4333	5.72383	0.000833314	0.0074651	-1.20533	Up
TSPYL4	1.15654	7.0463	9.25077	4.62255e-05	0.000980194	2.03739	Up
SGPP1	1.16007	8.01471	4.28564	0.0039994	0.0220938	-2.94571	Up
COL11A1	1.16178	9.0723	10.8452	1.68742e-05	0.000469224	3.16721	Up
HEBP2	1.16212	9.51534	12.4729	6.86657e-06	0.000249003	4.17173	Up
CRIPT	1.1625	8.19781	5.01433	0.0017436	0.0123566	-2.02754	Up
RAD51B	1.16286	6.69843	6.82067	0.000299619	0.00369004	-0.0606159	Up
SMARCA2	1.1662	4.76333	7.03794	0.00024838	0.00320209	0.149719	Up
SGPL1	1.16696	7.05894	4.20282	0.00441684	0.0237013	-3.05492	Up
WDR41	1.16813	9.85418	4.59156	0.00279621	0.0173468	-2.55091	Up
TMOD3	1.1687	7.05585	5.88831	0.000708624	0.00671379	-1.02429	Up
DYNLT1	1.16912	11.5198	10.8045	1.72842e-05	0.000476351	3.14034	Up
MEF2A	1.17146	7.56488	4.85593	0.00207499	0.0141086	-2.22063	Up
PRKACB	1.1718	8.45248	7.65404	0.000149476	0.00223081	0.719631	Up
SKA1	1.1722	7.77282	13.5273	4.05701e-06	0.00018034	4.75727	Up
CITED2	1.17231	9.37933	7.59852	0.000156259	0.00229612	0.669811	Up
RRAGC	1.17242	10.6062	3.69488	0.00830582	0.0370535	-3.74581	Up
C1orf109	1.17614	8.36341	4.78984	0.00223355	0.0148847	-2.30225	Up
RIPK4	1.17657	6.1337	7.43233	0.000178744	0.00252194	0.518896	Up
UNC5B	1.1801	6.97226	3.52464	0.0103536	0.0431904	-3.9851	Up
DKK1	1.18183	12.3002	9.7322	3.35813e-05	0.000779479	2.39597	Up
HEXB	1.18414	11.3681	7.69518	0.000144666	0.00218565	0.756357	Up
PSD3	1.18464	8.16986	7.37013	0.000188086	0.00262095	0.461718	Up
PLAAT3	1.18484	8.18447	8.58105	7.3924e-05	0.00138134	1.51027	Up
SASH1	1.18566	7.63472	7.66387	0.000148311	0.00222188	0.728419	Up
SPHK1	1.18607	6.45649	5.16621	0.00148044	0.0110273	-1.84572	Up
RAD50	1.18649	9.01566	4.96572	0.00183854	0.0128605	-2.08641	Up
PEX7	1.18716	7.26978	8.27345	9.26917e-05	0.00159219	1.25621	Up
MAGI2	1.18743	5.23093	5.47097	0.00107607	0.0088851	-1.49053	Up
OSMR	1.18791	4.67343	10.0097	2.81077e-05	0.000688917	2.59551	Up
CPE	1.18943	8.97491	8.16253	0.000100746	0.00169532	1.16264	Up
MTCL1	1.18944	6.06847	4.05071	0.00531456	0.0269217	-3.25805	Up
NRG1	1.19057	5.22486	7.7129	0.000142648	0.0021707	0.772126	Up
REV3L	1.19074	8.79784	13.4621	4.18647e-06	0.000182819	4.72237	Up
PSG9	1.19761	5.59459	7.42599	0.000179672	0.00252756	0.513088	Up
HOXB2	1.20006	9.40968	8.01219	0.000112965	0.00183857	1.03409	Up
ID2	1.20092	10.0169	6.78882	0.000308091	0.00375485	-0.0918777	Up
NPIPA1	1.20141	9.75623	5.73309	0.000825667	0.00744181	-1.19503	Up
ZNF10	1.20334	6.05196	4.56225	0.00289202	0.0177823	-2.58815	Up
RAP2B	1.20543	7.04741	5.33486	0.00123898	0.00986256	-1.64759	Up
SLC38A1	1.21164	11.5759	4.68138	0.00252388	0.0162569	-2.43758	Up
EPS15	1.21439	9.33304	3.68131	0.00845168	0.0374698	-3.76475	Up
COL5A2	1.21481	12.1651	9.84734	3.11748e-05	0.000737844	2.47937	Up
HSPA13	1.21688	10.3762	4.04789	0.00533299	0.0269628	-3.26184	Up
CAPG	1.21958	6.69855	14.154	3.02106e-06	0.00014868	5.08437	Up
C11orf71	1.22729	6.85826	9.9516	2.91641e-05	0.000703644	2.55414	Up
RNF115	1.22763	9.71663	13.0226	5.19312e-06	0.000207758	4.4828	Up
MET	1.22793	4.90587	8.92118	5.80199e-05	0.001155	1.78228	Up
GARS1	1.22966	12.5647	4.72424	0.0024044	0.0157027	-2.38389	Up
SPART	1.23094	6.27252	8.79358	6.348e-05	0.00123393	1.6813	Up
CBR1	1.23235	6.59352	8.72465	6.66714e-05	0.00128195	1.62622	Up
BIK	1.2366	5.67874	7.71359	0.00014257	0.0021707	0.772739	Up
AP4E1	1.23733	4.89648	6.11416	0.000570193	0.00576327	-0.781294	Up
ANKRD1	1.23764	4.45712	6.72964	0.00032456	0.00388402	-0.150256	Up
TULP4	1.23806	7.29119	5.24043	0.00136823	0.0105455	-1.75804	Up
ADCY7	1.24042	4.97935	12.4112	7.09025e-06	0.000254879	4.13599	Up
SLC31A1	1.24776	9.70414	4.44717	0.00330508	0.0193987	-2.73556	Up
TACC2	1.24817	7.77312	7.39619	0.000184106	0.00257706	0.485725	Up
GCLC	1.24974	8.24823	11.8633	9.48798e-06	0.000315469	3.81097	Up
MYOC	1.25043	5.94654	10.5363	2.02909e-05	0.000542343	2.96073	Up
MFSD6	1.25129	3.44967	5.74546	0.000815582	0.00736161	-1.18131	Up
ITPR3	1.25437	6.24539	13.7844	3.58929e-06	0.000168615	4.89326	Up
MTHFD2	1.2546	12.0569	5.51737	0.00102613	0.00859693	-1.43755	Up
HAND2	1.25502	5.71824	15.0941	1.98509e-06	0.000107039	5.54888	Up
MICAL1	1.25674	6.06662	12.6163	6.37705e-06	0.000237869	4.25414	Up
PGGT1B	1.25724	7.1861	6.11211	0.000571305	0.00576511	-0.783474	Up
KLF11	1.25747	7.59897	4.51519	0.0030536	0.0184107	-2.64821	Up
SKAP1	1.25822	5.36325	9.94559	2.92759e-05	0.000703644	2.54985	Up
EIF1B	1.25826	11.9788	4.07623	0.00515083	0.0263534	-3.22373	Up
CALCA	1.2593	5.35822	3.38926	0.0123747	0.0491737	-4.17792	Up
WASHC3	1.26014	9.12951	9.51208	3.87961e-05	0.000864841	2.23402	Up
MED23	1.26036	7.16564	11.2521	1.33293e-05	0.000398338	3.43108	Up
DHRS3	1.26399	7.4436	7.39077	0.000184926	0.00258271	0.480737	Up
PTGER4	1.2649	4.91932	9.91468	2.98587e-05	0.000714879	2.52775	Up
ZBTB24	1.26677	7.40941	9.72057	3.38361e-05	0.000779992	2.38749	Up
INPP4B	1.26932	9.28426	15.5058	1.66442e-06	9.38455e-05	5.74321	Up
CTPS2	1.2701	7.8096	11.5774	1.11007e-05	0.0003521	3.63561	Up
SYBU	1.27862	4.08632	8.79142	6.35771e-05	0.00123393	1.67958	Up
IGFBP3	1.2788	9.46022	3.42898	0.0117406	0.0473982	-4.12112	Up
BBS7	1.2793	7.58456	4.73624	0.00237209	0.0155411	-2.36892	Up
VAT1	1.28099	9.48422	5.09332	0.00160074	0.0116573	-1.93258	Up
ZCCHC8	1.28214	10.2448	4.3966	0.00350694	0.0202596	-2.80095	Up
ARMCX6	1.28257	7.96504	13.2329	4.6805e-06	0.000193492	4.5984	Up
SACS	1.28438	9.55884	9.50489	3.89813e-05	0.000864841	2.22868	Up
EDNRA	1.28468	5.06954	7.6836	0.000146002	0.00219748	0.746032	Up
SERINC5	1.285	7.55479	9.85293	3.10632e-05	0.000737844	2.48339	Up
TXNL4B	1.28567	8.19478	4.9152	0.00194339	0.0133751	-2.14796	Up
PCMT1	1.28787	9.80225	15.8272	1.45502e-06	8.59293e-05	5.89129	Up
SERPINB8	1.29005	6.54352	3.99016	0.00572632	0.0283588	-3.33981	Up
KLF2	1.29064	7.43151	5.66025	0.000887976	0.00776384	-1.27624	Up
PRDM13	1.29215	4.67326	5.23991	0.00136899	0.0105455	-1.75866	Up
NKX3-1	1.29229	5.45181	9.11591	5.06864e-05	0.00104092	1.93398	Up
ADAMTS3	1.29556	10.0268	13.3911	4.33282e-06	0.000185226	4.68419	Up
HEBP1	1.30131	11.0172	15.0016	2.06646e-06	0.000110945	5.50452	Up
SNHG32	1.30374	11.7483	4.00178	0.00564462	0.0280467	-3.32408	Up
TIMP1	1.30537	13.2323	8.69454	6.81224e-05	0.00130379	1.60205	Up
DDX21	1.30685	11.5903	7.69499	0.000144688	0.00218565	0.756188	Up
FOSL1	1.31139	6.79796	5.47552	0.00107105	0.00885547	-1.48532	Up
DOK5	1.31679	4.48089	4.63463	0.00266175	0.0167807	-2.49642	Up
SWAP70	1.31999	7.98186	6.84062	0.000294445	0.00363354	-0.0410859	Up
AP1AR	1.32009	7.89283	5.52654	0.00101658	0.00854175	-1.42712	Up
AP1S2	1.32293	5.06878	9.8963	3.02115e-05	0.00072163	2.51457	Up
LIAS	1.32577	8.16283	4.17545	0.00456515	0.024185	-3.09122	Up
MORC4	1.3279	7.49741	5.50708	0.00103698	0.00863005	-1.44928	Up
CXADR	1.3306	8.43445	4.69801	0.00247674	0.0160066	-2.41671	Up
MIA	1.33127	6.87037	13.3566	4.406e-06	0.000187134	4.66558	Up
DUSP2	1.33539	7.23284	8.39349	8.4788e-05	0.00149367	1.3563	Up
IL13RA2	1.33543	4.15947	5.99456	0.000639274	0.00625752	-0.90918	Up
IGF2R	1.33564	8.61803	5.23429	0.00137714	0.0105686	-1.76526	Up
NXPE3	1.33815	6.52154	12.7698	5.89687e-06	0.00022573	4.34134	Up
PSG4	1.34087	5.52649	5.65287	0.000894576	0.00779291	-1.28451	Up
GSAP	1.34122	3.68611	13.8842	3.42469e-06	0.000163988	4.94534	Up
RAB29	1.34123	9.06647	7.5908	0.00015723	0.00230493	0.662854	Up
ASF1A	1.342	9.44763	9.96004	2.90079e-05	0.000701915	2.56016	Up
AFF4	1.34308	6.60316	3.82688	0.00702222	0.0329031	-3.56286	Up
MID1	1.34335	7.92258	8.46295	8.05659e-05	0.0014491	1.41366	Up
TAF4B	1.34642	5.78506	5.89931	0.000701064	0.00665233	-1.01231	Up
SLC7A5	1.34781	10.1092	3.61361	0.00922225	0.0398052	-3.85959	Up
MID1IP1	1.35119	8.46618	6.19345	0.000529039	0.00547675	-0.697485	Up
CSGALNACT2	1.35125	8.33197	5.17003	0.00147442	0.0110099	-1.84119	Up
GBAP1	1.35838	9.8411	7.09443	0.000236737	0.00309054	0.203577	Up
IL1R1	1.36159	4.69035	7.67327	0.000147206	0.00221024	0.736811	Up
SLC19A2	1.36374	8.72964	5.79689	0.000775116	0.0071313	-1.12449	Up
HOXC13	1.36811	5.60633	7.09133	0.000237358	0.00309539	0.200635	Up
GTPBP2	1.37026	8.59452	4.13396	0.00480064	0.0250691	-3.14646	Up
SOX9	1.37543	8.02391	5.01074	0.00175042	0.0123979	-2.03188	Up
BCAS4	1.37854	7.90116	8.17405	9.98739e-05	0.00168293	1.1724	Up
NEO1	1.38159	8.27169	11.7783	9.93785e-06	0.000326056	3.75924	Up
COLGALT2	1.38174	7.21828	5.23373	0.00137796	0.0105686	-1.76592	Up
NCOA3	1.38329	7.81911	12.5817	6.49121e-06	0.000240427	4.23437	Up
WDR45	1.38791	8.93222	3.6289	0.00904177	0.0392633	-3.83812	Up
HECA	1.38836	7.46504	12.4	7.13179e-06	0.000255407	4.12948	Up
USP11	1.39338	10.2297	12.6133	6.3869e-06	0.000237869	4.25242	Up
MYBL1	1.39603	7.60177	5.082	0.0016204	0.0117728	-1.94614	Up
NUS1P3	1.39654	5.82675	13.3935	4.32782e-06	0.000185226	4.68548	Up
ANG	1.39937	5.89281	6.62176	0.000357213	0.00412876	-0.257697	Up
TSPAN1	1.40101	6.33395	8.45018	8.13238e-05	0.00145328	1.40314	Up
SCYL2	1.40641	8.56875	4.42245	0.00340208	0.0198238	-2.76748	Up
DCAF17	1.40667	6.3886	4.97908	0.00181188	0.0127317	-2.0702	Up
CCT6B	1.40704	7.42496	4.60178	0.00276365	0.0171939	-2.53796	Up
PROSER1	1.40803	7.88484	4.57617	0.00284608	0.0175768	-2.57045	Up
MAN1A1	1.41137	4.34948	8.11589	0.000104368	0.00173045	1.12297	Up
UBE2W	1.41195	7.34688	3.62907	0.00903979	0.0392633	-3.83788	Up
FGF13	1.41732	4.76289	11.0386	1.50705e-05	0.00043165	3.29374	Up
CCDC181	1.41819	6.04115	15.5842	1.61036e-06	9.33257e-05	5.7796	Up
ZFP69B	1.4186	6.53107	6.80788	0.000302989	0.00371792	-0.0731561	Up
TNFRSF9	1.41982	4.51763	3.59048	0.00950281	0.0406533	-3.89212	Up
SMPDL3A	1.42036	6.04538	6.63721	0.000352317	0.00410276	-0.242231	Up
MYOF	1.42509	7.191	7.85444	0.00012763	0.00201126	0.897036	Up
HOXB13	1.42554	5.64462	6.40434	0.000434945	0.00476939	-0.478255	Up
RNMT	1.43018	8.12418	4.66548	0.00256985	0.0164308	-2.45755	Up
STARD13	1.43386	5.68538	11.4071	1.22093e-05	0.000372955	3.52922	Up
LHX2	1.43938	5.00401	5.6489	0.000898152	0.00780034	-1.28896	Up
CRIP2	1.43981	8.25461	6.29932	0.000479207	0.00509319	-0.586763	Up
GSTT2	1.44073	5.2989	4.29849	0.00393865	0.0218555	-2.92886	Up
MOSPD2	1.44491	7.30124	3.63515	0.00896912	0.0390573	-3.82935	Up
TAGLN2	1.44725	7.94744	11.7383	1.01576e-05	0.000332386	3.73481	Up
SIGIRR	1.44816	8.95013	8.12616	0.000103558	0.00172625	1.13173	Up
ZNF330	1.45313	9.20468	4.80197	0.00220347	0.0147318	-2.28723	Up
ATP8A1	1.45387	4.79843	10.1598	2.55756e-05	0.000640785	2.70135	Up
NMNAT2	1.45404	6.03537	3.79841	0.00727955	0.0336995	-3.60212	Up
FOXO3	1.45448	8.79963	4.96808	0.00183381	0.0128418	-2.08355	Up
RSAD2	1.45528	4.52013	7.71865	0.000142	0.00216994	0.777239	Up
P2RX4	1.45611	8.34712	5.49849	0.00104613	0.00867727	-1.45907	Up
EXPH5	1.45995	5.25725	8.85874	6.06222e-05	0.00119339	1.73302	Up
EGR3	1.46008	5.95212	4.96449	0.00184103	0.0128706	-2.08792	Up
SLC25A21	1.46512	8.49581	9.20913	4.75533e-05	0.000989523	2.0056	Up
JMJD1C	1.46653	9.81602	4.47509	0.00319917	0.0190323	-2.69962	Up
ZNF614	1.47014	4.42084	11.4688	1.17938e-05	0.000366817	3.56792	Up
HSPBAP1	1.47273	7.35901	5.14149	0.00152006	0.0112174	-1.87509	Up
DAB2	1.47325	4.82668	13.273	4.5894e-06	0.00019187	4.62025	Up
ZNF222	1.47828	7.10485	4.90767	0.00195959	0.0134636	-2.15717	Up
RAB21	1.47896	9.16643	4.92863	0.00191488	0.0132468	-2.13156	Up
CPT1A	1.48238	6.64595	7.96819	0.000116853	0.00188209	0.996094	Up
TYRP1	1.48491	10.1631	10.2439	2.42702e-05	0.000619339	2.76008	Up
CLIP1	1.504	8.11667	6.9874	0.000259349	0.00331592	0.101248	Up
ADGRG1	1.50655	6.88029	6.1192	0.000567474	0.00574516	-0.775948	Up
F12	1.50884	8.04986	8.08956	0.000106479	0.00175946	1.10049	Up
ZDHHC13	1.51268	7.45352	9.73019	3.36253e-05	0.000779479	2.3945	Up
GHR	1.5131	5.98843	6.79416	0.000306652	0.00374971	-0.0866299	Up
ITGA6	1.51369	7.07847	12.2223	7.82845e-06	0.000273489	4.02554	Up
DNAJC6	1.5143	4.18222	16.3757	1.16355e-06	7.28804e-05	6.13699	Up
QKI	1.51489	8.2847	8.55336	7.54232e-05	0.00139769	1.48773	Up
HOXB9	1.52621	5.97806	5.03259	0.00170934	0.0121835	-2.0055	Up
JUNB	1.53202	8.7541	6.98924	0.000258941	0.00331413	0.10301	Up
PRRX1	1.53443	6.21369	9.53721	3.81562e-05	0.000854176	2.25268	Up
CNNM1	1.53659	6.75609	14.9832	2.08313e-06	0.000111358	5.49565	Up
PSPH	1.53766	9.17251	4.50552	0.003088	0.018519	-2.66058	Up
ATG2B	1.54086	5.66011	8.83683	6.15662e-05	0.00120623	1.71567	Up
PCK2	1.54094	9.8255	4.79471	0.00222142	0.0148119	-2.29622	Up
SEMA6D	1.54807	4.88598	8.19917	9.80004e-05	0.00165586	1.19367	Up
ARNT2	1.54808	4.95067	5.93167	0.000679349	0.0065027	-0.977144	Up
ZFPM2	1.55082	4.87385	8.3113	9.01123e-05	0.00156378	1.28791	Up
DOCK10	1.55544	4.00361	18.3076	5.5853e-07	4.30241e-05	6.93895	Up
WARS1	1.55707	10.3166	4.30608	0.0039032	0.0217366	-2.91891	Up
TMEM38B	1.56682	8.16504	5.15928	0.00149143	0.0110626	-1.85394	Up
OSR2	1.56694	7.07663	8.10575	0.000105176	0.00174151	1.11432	Up
GCH1	1.56854	8.16461	5.40192	0.00115551	0.00936639	-1.56989	Up
SLC39A8	1.57134	5.61137	9.72639	3.37083e-05	0.000779912	2.39173	Up
HTATIP2	1.57173	6.66435	13.9798	3.27495e-06	0.000159278	4.99492	Up
LPL	1.57223	4.45143	6.95603	0.000266433	0.00337863	0.0710218	Up
WNT5A	1.57427	5.68529	11.4092	1.21947e-05	0.000372955	3.53056	Up
ZC2HC1A	1.58185	6.99898	15.3627	1.76863e-06	9.75317e-05	5.67627	Up
MITF	1.58247	5.53065	7.35554	0.000190356	0.00263482	0.448251	Up
IFI44L	1.58342	6.86165	4.39784	0.00350181	0.0202596	-2.79934	Up
LINC00963	1.58396	6.86334	6.40064	0.000436421	0.00477713	-0.482049	Up
GTF2IRD1	1.58839	8.46687	9.75771	3.30306e-05	0.000770009	2.41452	Up
SIAH1	1.5887	9.58749	5.06269	0.00165452	0.0119481	-1.96929	Up
DDIT4	1.59078	11.3522	4.34127	0.00374357	0.0211227	-2.87292	Up
BAMBI	1.59181	5.40509	7.85238	0.000127835	0.00201194	0.89523	Up
CAV1	1.59308	7.40809	12.5484	6.60351e-06	0.000243017	4.21526	Up
MBNL3	1.59409	4.39278	11.299	1.29786e-05	0.000390802	3.4609	Up
FAM184A	1.59579	5.94736	11.446	1.19455e-05	0.000367951	3.55364	Up
MMRN2	1.59637	5.88608	3.88488	0.00652828	0.0311879	-3.4832	Up
FGG	1.59871	5.88046	6.31442	0.000472539	0.00503906	-0.571076	Up
PDGFC	1.60216	8.11082	13.2469	4.64845e-06	0.000193072	4.60604	Up
SEMA3C	1.60429	7.78107	11.3113	1.28881e-05	0.000389851	3.46872	Up
SLC7A1	1.60532	7.61364	3.88552	0.00652312	0.0311752	-3.48234	Up
CNTNAP3P2	1.60576	5.55659	5.23295	0.00137909	0.0105708	-1.76684	Up
NUP58	1.60583	8.64666	5.62232	0.000922493	0.00793396	-1.3188	Up
LINC00965	1.60807	5.90125	9.24815	4.63077e-05	0.000980194	2.03539	Up
HIVEP2	1.61322	5.77061	5.21576	0.00140444	0.0106762	-1.7871	Up
EFEMP1	1.61963	4.5352	7.0856	0.000238514	0.00310394	0.195184	Up
MPC1	1.61976	8.85276	17.6693	7.05696e-07	5.05898e-05	6.68424	Up
ZNF571	1.62138	6.55065	6.28801	0.000484269	0.00513325	-0.598525	Up
PRKD1	1.62154	4.45579	11.4843	1.16916e-05	0.000365236	3.57766	Up
ID1	1.62271	11.8221	7.36517	0.000188853	0.00262574	0.457148	Up
PPIC	1.62462	8.7526	18.559	5.10461e-07	4.03231e-05	7.03674	Up
AOPEP	1.62777	9.19038	18.9792	4.40336e-07	3.89186e-05	7.19702	Up
MPZL2	1.62796	5.05301	6.0149	0.000626887	0.00618017	-0.887303	Up
PKIA	1.63289	4.09917	7.80952	0.000132192	0.00205444	0.857598	Up
GGH	1.63721	9.67031	9.97914	2.86579e-05	0.000696893	2.57378	Up
BCL6	1.64251	7.50564	3.71039	0.00814245	0.0365312	-3.72419	Up
CTBS	1.64331	6.79959	5.14126	0.00152044	0.0112174	-1.87536	Up
KMT5A	1.64333	8.16824	5.79311	0.000778008	0.0071473	-1.12865	Up
PRELID3A	1.64385	6.18586	5.76284	0.000801648	0.00730495	-1.16207	Up
CCL2	1.65026	4.9891	13.2706	4.59485e-06	0.00019187	4.61893	Up
PEA15	1.65407	9.2341	6.05521	0.000603129	0.00600321	-0.844102	Up
SLC35F2	1.65638	8.42917	8.44581	8.1585e-05	0.00145535	1.39954	Up
ISG20	1.65776	6.79458	3.42037	0.0118749	0.0477694	-4.13341	Up
TNFSF18	1.65816	4.943	5.81421	0.000761995	0.0070462	-1.10542	Up
NMRK1	1.65967	6.83011	8.51738	7.74239e-05	0.00141633	1.45833	Up
HTRA1	1.66215	5.68075	6.46173	0.000412718	0.00458649	-0.419509	Up
CCNO	1.66376	5.81441	4.90517	0.00196501	0.0134865	-2.16023	Up
ZNF432	1.66646	5.47355	9.83099	3.15042e-05	0.000744161	2.46758	Up
EYA4	1.66775	8.7448	10.4059	2.19663e-05	0.000571904	2.87185	Up
SPATS2L	1.66966	4.90904	11.4968	1.16105e-05	0.000363619	3.58544	Up
EPB41L4B	1.67027	5.15408	14.5173	2.56071e-06	0.000130691	5.26745	Up
SERINC1	1.67627	10.5638	6.64071	0.00035122	0.00409768	-0.238735	Up
NAV2	1.68065	4.53349	12.0136	8.74867e-06	0.000296595	3.90154	Up
CCR1	1.68262	10.0411	7.27973	0.000202666	0.00274339	0.377931	Up
SEC63	1.68378	8.72661	6.9584	0.000265891	0.00337521	0.0733057	Up
EIF5A2	1.68456	7.32809	6.14358	0.000554514	0.0056555	-0.750103	Up
EZR	1.6901	8.31785	10.3476	2.27649e-05	0.000585747	2.83183	Up
ANXA3	1.69551	4.6555	4.33461	0.00377319	0.0212352	-2.8816	Up
TMEM242	1.69778	6.28259	9.21033	4.75145e-05	0.000989523	2.00652	Up
ZNF350	1.69781	5.42643	8.53587	7.63886e-05	0.00140623	1.47345	Up
ADGRL4	1.70602	4.36082	5.1542	0.00149954	0.0110963	-1.85998	Up
GABARAPL1	1.70998	7.76877	3.63615	0.00895753	0.0390534	-3.82795	Up
MCTP1	1.71294	4.21214	3.94294	0.00607178	0.0295651	-3.40393	Up
RNF146	1.71777	6.95392	10.753	1.78199e-05	0.000487754	3.10616	Up
PPM1H	1.72589	5.46995	9.80033	3.21329e-05	0.000753331	2.44542	Up
HERPUD1	1.73012	10.1247	3.99264	0.00570877	0.0282861	-3.33645	Up
VGLL3	1.73625	6.61771	4.71623	0.00242624	0.015804	-2.39391	Up
CALCOCO2	1.73666	9.49926	5.63422	0.000911505	0.00788869	-1.30543	Up
UST	1.74295	5.28604	6.22177	0.000515156	0.00536888	-0.667728	Up
THAP10	1.74504	7.59624	12.4495	6.95015e-06	0.000250569	4.15824	Up
PMP22	1.74548	7.22165	12.7044	6.09619e-06	0.000230503	4.30432	Up
FYN	1.74774	5.76879	3.97682	0.00582166	0.0286964	-3.3579	Up
LRIG1	1.74852	5.58413	4.05152	0.00530925	0.0269086	-3.25695	Up
GOT1	1.75453	11.0873	4.6188	0.00271031	0.0169593	-2.51641	Up
KIF5C	1.76035	5.70162	8.04926	0.000109803	0.00180129	1.06597	Up
AKAP6	1.76116	5.89051	7.48488	0.00017126	0.00245333	0.566909	Up
LPXN	1.76356	6.62014	5.89557	0.000703624	0.00667152	-1.01638	Up
IFIT2	1.7641	8.16318	8.37399	8.6018e-05	0.00150677	1.34012	Up
PRNP	1.76592	9.4434	6.58072	0.000370598	0.00423439	-0.298915	Up
FN1	1.769	5.33319	7.3421	0.000192475	0.00264434	0.435831	Up
ATP2B1	1.7725	9.20585	13.0609	5.09516e-06	0.000205353	4.50399	Up
RPS6KA2	1.77478	5.57354	3.43914	0.0115842	0.047028	-4.10663	Up
RNF125	1.7831	6.42154	8.30266	9.06936e-05	0.00156655	1.28068	Up
FERMT1	1.78859	7.08403	12.2718	7.62686e-06	0.000268717	4.05464	Up
DAAM1	1.79035	7.16137	7.93841	0.000119571	0.00191344	0.970275	Up
PLA2G12A	1.79144	7.28218	14.8394	2.21871e-06	0.00011657	5.42598	Up
TMEM268	1.7972	8.15209	4.17132	0.00458801	0.0242853	-3.09671	Up
SLC5A1	1.80748	5.38181	22.7822	1.31419e-07	1.62985e-05	8.49293	Up
SH2D4A	1.81648	9.61904	6.68228	0.000338462	0.00400213	-0.197266	Up
ADM	1.82277	10.6625	13.478	4.15437e-06	0.000182058	4.73092	Up
MAP1LC3B	1.82804	11.37	4.74416	0.00235103	0.0154436	-2.35904	Up
PPP4R3B	1.83001	6.83812	4.68713	0.00250746	0.0161798	-2.43035	Up
RAB33B	1.83707	7.0049	5.18061	0.00145789	0.0109466	-1.82865	Up
CRYAB	1.83821	6.83384	11.5828	1.10675e-05	0.0003521	3.63897	Up
SNAP91	1.84159	5.18921	4.45588	0.00327163	0.0193029	-2.72434	Up
KRT18	1.84206	8.62211	8.59752	7.30483e-05	0.00137264	1.52365	Up
HERC6	1.84357	6.58574	8.8075	6.28567e-05	0.00122717	1.69238	Up
XBP1	1.86088	9.5062	4.22222	0.00431488	0.0233173	-3.02924	Up
SGK1	1.86157	5.54767	14.6857	2.37489e-06	0.000122213	5.35078	Up
PYROXD1	1.86355	8.99922	6.0328	0.000616209	0.00608942	-0.868093	Up
HDAC9	1.87259	8.92542	17.5804	7.29547e-07	5.14902e-05	6.64797	Up
CCRL2	1.87676	6.49894	9.59281	3.67832e-05	0.000830938	2.2938	Up
KLF10	1.89941	9.83507	6.76342	0.00031504	0.00379784	-0.116884	Up
HCRTR2	1.90271	5.06681	7.46582	0.000173932	0.00247768	0.549529	Up
HES1	1.90501	6.15498	6.37526	0.000446721	0.00485135	-0.508172	Up
SSX2IP	1.90531	9.17534	16.3231	1.18839e-06	7.33252e-05	6.11381	Up
H1-0	1.90969	10.8484	6.68192	0.000338571	0.00400213	-0.197628	Up
OSTM1	1.91833	8.33935	5.83416	0.000747195	0.00696222	-1.08351	Up
MT1HL1	1.92042	7.56255	11.5802	1.10833e-05	0.0003521	3.63737	Up
TGIF1	1.926	10.3019	6.45234	0.000416265	0.00461763	-0.429094	Up
IFRD1	1.92701	9.40596	6.8963	0.000280535	0.00349668	0.0131782	Up
CD9	1.94665	7.9047	7.75225	0.000138281	0.00212482	0.807037	Up
RIN2	1.94878	6.14316	17.8345	6.63742e-07	4.8422e-05	6.75107	Up
NR2F2	1.95202	5.48437	17.0621	8.88363e-07	5.98776e-05	6.43274	Up
SQSTM1	1.95616	8.94208	5.45665	0.00109202	0.00896313	-1.50693	Up
ZNF804A	1.95926	5.73789	21.9227	1.69607e-07	1.9844e-05	8.22208	Up
WLS	1.97019	6.08547	8.96991	5.60775e-05	0.00112487	1.82051	Up
TTLL7	1.97462	6.08202	7.45882	0.000174926	0.00248305	0.543136	Up
FUT1	1.97553	5.78526	5.26922	0.00132729	0.0103399	-1.72423	Up
PARD6B	1.98225	6.09479	3.59297	0.00947222	0.0405784	-3.88862	Up
TNFRSF21	1.9825	5.57056	15.9702	1.37171e-06	8.1788e-05	5.95616	Up
CEBPG	1.99287	8.98801	6.3644	0.00045121	0.0048841	-0.519367	Up
NREP	1.99639	11.0895	19.4032	3.80542e-07	3.522e-05	7.35494	Up
ASNS	1.99686	11.8298	4.65646	0.00259635	0.0165043	-2.4689	Up
ZFHX4	2.00333	5.71913	21.224	2.10218e-07	2.3002e-05	7.99303	Up
NR0B1	2.00571	4.7785	11.5332	1.13771e-05	0.000357862	3.60813	Up
LOX	2.00723	5.67726	8.8036	6.30305e-05	0.00122717	1.68928	Up
RAB32	2.01015	9.39665	22.8562	1.2862e-07	1.61126e-05	8.51572	Up
CLK1	2.0118	8.39457	3.48689	0.0108785	0.0447925	-4.03865	Up
RNASE4	2.01389	5.21402	18.845	4.61452e-07	3.90728e-05	7.14625	Up
RARB	2.01395	5.44329	13.514	4.08309e-06	0.000180852	4.75015	Up
PDE4B	2.01888	4.66587	15.4975	1.67027e-06	9.38455e-05	5.73935	Up
NECTIN3	2.02023	4.7292	10.2924	2.35532e-05	0.000603526	2.79368	Up
PTPRE	2.02079	4.66725	9.77487	3.26657e-05	0.000764377	2.42698	Up
LIF	2.02101	8.6967	4.95756	0.00185506	0.0129395	-2.09634	Up
TENT5A	2.02102	10.1462	18.9254	4.48672e-07	3.89186e-05	7.17669	Up
DCLK1	2.02651	4.83736	16.0446	1.3305e-06	8.07456e-05	5.9897	Up
ARHGEF2	2.04089	8.08515	5.64108	0.000905239	0.00784541	-1.29773	Up
SMCO4	2.04752	6.65878	24.8593	7.36155e-08	1.0494e-05	9.10233	Up
VAMP8	2.05895	8.70724	6.49214	0.000401459	0.00448954	-0.388528	Up
DYNLT3	2.06525	9.82453	10.5014	2.07252e-05	0.000548129	2.93701	Up
ELOVL4	2.07055	9.43859	18.7582	4.75729e-07	3.90728e-05	7.11321	Up
SMAGP	2.07753	6.69977	11.6591	1.06101e-05	0.000342675	3.68612	Up
BACE2	2.08228	6.22859	8.30975	9.02166e-05	0.00156378	1.28661	Up
TRIM38	2.08578	6.05353	9.84944	3.11328e-05	0.000737844	2.48088	Up
MT2A	2.09492	8.861	8.21867	9.65742e-05	0.00163622	1.21013	Up
ADGRL3	2.1054	5.46855	19.6011	3.55854e-07	3.36893e-05	7.42739	Up
KLF6	2.11331	7.78016	8.8762	5.98812e-05	0.00118256	1.74683	Up
COLEC12	2.11581	5.42255	3.40941	0.0120485	0.0482797	-4.14908	Up
ISL1	2.1184	7.48398	12.7402	5.98608e-06	0.000227645	4.32462	Up
EFEMP2	2.13102	6.48375	11.5723	1.11322e-05	0.000352199	3.63245	Up
FGF2	2.13568	9.49776	5.70923	0.00084552	0.00753315	-1.22156	Up
BDNF	2.13987	6.64314	10.3177	2.31882e-05	0.000595404	2.81119	Up
MXD1	2.14692	5.66911	4.65317	0.00260609	0.0165261	-2.47304	Up
RNF144A	2.14767	5.35506	7.18271	0.000219757	0.00292741	0.287081	Up
RADX	2.14779	4.42493	26.1865	5.20872e-08	7.87787e-06	9.46175	Up
JAM2	2.14792	6.7238	9.07937	5.19781e-05	0.001062	1.90573	Up
HAND2-AS1	2.15136	4.88256	9.31514	4.42553e-05	0.000956192	2.08628	Up
IFNGR1	2.1543	8.16989	12.9289	5.44203e-06	0.00021426	4.4307	Up
HPSE	2.16077	5.18177	9.21916	4.72297e-05	0.000987762	2.01327	Up
SEL1L3	2.16735	6.35559	7.47329	0.00017288	0.00247012	0.556337	Up
FAR2	2.16862	6.1586	18.9249	4.48747e-07	3.89186e-05	7.17651	Up
TRIB2	2.17468	7.0751	14.9323	2.12997e-06	0.000113373	5.47108	Up
RASSF1	2.17526	8.07873	8.22507	9.61113e-05	0.00163234	1.21553	Up
PDLIM1	2.17967	6.20434	6.13466	0.000559218	0.00567083	-0.759553	Up
HOXB6	2.1808	5.61398	16.6543	1.04151e-06	6.65818e-05	6.25854	Up
NR1D2	2.1914	6.8751	4.4605	0.00325404	0.0192449	-2.71839	Up
TXK	2.19284	4.89757	12.102	8.34451e-06	0.000285092	3.95432	Up
GNAI1	2.19693	9.94673	15.1583	1.9307e-06	0.000104562	5.57954	Up
SLC1A4	2.20299	7.44308	5.11581	0.00156249	0.0114635	-1.90569	Up
TSC22D3	2.22024	7.91515	4.18442	0.00451595	0.0240171	-3.07931	Up
SGCG	2.22108	5.51706	3.40858	0.0120617	0.0483014	-4.15026	Up
GLA	2.22149	10.5165	16.361	1.17043e-06	7.29431e-05	6.13052	Up
SSUH2	2.22772	6.94153	13.7429	3.66047e-06	0.000170666	4.87146	Up
PCDH9	2.24262	9.36971	10.7051	1.83346e-05	0.00049583	3.07428	Up
CEACAM1	2.24444	7.00435	7.62877	0.000152522	0.00225755	0.696986	Up
SLC3A2	2.25042	10.3331	5.38085	0.00118103	0.00951112	-1.59423	Up
BHLHE40	2.25427	8.75532	4.5854	0.00281606	0.0174537	-2.55873	Up
FOXF2	2.25672	4.89524	10.4791	2.1007e-05	0.000553319	2.92188	Up
SPAG1	2.28578	7.47693	10.6286	1.9193e-05	0.000516338	3.02304	Up
NBEA	2.2879	7.63894	8.65684	6.99902e-05	0.00132632	1.57168	Up
ZHX2	2.30037	5.73559	4.39707	0.00350501	0.0202596	-2.80035	Up
TM4SF1	2.3081	9.09189	17.478	7.5816e-07	5.25291e-05	6.60598	Up
FOXD1	2.31598	6.08561	23.5599	1.05169e-07	1.40248e-05	8.72826	Up
MT1X	2.33599	7.37763	9.56932	3.73562e-05	0.000840641	2.27645	Up
PDZK1	2.34629	4.42345	10.1198	2.62238e-05	0.000654382	2.67329	Up
GNAL	2.35431	5.28584	12.4937	6.79287e-06	0.000248243	4.18375	Up
CDS1	2.3554	4.69924	20.395	2.73678e-07	2.78569e-05	7.71022	Up
CCDC28A	2.36553	8.19706	6.85173	0.000291608	0.00360571	-0.0302299	Up
PSG5	2.37411	4.83339	16.1668	1.26587e-06	7.73367e-05	6.04442	Up
SNX7	2.3781	10.3299	7.96321	0.000117303	0.00188444	0.991777	Up
CTH	2.38102	6.96933	4.44768	0.00330312	0.0193987	-2.73491	Up
CREM	2.38178	7.97912	7.99185	0.000114744	0.0018602	1.01655	Up
CEBPB	2.38644	10.8069	7.04331	0.000247245	0.0031941	0.154854	Up
CYP26A1	2.39182	6.20504	20.391	2.74032e-07	2.78569e-05	7.70883	Up
KLF4	2.39267	5.00497	5.94309	0.000671862	0.00648594	-0.964759	Up
RUNX3	2.39352	5.44513	13.3436	4.43403e-06	0.000187682	4.65853	Up
MBL2	2.41237	4.50396	4.92417	0.00192431	0.0132755	-2.13701	Up
PLPP3	2.42387	5.21986	13.1751	4.81544e-06	0.00019828	4.56679	Up
XK	2.43508	5.04977	12.4786	6.84606e-06	0.000248988	4.17506	Up
GREM2	2.43589	5.35148	8.12239	0.000103855	0.00172655	1.12851	Up
SAT1	2.46374	8.48587	5.03869	0.00169807	0.0121398	-1.99816	Up
RTN1	2.4662	6.23825	7.13511	0.000228734	0.00299993	0.242158	Up
GAS1	2.46757	4.95696	18.6058	5.02054e-07	3.99133e-05	7.05477	Up
TFAP2A	2.46825	5.17256	20.7815	2.41699e-07	2.60656e-05	7.84361	Up
RGS4	2.47851	5.52721	9.43893	4.0729e-05	0.000895605	2.17946	Up
CCPG1	2.55091	6.55706	6.08503	0.000586208	0.00587725	-0.812278	Up
PPP1R15A	2.56713	7.80364	4.18142	0.00453238	0.0240524	-3.0833	Up
VLDLR	2.58274	6.32967	4.06129	0.00524598	0.0266861	-3.24381	Up
NT5E	2.60679	5.41821	18.4423	5.32159e-07	4.15084e-05	6.99152	Up
AREG	2.61636	5.13498	13.163	4.84428e-06	0.00019828	4.56015	Up
LIPG	2.61896	7.27607	7.21514	0.000213868	0.00287678	0.317556	Up
JUN	2.625	6.43688	8.97293	5.59597e-05	0.00112482	1.82287	Up
HEY1	2.63662	8.14151	16.7201	1.01485e-06	6.5896e-05	6.28698	Up
MMP1	2.68084	10.7014	5.93374	0.000677982	0.00650185	-0.974893	Up
TRIM36	2.68092	5.43415	8.78212	6.39982e-05	0.00124016	1.67217	Up
DDIT3	2.68462	8.83255	6.64713	0.000349212	0.00408578	-0.232309	Up
PTPN3	2.68787	5.84429	7.9647	0.000117168	0.00188444	0.993071	Up
TDO2	2.69793	5.2429	15.5334	1.64513e-06	9.38455e-05	5.75606	Up
MECOM	2.72033	5.16591	30.2348	1.9991e-08	4.06511e-06	10.4369	Up
DACT1	2.72645	5.25817	4.96837	0.00183323	0.0128418	-2.0832	Up
TSPAN8	2.7288	9.79422	7.90097	0.000123091	0.00195214	0.937695	Up
MYO6	2.74598	5.97677	14.5184	2.55939e-06	0.000130691	5.26802	Up
DKK2	2.77247	4.57436	11.9225	9.18861e-06	0.000307992	3.84677	Up
NAP1L2	2.77709	7.1891	11.625	1.08116e-05	0.000347373	3.6651	Up
TXNIP	2.80605	9.49368	4.76136	0.00230603	0.0151801	-2.33763	Up
ARHGAP24	2.80676	6.06024	17.5761	7.30711e-07	5.14902e-05	6.64623	Up
MUSK	2.81405	5.11554	16.3455	1.17775e-06	7.30322e-05	6.12368	Up
EGR2	2.82518	6.32947	5.23169	0.00138093	0.0105783	-1.76832	Up
KCNJ16	2.83106	4.99885	16.6833	1.02967e-06	6.65102e-05	6.27108	Up
DCN	2.8485	7.34971	16.9483	9.28324e-07	6.19557e-05	6.38459	Up
NELL2	2.86127	7.68257	26.8811	4.37576e-08	6.78352e-06	9.64145	Up
SQOR	2.87324	6.47897	22.0649	1.6249e-07	1.9377e-05	8.2677	Up
FGF21	2.88691	7.15142	5.9314	0.000679527	0.0065027	-0.977438	Up
LUM	2.9033	6.30928	18.7748	4.7297e-07	3.90728e-05	7.11952	Up
RUNDC3B	2.90548	5.31308	5.72722	0.000830502	0.00745585	-1.20155	Up
CD36	2.94033	6.20977	29.0136	2.63152e-08	4.87106e-06	10.1602	Up
SLC27A2	2.96579	6.56855	21.5337	1.9098e-07	2.15321e-05	8.09556	Up
SLC27A6	2.99959	5.17883	11.3691	1.24737e-05	0.000378237	3.50527	Up
TRIB3	3.01021	9.50273	6.41389	0.000431154	0.0047446	-0.468453	Up
CSTA	3.01658	6.1801	5.70105	0.000852451	0.0075623	-1.23067	Up
TOX	3.02486	6.19767	27.504	3.7567e-08	6.21208e-06	9.79797	Up
BTG1	3.0255	9.0323	5.64995	0.000897205	0.00779757	-1.28778	Up
SLIT2	3.06749	9.40193	12.2247	7.81882e-06	0.000273489	4.02692	Up
ESRP1	3.08144	5.81858	4.45658	0.00326895	0.0192963	-2.72344	Up
NMU	3.09114	8.03667	12.0681	8.49712e-06	0.000289509	3.9341	Up
LAMA2	3.09372	5.72749	36.7084	5.4744e-09	1.83496e-06	11.699	Up
TGFBI	3.1356	6.4913	32.9674	1.12231e-08	2.88097e-06	11.0084	Up
KLF5	3.14316	5.53858	7.34809	0.000191527	0.00263938	0.441372	Up
ADAMTS20	3.18569	5.31033	5.55636	0.000986176	0.00836563	-1.39326	Up
CSGALNACT1	3.19048	5.11519	18.4	5.40287e-07	4.1879e-05	6.97505	Up
HOXB5	3.25311	6.95543	20.7025	2.47865e-07	2.62737e-05	7.81659	Up
SERPINB1	3.27107	7.24231	10.3846	2.22546e-05	0.00057741	2.85724	Up
CAMK2N1	3.33044	5.89513	11.5927	1.10071e-05	0.000351919	3.64508	Up
BMP5	3.33048	5.91185	26.9772	4.27304e-08	6.70812e-06	9.66587	Up
CHAC1	3.34732	8.07987	5.86454	0.000725268	0.00684014	-1.05023	Up
ADGRL2	3.37521	8.63323	36.7377	5.4453e-09	1.83496e-06	11.704	Up
S100A6	3.43896	8.53131	12.1098	8.31012e-06	0.000285092	3.95893	Up
GCG	3.47253	6.13893	23.4942	1.07136e-07	1.40389e-05	8.70873	Up
LAMP3	3.47752	6.00756	4.1257	0.00484911	0.025279	-3.15749	Up
CCR5	3.50171	7.43392	7.61482	0.000154232	0.00227713	0.684466	Up
CLGN	3.53668	8.41744	8.42008	8.31426e-05	0.00147305	1.3783	Up
MRC1	3.54644	5.98503	27.7154	3.56998e-08	6.06505e-06	9.85011	Up
PLA2G4A	3.54783	6.31905	28.2444	3.14749e-08	5.50268e-06	9.97857	Up
GALNT14	3.58888	6.76337	10.9332	1.60243e-05	0.000451667	3.22506	Up
CAVIN2	3.60205	7.20012	14.2619	2.87511e-06	0.000142198	5.13923	Up
SRPX	3.63178	5.48624	13.4049	4.30395e-06	0.000185226	4.69162	Up
MME	3.65272	6.53401	33.2041	1.06998e-08	2.82337e-06	11.0551	Up
SHTN1	3.65859	6.44656	16.57	1.07682e-06	6.84858e-05	6.22199	Up
EPS8	3.68983	5.78842	29.0269	2.62351e-08	4.87106e-06	10.1633	Up
CAMTA2	3.69347	7.42806	8.28067	9.21933e-05	0.00158803	1.26227	Up
NPTX2	3.69442	6.26732	8.9886	5.53522e-05	0.00111441	1.83513	Up
NUPR1	3.71386	9.1432	6.67231	0.000341472	0.00402561	-0.207192	Up
PHLDA3	3.73499	6.95925	21.4953	1.93248e-07	2.15915e-05	8.08296	Up
PTGS2	3.78013	6.07731	5.21365	0.00140759	0.0106762	-1.78959	Up
ATP1B1	3.78606	10.2061	15.6131	1.59092e-06	9.26317e-05	5.79298	Up
PAX9	3.83153	6.80324	27.7927	3.50437e-08	6.03627e-06	9.86906	Up
LPAR1	3.83497	6.83306	27.2258	4.01988e-08	6.39162e-06	9.72858	Up
CA2	3.92022	7.8648	18.7596	4.75502e-07	3.90728e-05	7.11373	Up
HOXA5	3.9436	5.68878	17.0827	8.81314e-07	5.97271e-05	6.44146	Up
CCL20	3.95345	6.17021	9.24292	4.64727e-05	0.000980194	2.0314	Up
LAMB1	4.1221	5.65049	38.5355	3.95671e-09	1.78996e-06	12.0031	Up
PMAIP1	4.2431	7.29317	7.13627	0.00022851	0.00299993	0.243258	Up
S100A2	4.31994	8.88817	11.9745	8.93458e-06	0.000301926	3.87807	Up
ARL4A	4.35351	9.88987	26.3755	4.96528e-08	7.60239e-06	9.5112	Up
SLC6A15	4.36041	6.53804	12.1616	8.08426e-06	0.000279599	3.98968	Up
AGR2	4.44566	6.62273	22.5547	1.40467e-07	1.72483e-05	8.42238	Up
DENND1B	4.53232	6.23983	49.0861	7.83733e-10	7.3365e-07	13.4299	Up
TNFSF4	4.55501	7.30662	18.6583	4.92795e-07	3.99133e-05	7.07497	Up
HOXB7	4.55957	7.38089	55.9965	3.24387e-10	7.3365e-07	14.1343	Up
S100P	4.61618	6.27275	5.54488	0.000997755	0.00841779	-1.40628	Up
SCML1	4.65665	6.29575	39.8595	3.15682e-09	1.5058e-06	12.2114	Up
DSG2	4.71115	6.71108	45.3156	1.3382e-09	8.73492e-07	12.9763	Up
INHBE	4.72026	6.45366	8.14584	0.000102026	0.00171221	1.14846	Up
MARCKS	4.76562	7.62586	34.9017	7.66963e-09	2.16179e-06	11.3776	Up
JAG1	4.83135	7.37368	22.4604	1.44428e-07	1.75607e-05	8.39289	Up
GSG1	4.84016	6.42312	12.9109	5.49141e-06	0.000215012	4.42065	Up
IGFBP6	4.84283	7.9327	55.0156	3.65157e-10	7.3365e-07	14.043	Up
PPP3CA	4.87205	7.12294	32.3406	1.27573e-08	3.04261e-06	10.8828	Up
KCNJ2	4.95413	8.28559	22.0077	1.6531e-07	1.95254e-05	8.24939	Up
SERPINE2	4.95798	6.22148	23.3464	1.11722e-07	1.43462e-05	8.66454	Up
OGFRL1	5.00971	7.03993	29.1984	2.52249e-08	4.8129e-06	10.203	Up
STC1	5.04344	6.87637	14.8303	2.22763e-06	0.00011657	5.42155	Up
SLC16A4	5.08547	6.09931	11.0681	1.48146e-05	0.00042728	3.3129	Up
NR3C1	5.12627	6.73505	23.4809	1.07539e-07	1.40389e-05	8.70477	Up
S100A10	5.18181	8.60354	20.2639	2.85607e-07	2.85653e-05	7.66436	Up
CD160	5.21176	6.08184	27.4207	3.8334e-08	6.2555e-06	9.77727	Up
NLGN1	5.22877	6.6109	29.709	2.2472e-08	4.42377e-06	10.3195	Up
ATF3	5.33464	8.42471	8.02749	0.000111648	0.00181952	1.04726	Up
SLC7A11	5.4591	7.80034	12.7349	6.00225e-06	0.000227645	4.32161	Up
EREG	5.46288	5.99946	17.8984	6.48279e-07	4.78006e-05	6.77676	Up
ALDH1A1	5.81929	8.49694	37.9787	4.36104e-09	1.79064e-06	11.9125	Up
ADGRG6	5.86461	6.72102	25.1776	6.76435e-08	9.75482e-06	9.19055	Up
CALCB	5.87319	7.70963	6.3051	0.00047664	0.00507843	-0.580751	Up
ANXA1	5.90014	9.04616	12.9398	5.41258e-06	0.00021378	4.43674	Up
SERPINA3	5.90499	8.25798	19.4902	3.69455e-07	3.4712e-05	7.38689	Up
ADAMTS1	6.19947	8.82839	40.2221	2.97132e-09	1.47401e-06	12.2668	Up
CD55	6.25288	6.75229	13.3291	4.46542e-06	0.000187729	4.65069	Up
NIBAN1	6.26238	6.91185	10.9704	1.56797e-05	0.000446009	3.24939	Up
RND3	6.51329	7.48404	37.652	4.62026e-09	1.79064e-06	11.8586	Up
XCL1	6.63081	7.30366	30.234	1.99945e-08	4.06511e-06	10.4367	Up
SP3P	6.74512	6.78401	16.023	1.34231e-06	8.07456e-05	5.97998	Up
PTPRK	6.80128	6.87813	73.1396	5.41608e-11	2.23901e-07	15.3776	Up
SCG2	7.03343	7.82381	19.2859	3.96103e-07	3.61211e-05	7.31161	Up
ADAMTS5	7.51799	7.00184	30.3631	1.94347e-08	4.06511e-06	10.4651	Up

## Sheet: GSE45553
TABLE S2 Differential expression genes (DEGs) in GSE45553
genesymbol	logFC	AveExpr	t	P.Value	adj.P.Val	B	State
SC5D	-6.30263	8.25487	-40.126	1.61944e-13	3.17178e-11	21.6712	Down
NRN1	-6.25534	8.60312	-66.6764	5.42385e-16	7.43609e-13	27.0711	Down
MID1	-5.41462	7.52166	-83.2142	4.48839e-17	3.60329e-13	29.1588	Down
IRS4	-5.39437	8.92725	-49.4607	1.55317e-14	5.83865e-12	23.9746	Down
LIN28B	-5.2385	6.66198	-52.2348	8.41868e-15	4.17258e-12	24.5598	Down
UBB	-5.04308	11.0996	-46.8881	2.82773e-14	8.67184e-12	23.3949	Down
NEIL3	-4.99204	6.94317	-60.4408	1.63512e-15	1.52439e-12	26.084	Down
GLULP4	-4.97992	9.06429	-31.5251	2.39972e-12	2.40044e-10	18.9274	Down
HOXD10	-4.81901	8.37927	-55.6331	4.14865e-15	2.478e-12	25.2258	Down
HEY1	-4.81416	8.30408	-49.6386	1.49186e-14	5.70012e-12	24.0133	Down
GOLIM4	-4.81368	7.30816	-54.8138	4.90082e-15	2.7196e-12	25.07	Down
GPR50	-4.72721	7.88842	-33.9962	1.03376e-12	1.27397e-10	19.7932	Down
CKMT1A	-4.69224	8.4898	-40.1659	1.60148e-13	3.17178e-11	21.6824	Down
CKMT1B	-4.69224	8.4898	-40.1659	1.60148e-13	3.17178e-11	21.6824	Down
GALNT13	-4.66052	6.92944	-40.1386	1.61374e-13	3.17178e-11	21.6747	Down
CCND2	-4.57411	7.81306	-43.415	6.70091e-14	1.75481e-11	22.5489	Down
ZCCHC12	-4.42269	7.2419	-51.1023	1.07669e-14	4.77429e-12	24.3256	Down
CXorf57	-4.1238	8.30044	-53.5383	6.38377e-15	3.3108e-12	24.8215	Down
LPCAT2	-4.11293	6.73051	-41.4683	1.1203e-13	2.51332e-11	22.0391	Down
GSTA4	-3.96966	7.67538	-42.5984	8.28954e-14	2.03373e-11	22.3384	Down
ID2	-3.95026	8.13789	-38.2365	2.77844e-13	4.90583e-11	21.1288	Down
RPS6KA6	-3.94887	6.48407	-42.9129	7.63377e-14	1.93392e-11	22.42	Down
IGF2BP3	-3.87447	7.47682	-29.8708	4.37581e-12	3.65973e-10	18.3057	Down
JAM3	-3.79946	7.54787	-34.6861	8.2599e-13	1.08154e-10	20.0227	Down
GLA	-3.78382	10.1631	-55.1801	4.54766e-15	2.58518e-12	25.14	Down
NUDT11	-3.7816	6.60162	-28.1069	8.61508e-12	6.14042e-10	17.601	Down
FZD3	-3.67962	7.31221	-43.5435	6.48258e-14	1.71693e-11	22.5816	Down
TSPAN7	-3.67358	7.75493	-35.2417	6.91619e-13	9.71059e-11	20.2039	Down
OSTN	-3.67347	6.51232	-23.8893	5.23237e-11	2.45869e-09	15.709	Down
PDCD10	-3.62938	6.03265	-31.2463	2.64965e-12	2.59476e-10	18.8251	Down
CA2	-3.607	8.51364	-46.1642	3.36682e-14	9.95866e-12	23.2249	Down
SERPINF1	-3.58624	7.82465	-30.7881	3.12397e-12	2.90782e-10	18.6548	Down
SLC16A10	-3.53277	7.93186	-41.3534	1.15568e-13	2.51332e-11	22.0082	Down
AGA	-3.49974	7.00953	-32.5019	1.70742e-12	1.8683e-10	19.2782	Down
NLGN1	-3.4559	6.20079	-34.8236	7.90277e-13	1.06468e-10	20.0678	Down
SLIT2	-3.40046	7.83641	-27.5225	1.08823e-11	7.40874e-10	17.3572	Down
HOXA6	-3.38364	8.05588	-35.2178	6.96877e-13	9.72582e-11	20.1962	Down
SLC35F1	-3.35706	7.83011	-38.7444	2.3971e-13	4.33094e-11	21.2775	Down
CGA	-3.32878	6.83246	-18.7165	7.68175e-10	1.96099e-08	12.8603	Down
DDR2	-3.30143	7.22792	-31.6684	2.28136e-12	2.30181e-10	18.9796	Down
AMOT	-3.2914	8.18169	-26.6364	1.56538e-11	9.72918e-10	16.977	Down
RNU5D-1	-3.25225	6.77651	-9.52437	9.95263e-07	6.28634e-06	5.18096	Down
NELL2	-3.20345	6.66247	-32.0776	1.97699e-12	2.04789e-10	19.1272	Down
CA8	-3.18078	6.66339	-33.5162	1.21167e-12	1.41202e-10	19.6305	Down
GAL	-3.17973	8.60386	-30.344	3.67297e-12	3.27385e-10	18.4872	Down
HOXA5	-3.13471	8.2443	-30.0804	4.0479e-12	3.49423e-10	18.3865	Down
SULF1	-3.12649	7.01621	-32.0299	2.01011e-12	2.07299e-10	19.1101	Down
EPHA7	-3.08516	6.79693	-25.8842	2.15137e-11	1.25043e-09	16.6438	Down
DNAJC12	-3.08167	7.54299	-22.7301	9.06815e-11	3.80087e-09	15.1285	Down
CALCB	-3.06129	7.00803	-20.9472	2.23204e-10	7.41057e-09	14.1745	Down
LIN7A	-3.04165	6.82734	-30.0154	4.14659e-12	3.5401e-10	18.3615	Down
MRI1	-2.99241	7.78302	-35.0202	7.42099e-13	1.01742e-10	20.132	Down
AMBN	-2.99241	5.91372	-33.6977	1.14077e-12	1.34964e-10	19.6923	Down
LOC440173	-2.98437	6.48934	-14.1704	1.56749e-08	2.03529e-07	9.63581	Down
L3MBTL3	-2.89403	7.46309	-30.2608	3.78703e-12	3.34335e-10	18.4555	Down
SLC47A1	-2.89194	7.70507	-25.5009	2.53855e-11	1.41885e-09	16.4701	Down
BRCA1	-2.86414	8.17096	-35.5222	6.32976e-13	9.05077e-11	20.2942	Down
CENPV	-2.85049	8.52069	-33.847	1.08582e-12	1.30449e-10	19.7429	Down
LOC728715	-2.84886	7.03365	-21.5426	1.63922e-10	5.86869e-09	14.5019	Down
ENOSF1	-2.84214	6.62338	-33.2768	1.31263e-12	1.49481e-10	19.5484	Down
ANKRD19P	-2.8376	6.52049	-26.6672	1.54545e-11	9.63098e-10	16.9904	Down
NUP62CL	-2.83741	7.73402	-34.997	7.47615e-13	1.01899e-10	20.1245	Down
RNU1-120P	-2.82382	5.19312	-21.6174	1.57784e-10	5.73707e-09	14.5423	Down
SYCP2L	-2.79865	6.11763	-18.2301	1.02451e-09	2.43913e-08	12.5534	Down
ZDBF2	-2.7772	8.57442	-22.6984	9.20911e-11	3.8328e-09	15.1122	Down
MGARP	-2.77391	7.54965	-33.4717	1.22976e-12	1.42032e-10	19.6153	Down
SLC18B1	-2.7734	7.54502	-27.2742	1.20353e-11	7.92391e-10	17.252	Down
FAR2	-2.76662	9.70621	-23.6633	5.81249e-11	2.69327e-09	15.5982	Down
TET1	-2.76335	7.36859	-37.5914	3.36101e-13	5.55568e-11	20.9366	Down
FLVCR1	-2.76126	8.48637	-19.4863	4.93956e-10	1.3921e-08	13.3305	Down
CDS1	-2.74594	7.08823	-24.9263	3.26831e-11	1.71952e-09	16.2045	Down
GPM6B	-2.73717	6.96805	-22.9344	8.21499e-11	3.52609e-09	15.2329	Down
SCARNA9L	-2.73293	7.17495	-17.1519	1.99182e-09	4.01934e-08	11.8438	Down
BEX4	-2.7319	10.0884	-30.2776	3.76371e-12	3.33539e-10	18.4619	Down
ARHGEF6	-2.72689	6.79656	-27.9609	9.12888e-12	6.48679e-10	17.5406	Down
LRRC34	-2.72426	6.28195	-18.7693	7.44851e-10	1.92397e-08	12.8931	Down
GLUL	-2.72274	7.44279	-11.4365	1.5158e-07	1.28561e-06	7.20105	Down
ZNF343	-2.71256	6.84963	-18.8263	7.20522e-10	1.87843e-08	12.9285	Down
SRSF12	-2.71141	7.31588	-18.0734	1.12582e-09	2.62922e-08	12.4528	Down
SKP2	-2.69167	10.4471	-26.8006	1.46209e-11	9.18518e-10	17.0485	Down
CDC25A	-2.67846	8.67369	-33.4688	1.23098e-12	1.42032e-10	19.6143	Down
ACADSB	-2.67845	7.14595	-32.2102	1.88811e-12	2.00942e-10	19.1746	Down
COQ3	-2.66472	7.79533	-20.8803	2.31206e-10	7.57908e-09	14.1372	Down
TEX15	-2.6529	6.73696	-21.2816	1.87484e-10	6.49526e-09	14.3595	Down
ST3GAL6	-2.64482	7.22599	-22.7267	9.08348e-11	3.80087e-09	15.1267	Down
LOC100996634	-2.64024	7.25559	-38.5515	2.53477e-13	4.50976e-11	21.2213	Down
PCDH10	-2.58593	9.04218	-36.847	4.20363e-13	6.61987e-11	20.7101	Down
LEF1	-2.56973	7.78873	-26.4119	1.71965e-11	1.03299e-09	16.8786	Down
HOXA9	-2.53844	7.73897	-25.7426	2.2864e-11	1.31578e-09	16.5799	Down
MSX2	-2.52714	7.17098	-19.6713	4.45311e-10	1.2893e-08	13.4408	Down
RNF128	-2.52357	7.75385	-18.7637	7.47275e-10	1.92397e-08	12.8897	Down
SNORD58A	-2.50329	6.6605	-16.0024	4.22975e-09	7.28623e-08	11.0387	Down
MAN1A1	-2.50209	8.29684	-27.3807	1.15255e-11	7.6531e-10	17.2972	Down
MAP7	-2.49566	7.4174	-25.344	2.71838e-11	1.49428e-09	16.3982	Down
NEFL	-2.48646	7.8226	-31.327	2.57449e-12	2.5318e-10	18.8548	Down
FAM27E2	-2.48626	9.21787	-16.5454	2.94568e-09	5.51445e-08	11.4257	Down
AGPAT9	-2.48274	6.57557	-18.7981	7.32441e-10	1.90312e-08	12.911	Down
CNPY1	-2.4744	5.68363	-27.7262	1.00257e-11	6.93382e-10	17.4428	Down
BCHE	-2.46973	4.78805	-29.1822	5.67349e-12	4.42248e-10	18.036	Down
SLCO5A1	-2.46505	7.1433	-26.1822	1.89473e-11	1.11516e-09	16.777	Down
NEFM	-2.44649	6.61966	-22.4072	1.06204e-10	4.31987e-09	14.9614	Down
GLB1L2	-2.4422	7.15949	-36.1506	5.20319e-13	7.87472e-11	20.4936	Down
CACNB4	-2.4416	7.43121	-29.4323	5.15925e-12	4.11803e-10	18.1347	Down
STXBP5L	-2.44078	5.79379	-25.2506	2.83205e-11	1.54005e-09	16.3551	Down
PHKA1	-2.43475	7.98239	-34.0348	1.02076e-12	1.26547e-10	19.8062	Down
PSTPIP2	-2.43377	7.10405	-29.2521	5.52434e-12	4.34986e-10	18.0637	Down
ZBTB33	-2.42616	10.3314	-30.097	4.02309e-12	3.48573e-10	18.3929	Down
RAB39A	-2.41626	6.99734	-18.2564	1.00849e-09	2.42069e-08	12.5702	Down
RMND5A	-2.41533	8.98604	-19.8768	3.97314e-10	1.17515e-08	13.562	Down
GRAMD1C	-2.41129	6.77845	-17.5708	1.53144e-09	3.30188e-08	12.1245	Down
TMOD1	-2.4088	7.98816	-30.9672	2.92834e-12	2.78575e-10	18.7217	Down
EBF3	-2.4072	7.0253	-32.5979	1.65217e-12	1.82499e-10	19.312	Down
PLAG1	-2.40344	7.66804	-17.1132	2.04131e-09	4.0888e-08	11.8176	Down
PRMT3	-2.40323	7.9004	-19.8635	4.00233e-10	1.18079e-08	13.5543	Down
SLC1A3	-2.39586	7.31766	-21.3822	1.77993e-10	6.2383e-09	14.4146	Down
IQGAP2	-2.37794	8.33867	-17.8847	1.2625e-09	2.86237e-08	12.3306	Down
FANCB	-2.37519	8.4194	-21.4372	1.73028e-10	6.11844e-09	14.4446	Down
NUDT7	-2.36831	7.8356	-20.4169	2.9594e-10	9.24595e-09	13.8751	Down
TMEM117	-2.35724	6.74145	-18.0105	1.16945e-09	2.69598e-08	12.4122	Down
CDR1	-2.35003	7.62645	-10.7946	2.76324e-07	2.11851e-06	6.55637	Down
PIGN	-2.34277	7.73051	-20.8986	2.28987e-10	7.51691e-09	14.1474	Down
NF2	-2.33981	7.61379	-16.2005	3.70202e-09	6.59656e-08	11.1813	Down
SLC25A27	-2.32723	7.39287	-21.3515	1.80837e-10	6.31899e-09	14.3978	Down
GYPC	-2.32485	7.12689	-13.7628	2.14183e-08	2.59188e-07	9.30109	Down
PPM1E	-2.30124	5.90545	-21.9274	1.34857e-10	5.1781e-09	14.7086	Down
MIR17HG	-2.30001	8.2119	-16.8756	2.37656e-09	4.60436e-08	11.6551	Down
RNU6-714P	-2.2969	6.78059	-13.6989	2.25107e-08	2.70303e-07	9.24774	Down
SPRY1	-2.29598	7.75111	-25.3804	2.67549e-11	1.47767e-09	16.4149	Down
KIT	-2.27529	6.02624	-19.5879	4.66558e-10	1.34248e-08	13.3912	Down
CITED1	-2.27497	7.63311	-20.8009	2.41106e-10	7.88143e-09	14.0927	Down
UBBP4	-2.27475	9.69895	-21.4944	1.68018e-10	5.97381e-09	14.4757	Down
CMBL	-2.26746	6.77244	-17.9007	1.25024e-09	2.84286e-08	12.341	Down
KLHL13	-2.25677	7.21178	-30.0493	4.0948e-12	3.52168e-10	18.3745	Down
SLC5A12	-2.25396	6.63747	-18.3767	9.38594e-10	2.28587e-08	12.6467	Down
GRB10	-2.24593	7.25159	-19.6303	4.55614e-10	1.31423e-08	13.4164	Down
KRTAP19-1	-2.24394	6.80051	-21.5844	1.60459e-10	5.79816e-09	14.5245	Down
ERI2	-2.23731	7.65525	-19.4411	5.06696e-10	1.42284e-08	13.3034	Down
TXLNG	-2.22782	9.62996	-30.8752	3.02705e-12	2.86794e-10	18.6874	Down
ANK3	-2.22533	6.38083	-30.6346	3.30286e-12	3.00702e-10	18.5972	Down
DDX26B	-2.22308	7.8109	-21.2431	1.91265e-10	6.59439e-09	14.3383	Down
ZNF711	-2.21735	7.35016	-21.4346	1.7326e-10	6.11844e-09	14.4432	Down
VPS45	-2.20747	10.089	-28.6499	6.96347e-12	5.18523e-10	17.8228	Down
MEIS1	-2.20608	7.25207	-24.0096	4.9494e-11	2.36385e-09	15.7676	Down
MID2	-2.20277	8.34639	-23.2106	7.1967e-11	3.15289e-09	15.3727	Down
ADAT2	-2.20133	9.4633	-24.3977	4.14437e-11	2.0508e-09	15.9546	Down
NFIA	-2.20096	7.93708	-27.2011	1.23998e-11	8.09532e-10	17.2208	Down
COMMD3-BMI1	-2.18913	9.35247	-25.4195	2.63018e-11	1.45747e-09	16.4328	Down
PUS3	-2.18876	7.89308	-17.6098	1.49484e-09	3.24526e-08	12.1503	Down
ANO5	-2.18852	8.08447	-14.488	1.23577e-08	1.68112e-07	9.89068	Down
MEF2C	-2.18569	7.36047	-23.8198	5.40382e-11	2.52905e-09	15.675	Down
FAM169A	-2.17717	7.6042	-21.6475	1.55379e-10	5.6851e-09	14.5586	Down
LANCL1	-2.17333	8.94673	-30.7606	3.15522e-12	2.90782e-10	18.6445	Down
HRSP12	-2.17009	8.3341	-19.9326	3.85269e-10	1.14243e-08	13.5948	Down
ATP8A1	-2.16649	6.88197	-17.6325	1.47399e-09	3.22272e-08	12.1653	Down
FAXC	-2.15124	7.41834	-17.8929	1.25616e-09	2.85077e-08	12.3359	Down
DACH1	-2.14604	6.64561	-19.5375	4.79947e-10	1.36988e-08	13.3611	Down
DPYSL5	-2.14577	7.0421	-16.5923	2.85655e-09	5.37783e-08	11.4585	Down
RAPGEF4	-2.14302	6.68534	-24.195	4.54538e-11	2.20707e-09	15.8574	Down
ZNF721	-2.13532	9.39141	-12.9169	4.20819e-08	4.5191e-07	8.5766	Down
HOXD11	-2.13417	7.64969	-16.239	3.60781e-09	6.45831e-08	11.2089	Down
UBAP2L	-2.13265	9.05556	-23.3416	6.76259e-11	2.984e-09	15.4384	Down
RNU6-961P	-2.13205	7.45307	-16.5239	2.98765e-09	5.57065e-08	11.4105	Down
SESN1	-2.13187	7.289	-15.6249	5.47631e-09	8.92561e-08	10.7623	Down
TMTC1	-2.1281	6.32629	-24.5597	3.85143e-11	1.94719e-09	16.0318	Down
HEY2	-2.12743	6.17619	-20.5911	2.69547e-10	8.61774e-09	13.9743	Down
ANKRD20A12P	-2.12631	5.89766	-11.1385	1.9958e-07	1.62247e-06	6.90569	Down
KBTBD8	-2.12168	6.96519	-17.1927	1.94088e-09	3.93699e-08	11.8715	Down
ARMCX5	-2.11881	7.53031	-20.4258	2.94535e-10	9.22677e-09	13.8801	Down
PAX3	-2.11445	6.51441	-17.4931	1.60723e-09	3.41785e-08	12.0729	Down
ZNF536	-2.10826	6.49178	-17.0889	2.07312e-09	4.14037e-08	11.8011	Down
ELMO1	-2.1076	5.95107	-21.8555	1.39828e-10	5.31643e-09	14.6703	Down
ERBB4	-2.10739	6.32355	-21.884	1.37834e-10	5.27502e-09	14.6855	Down
LRRTM4	-2.10526	6.68504	-20.1905	3.34527e-10	1.01786e-08	13.7449	Down
ANKRD46	-2.10314	7.57949	-21.0928	2.06823e-10	6.98612e-09	14.2554	Down
LONRF2	-2.09871	6.99028	-24.0113	4.94551e-11	2.36385e-09	15.7685	Down
PLA2G4A	-2.09816	6.7118	-21.7691	1.46073e-10	5.46138e-09	14.624	Down
KLHL15	-2.09612	8.84149	-24.991	3.17568e-11	1.68601e-09	16.2348	Down
MCM10	-2.09463	9.28834	-29.8614	4.39111e-12	3.65973e-10	18.3021	Down
CYFIP2	-2.09203	7.71054	-30.7951	3.11606e-12	2.90782e-10	18.6574	Down
TUBE1	-2.0907	7.64543	-18.7578	7.49864e-10	1.92479e-08	12.886	Down
ZNF678	-2.09003	7.6784	-25.6307	2.39954e-11	1.36739e-09	16.5292	Down
SIX1	-2.08811	8.34968	-30.2004	3.8723e-12	3.39292e-10	18.4325	Down
FKBP7	-2.08489	7.61645	-18.3578	9.49247e-10	2.30459e-08	12.6347	Down
PTGFRN	-2.08431	7.77532	-18.2528	1.01065e-09	2.42338e-08	12.5679	Down
TMEM47	-2.07547	10.1358	-22.118	1.22578e-10	4.79352e-09	14.8097	Down
ZNF449	-2.07516	7.13173	-14.4627	1.25919e-08	1.7033e-07	9.87056	Down
PARM1	-2.07241	7.66368	-20.6071	2.67258e-10	8.55628e-09	13.9833	Down
LPHN3	-2.0703	6.70556	-29.2932	5.43867e-12	4.31153e-10	18.0799	Down
CENPJ	-2.06918	8.08634	-20.3055	3.14283e-10	9.66983e-09	13.8112	Down
PAX6	-2.06637	7.422	-28.2239	8.22636e-12	5.9544e-10	17.6492	Down
PIGF	-2.06476	6.82891	-11.5661	1.34743e-07	1.16486e-06	7.32745	Down
BLM	-2.06408	9.34085	-24.9465	3.23915e-11	1.70803e-09	16.214	Down
RNU6-880P	-2.06279	5.80559	-12.0935	8.44025e-08	7.92893e-07	7.82963	Down
SLITRK3	-2.06024	5.93711	-14.0154	1.76337e-08	2.22762e-07	9.50957	Down
TRMT10C	-2.05901	8.37902	-16.7162	2.63483e-09	5.00897e-08	11.5449	Down
CTPS2	-2.05582	8.28423	-24.6383	3.71752e-11	1.89421e-09	16.0691	Down
RHOU	-2.04063	7.50736	-11.0664	2.13515e-07	1.71659e-06	6.83322	Down
TRMT11	-2.03484	8.62308	-18.0158	1.1657e-09	2.68999e-08	12.4157	Down
RBM41	-2.029	7.52936	-23.5998	5.98785e-11	2.74722e-09	15.5668	Down
TIMP3	-2.02275	6.63964	-29.6045	4.83473e-12	3.95379e-10	18.2022	Down
BARD1	-2.02256	8.24545	-22.7824	8.84086e-11	3.74643e-09	15.1553	Down
TRIM2	-2.02069	6.92463	-20.3033	3.14669e-10	9.66983e-09	13.8099	Down
SHPRH	-2.01873	8.62983	-17.2317	1.8937e-09	3.87242e-08	11.8978	Down
DTL	-2.01325	10.1675	-23.1279	7.48639e-11	3.26141e-09	15.331	Down
SLC9B2	-2.01309	8.07278	-22.0318	1.2797e-10	4.9698e-09	14.7641	Down
BHLHB9	-2.0075	7.33736	-29.0333	6.00592e-12	4.6198e-10	17.9768	Down
PSD3	-2.00607	7.74378	-26.2672	1.82779e-11	1.08604e-09	16.8147	Down
NID1	-1.99872	7.47385	-23.9863	5.00288e-11	2.38003e-09	15.7563	Down
PUS7	-1.99557	7.89089	-18.3912	9.30534e-10	2.27576e-08	12.6559	Down
SCML1	-1.99245	9.53785	-25.7771	2.25271e-11	1.30607e-09	16.5955	Down
OSGEPL1	-1.99204	7.76065	-19.2545	5.63194e-10	1.5461e-08	13.1909	Down
LPCAT1	-1.9876	7.80859	-18.0323	1.1541e-09	2.67115e-08	12.4263	Down
C5orf63	-1.98644	7.61022	-11.6803	1.21575e-07	1.06967e-06	7.43786	Down
TNIK	-1.98559	7.06715	-23.7287	5.63785e-11	2.62278e-09	15.6303	Down
GCSH	-1.98472	9.68786	-20.7069	2.53428e-10	8.22652e-09	14.0398	Down
EPHA3	-1.98157	6.62761	-21.2932	1.86361e-10	6.4732e-09	14.3659	Down
ZNF204P	-1.97643	7.86508	-13.1885	3.37358e-08	3.75313e-07	8.81378	Down
KPNA5	-1.97521	8.68113	-14.6369	1.10726e-08	1.53796e-07	10.0083	Down
ALG6	-1.97252	7.95197	-19.2896	5.52059e-10	1.5227e-08	13.2121	Down
CXorf40A	-1.9695	7.96223	-16.86	2.40064e-09	4.63978e-08	11.6444	Down
PREX2	-1.96791	6.31659	-25.0074	3.15268e-11	1.68145e-09	16.2424	Down
SPATA17	-1.96287	7.67638	-11.9836	9.29055e-08	8.58925e-07	7.72659	Down
TMEM45A	-1.95647	7.50269	-16.8971	2.34399e-09	4.56403e-08	11.6699	Down
SNORD51	-1.95231	5.71226	-17.1671	1.97272e-09	3.98771e-08	11.8541	Down
EXO1	-1.94381	9.65157	-27.4091	1.13935e-11	7.63165e-10	17.3093	Down
SULF2	-1.94178	7.13837	-16.4934	3.04809e-09	5.64273e-08	11.3891	Down
SPON1	-1.94117	7.10401	-22.5862	9.72726e-11	4.01262e-09	15.0543	Down
MAP7D2	-1.94077	5.8497	-15.5314	5.84304e-09	9.3726e-08	10.693	Down
RNU6-616P	-1.94045	4.45393	-16.2215	3.65025e-09	6.52732e-08	11.1964	Down
PTPN13	-1.93974	8.92972	-24.4107	4.11994e-11	2.04342e-09	15.9609	Down
EGLN3	-1.93939	7.73327	-16.2758	3.52053e-09	6.35086e-08	11.235	Down
YOD1	-1.93633	8.91927	-24.7362	3.55773e-11	1.83046e-09	16.1153	Down
RFC3	-1.9362	10.8591	-29.4899	5.04816e-12	4.05718e-10	18.1573	Down
ORC5	-1.9275	8.81146	-15.6698	5.30916e-09	8.73258e-08	10.7955	Down
GPRIN3	-1.92747	6.72832	-14.1094	1.64156e-08	2.11147e-07	9.58632	Down
CCDC167	-1.92126	7.93106	-18.6913	7.79594e-10	1.9793e-08	12.8446	Down
SLC19A2	-1.92048	8.06801	-17.2662	1.85281e-09	3.82154e-08	11.9211	Down
TERF2IP	-1.91998	7.95415	-15.0445	8.239e-09	1.22701e-07	10.325	Down
HOOK1	-1.91793	8.36265	-20.9548	2.22312e-10	7.39148e-09	14.1788	Down
XRCC2	-1.91646	10.2336	-17.6691	1.44103e-09	3.18051e-08	12.1894	Down
CACNA2D3	-1.91615	6.46785	-28.3849	7.7218e-12	5.65949e-10	17.7152	Down
SLC44A5	-1.91597	7.14149	-17.2751	1.84246e-09	3.80356e-08	11.9271	Down
CADM1	-1.90837	6.85696	-16.7196	2.62903e-09	5.00611e-08	11.5472	Down
GCFC2	-1.90786	8.87737	-19.5627	4.73197e-10	1.35615e-08	13.3761	Down
EFCAB7	-1.90621	8.03541	-12.5755	5.58836e-08	5.70115e-07	8.2722	Down
PPIL6	-1.90515	7.17621	-15.1268	7.76891e-09	1.16819e-07	10.3879	Down
PLS3	-1.90477	10.9027	-26.3623	1.75588e-11	1.04934e-09	16.8567	Down
TMEM27	-1.90452	6.61543	-28.1279	8.54388e-12	6.10925e-10	17.6097	Down
PRPS2	-1.90372	9.85167	-27.798	9.74182e-12	6.8184e-10	17.4728	Down
CYP39A1	-1.90179	5.78806	-17.9337	1.22532e-09	2.79165e-08	12.3625	Down
ZNF597	-1.90017	6.37949	-17.1952	1.9379e-09	3.93437e-08	11.8731	Down
PIK3R3	-1.89992	8.08012	-23.6801	5.76721e-11	2.67762e-09	15.6064	Down
HMGN5	-1.89396	6.97432	-13.2384	3.24084e-08	3.64633e-07	8.85684	Down
SLAIN1	-1.89113	9.10631	-28.7708	6.64456e-12	5.04446e-10	17.8716	Down
TMOD2	-1.88923	7.71083	-22.1789	1.18914e-10	4.69288e-09	14.8418	Down
NSUN6	-1.88871	7.8909	-12.9165	4.20945e-08	4.5191e-07	8.57628	Down
HAUS6	-1.88856	9.34173	-24.0174	4.93163e-11	2.36385e-09	15.7714	Down
TSC22D3	-1.88698	9.3948	-24.9169	3.28204e-11	1.72285e-09	16.2001	Down
BMP7	-1.88544	6.70014	-16.1103	3.93288e-09	6.92323e-08	11.1166	Down
NKAP	-1.88534	8.56522	-20.7775	2.4411e-10	7.93932e-09	14.0795	Down
ANP32E	-1.88305	8.4687	-17.8938	1.25547e-09	2.85077e-08	12.3365	Down
NEBL	-1.87895	7.13505	-22.7983	8.77298e-11	3.73124e-09	15.1635	Down
GYG2	-1.87778	6.46252	-24.3631	4.20998e-11	2.07446e-09	15.9381	Down
PLA2G7	-1.87749	5.97385	-23.9493	5.08906e-11	2.4157e-09	15.7383	Down
ACVR1C	-1.87695	7.17303	-19.4742	4.97343e-10	1.39826e-08	13.3232	Down
RPF2	-1.87667	10.7121	-16.5335	2.96874e-09	5.54426e-08	11.4173	Down
PARP11	-1.87436	5.43427	-12.1748	7.86507e-08	7.49739e-07	7.90539	Down
SNORA59B	-1.87371	7.8477	-15.7318	5.0872e-09	8.48121e-08	10.8412	Down
PDE3B	-1.86951	6.63661	-13.7245	2.20657e-08	2.66055e-07	9.26916	Down
CACHD1	-1.86833	8.05554	-21.1349	2.02325e-10	6.86403e-09	14.2787	Down
HDAC8	-1.86799	9.12197	-28.7206	6.77501e-12	5.1073e-10	17.8514	Down
RCN2	-1.8674	8.88487	-19.3086	5.46134e-10	1.50993e-08	13.2236	Down
FAM188B	-1.8639	6.36864	-26.4594	1.6857e-11	1.0285e-09	16.8995	Down
C2orf44	-1.86121	9.14257	-22.1198	1.22466e-10	4.79352e-09	14.8107	Down
GPR89A	-1.8598	9.35837	-25.7144	2.31439e-11	1.32861e-09	16.5671	Down
BEX2	-1.85974	8.13791	-12.2024	7.67979e-08	7.34179e-07	7.93098	Down
MLLT3	-1.85883	8.88259	-27.7648	9.87196e-12	6.86823e-10	17.459	Down
ZNF286A	-1.85677	7.76602	-15.1794	7.48327e-09	1.13671e-07	10.4281	Down
RNVU1-15	-1.85217	8.63747	-9.76095	7.76041e-07	5.08925e-06	5.44793	Down
JTB	-1.85184	9.86024	-23.0211	7.87944e-11	3.42623e-09	15.277	Down
ATP11C	-1.84835	8.60313	-20.3019	3.14901e-10	9.66983e-09	13.8091	Down
CAMKMT	-1.84789	7.37497	-14.7045	1.05371e-08	1.48123e-07	10.0615	Down
STRADB	-1.84698	9.86829	-16.091	3.98432e-09	6.97032e-08	11.1027	Down
ALDOC	-1.84659	7.28192	-20.0928	3.52849e-10	1.06389e-08	13.6882	Down
ZNF780A	-1.83982	6.81349	-15.1519	7.63097e-09	1.1534e-07	10.4071	Down
GK	-1.83959	9.39717	-26.4489	1.69312e-11	1.03033e-09	16.8949	Down
SLC10A5	-1.83904	6.15562	-13.6238	2.38716e-08	2.8384e-07	9.18479	Down
DNAH11	-1.83233	6.07482	-22.261	1.14161e-10	4.56282e-09	14.885	Down
UPF3B	-1.8294	9.27693	-18.2461	1.01469e-09	2.42807e-08	12.5636	Down
HDDC2	-1.82924	9.92534	-17.0368	2.14319e-09	4.25118e-08	11.7656	Down
SUV39H2	-1.82907	9.2653	-13.7638	2.14016e-08	2.59188e-07	9.30192	Down
CEP97	-1.82869	8.81201	-20.1183	3.47967e-10	1.05189e-08	13.703	Down
GPR155	-1.82846	7.51286	-16.7214	2.62599e-09	5.00441e-08	11.5485	Down
SEC11C	-1.82816	8.21394	-13.1744	3.41217e-08	3.78702e-07	8.80158	Down
TRMT12	-1.82	6.6976	-12.8644	4.3938e-08	4.69108e-07	8.53028	Down
SLC7A8	-1.81959	6.46618	-24.6739	3.65847e-11	1.87815e-09	16.0859	Down
STX17	-1.8185	7.71011	-21.2346	1.92109e-10	6.60396e-09	14.3337	Down
KRTAP21-2	-1.81802	5.92438	-14.6852	1.06874e-08	1.49964e-07	10.0463	Down
LTV1	-1.81748	9.5311	-24.3257	4.28213e-11	2.10556e-09	15.9202	Down
GPC3	-1.81602	9.16345	-23.3814	6.63629e-11	2.9574e-09	15.4583	Down
MBNL3	-1.81095	7.38169	-13.5388	2.55198e-08	2.9934e-07	9.11318	Down
MYO5C	-1.80948	6.27507	-14.4791	1.24393e-08	1.68953e-07	9.88362	Down
RNU6-431P	-1.80894	8.84772	-11.4668	1.4744e-07	1.25645e-06	7.23078	Down
ARV1	-1.8089	10.4476	-20.4204	2.95392e-10	9.24121e-09	13.8771	Down
RIF1	-1.80669	9.66263	-25.3009	2.77016e-11	1.51557e-09	16.3784	Down
SLC7A3	-1.80624	6.10598	-16.712	2.6421e-09	5.01461e-08	11.5419	Down
ZNF608	-1.8058	6.78748	-24.4136	4.11457e-11	2.04342e-09	15.9622	Down
LINC00467	-1.80506	6.98778	-13.9508	1.85272e-08	2.31536e-07	9.45658	Down
HYKK	-1.80505	8.15794	-16.5494	2.93804e-09	5.509e-08	11.4284	Down
CTH	-1.80402	9.9896	-18.2475	1.01388e-09	2.42807e-08	12.5645	Down
RARB	-1.80135	7.11858	-26.2616	1.83211e-11	1.08604e-09	16.8122	Down
PIGA	-1.79984	8.48576	-14.698	1.05878e-08	1.48747e-07	10.0563	Down
ZNF215	-1.79982	7.85641	-16.7916	2.50915e-09	4.80928e-08	11.5971	Down
RPRD1A	-1.79908	10.0054	-28.5963	7.11e-12	5.26072e-10	17.8011	Down
ANKRD18A	-1.79771	7.11898	-12.9862	3.97578e-08	4.30793e-07	8.63756	Down
ATF3	-1.79706	7.21574	-16.2684	3.53796e-09	6.37244e-08	11.2298	Down
TSPAN6	-1.79656	9.8229	-26.5353	1.63294e-11	1.00311e-09	16.9328	Down
FGF9	-1.79635	5.75829	-16.0982	3.96491e-09	6.95859e-08	11.1079	Down
TFPI	-1.7916	6.79587	-14.0982	1.65554e-08	2.12593e-07	9.57722	Down
MPC1	-1.78992	9.01122	-19.5692	4.71471e-10	1.35494e-08	13.38	Down
SEMA6A	-1.78842	7.4755	-17.4063	1.69676e-09	3.56806e-08	12.015	Down
GPD2	-1.78821	7.67404	-21.603	1.58941e-10	5.77015e-09	14.5346	Down
SSBP2	-1.77978	9.28568	-25.062	3.07743e-11	1.64508e-09	16.2678	Down
SELM	-1.77899	8.97055	-13.0772	3.69156e-08	4.05654e-07	8.71714	Down
KCNT2	-1.77594	6.6643	-14.8495	9.48199e-09	1.3625e-07	10.1745	Down
RERG	-1.77445	6.21758	-19.2562	5.62671e-10	1.5461e-08	13.1918	Down
C8orf34	-1.77332	5.97564	-20.2542	3.2314e-10	9.8708e-09	13.7817	Down
IQCH	-1.7697	7.16133	-22.029	1.28152e-10	4.9698e-09	14.7626	Down
ACSL1	-1.76605	6.70469	-21.1004	2.05997e-10	6.96831e-09	14.2596	Down
CPT1A	-1.76461	6.60761	-14.2802	1.44296e-08	1.90868e-07	9.72455	Down
LPGAT1	-1.76326	8.10415	-18.9989	6.5203e-10	1.74476e-08	13.0349	Down
SLC27A2	-1.7566	7.33895	-17.5027	1.59766e-09	3.4006e-08	12.0793	Down
RTKN2	-1.7485	7.58014	-9.89479	6.75592e-07	4.51434e-06	5.59669	Down
TMEM38B	-1.74829	8.94679	-17.0001	2.19406e-09	4.32632e-08	11.7405	Down
GPR63	-1.7475	7.20584	-14.7103	1.04924e-08	1.47584e-07	10.066	Down
KATNA1	-1.74089	8.33369	-16.9154	2.31658e-09	4.5182e-08	11.6824	Down
MUM1L1	-1.73951	6.60087	-14.2424	1.48455e-08	1.94712e-07	9.69409	Down
STK38L	-1.73918	10.3151	-17.0814	2.0831e-09	4.15454e-08	11.7959	Down
IGFBP2	-1.73886	7.63085	-12.2221	7.55067e-08	7.23319e-07	7.94918	Down
HELB	-1.73675	7.29081	-13.8589	1.98846e-08	2.44823e-07	9.38076	Down
LOC101060546	-1.7349	7.50415	-15.1094	7.86576e-09	1.18199e-07	10.3747	Down
TSPYL2	-1.73313	7.77634	-23.1846	7.28645e-11	3.18622e-09	15.3596	Down
CENPW	-1.73203	7.98198	-22.3509	1.09194e-10	4.39549e-09	14.9321	Down
MCM9	-1.73041	7.51863	-13.8518	1.99935e-08	2.45904e-07	9.37491	Down
ZNF484	-1.72951	8.21604	-11.8733	1.02381e-07	9.2993e-07	7.62233	Down
PHOSPHO2	-1.72696	7.50634	-14.7977	9.84502e-09	1.40255e-07	10.1342	Down
ENPP1	-1.72647	8.88821	-17.6623	1.44712e-09	3.18796e-08	12.1849	Down
F2RL1	-1.72623	7.73183	-23.4327	6.47765e-11	2.90895e-09	15.4838	Down
MAL2	-1.72453	8.06736	-14.4499	1.27122e-08	1.71543e-07	9.86037	Down
TIPIN	-1.72295	9.29223	-20.4461	2.91335e-10	9.13967e-09	13.8917	Down
PIN4	-1.72199	6.83962	-17.6973	1.41619e-09	3.13458e-08	12.208	Down
MAP7D3	-1.72125	9.46652	-20.3735	3.02941e-10	9.40166e-09	13.8502	Down
GPAM	-1.72104	7.9598	-21.4006	1.76313e-10	6.19806e-09	14.4246	Down
CHAC2	-1.71957	7.94551	-14.6491	1.09739e-08	1.52697e-07	10.0179	Down
EI24	-1.71747	11.0346	-26.8231	1.44854e-11	9.13729e-10	17.0582	Down
TCF4	-1.7166	7.68453	-14.0161	1.76241e-08	2.22762e-07	9.51016	Down
HAX1	-1.71184	9.11765	-17.1082	2.04786e-09	4.09695e-08	11.8142	Down
TRMT1L	-1.71054	8.66978	-21.6777	1.53012e-10	5.6428e-09	14.5749	Down
NIT2	-1.70911	10.2654	-14.9108	9.07039e-09	1.32127e-07	10.222	Down
MST4	-1.70796	10.2256	-24.5606	3.84991e-11	1.94719e-09	16.0322	Down
HMGB3	-1.70543	8.19545	-19.1485	5.98341e-10	1.62915e-08	13.1264	Down
CXorf40B	-1.70437	8.60526	-20.4091	2.97184e-10	9.26066e-09	13.8706	Down
SCARNA16	-1.70373	8.95044	-11.1992	1.88598e-07	1.5505e-06	6.96645	Down
LAMA4	-1.70166	6.05644	-14.3984	1.32091e-08	1.77239e-07	9.81928	Down
MPZL3	-1.70152	6.36214	-16.9939	2.20271e-09	4.337e-08	11.7363	Down
TIGD1	-1.70043	8.12023	-12.8115	4.58995e-08	4.86042e-07	8.48342	Down
ANKRD18B	-1.69924	7.95847	-15.6877	5.24398e-09	8.67627e-08	10.8087	Down
ALDH3A2	-1.69909	7.89402	-19.7212	4.33107e-10	1.26491e-08	13.4703	Down
NKAPP1	-1.69889	7.67577	-21.2955	1.86145e-10	6.4732e-09	14.3671	Down
LYPLAL1	-1.69521	6.98352	-18.9266	6.79805e-10	1.80048e-08	12.9905	Down
DHFR	-1.69388	10.2613	-15.5534	5.75436e-09	9.26862e-08	10.7093	Down
HILPDA	-1.69207	8.804	-19.855	4.02119e-10	1.18485e-08	13.5493	Down
NSL1	-1.68906	10.4839	-19.6975	4.3885e-10	1.27694e-08	13.4563	Down
MBTPS2	-1.68899	8.86761	-20.4459	2.91362e-10	9.13967e-09	13.8916	Down
HAUS1	-1.68777	10.0161	-13.4053	2.83614e-08	3.25785e-07	8.99994	Down
ATPAF1	-1.68552	7.07117	-23.4042	6.56541e-11	2.93704e-09	15.4696	Down
EIF4E3	-1.68423	7.88489	-18.7477	7.5431e-10	1.93407e-08	12.8797	Down
COL14A1	-1.68274	6.21544	-23.3397	6.76864e-11	2.984e-09	15.4375	Down
DYNC2LI1	-1.68218	7.32374	-11.3851	1.58876e-07	1.33632e-06	7.15057	Down
CDC45	-1.67966	9.4104	-22.9499	8.15366e-11	3.51094e-09	15.2409	Down
UBXN2B	-1.67865	8.15796	-10.7778	2.80816e-07	2.14871e-06	6.53906	Down
RPE	-1.67625	8.23653	-23.9141	5.17269e-11	2.44049e-09	15.7211	Down
METTL21A	-1.6761	7.2102	-19.3989	5.18912e-10	1.44773e-08	13.278	Down
SEPP1	-1.67593	5.19845	-11.0167	2.23724e-07	1.7839e-06	6.78308	Down
KCTD3	-1.67397	9.06952	-25.6863	2.34256e-11	1.33819e-09	16.5544	Down
BBS10	-1.67383	7.90176	-10.3654	4.19908e-07	3.02061e-06	6.10713	Down
ARG2	-1.67214	8.00049	-17.4353	1.66624e-09	3.52085e-08	12.0344	Down
KCNJ8	-1.67095	8.29084	-12.6241	5.36508e-08	5.51097e-07	8.31596	Down
ARL15	-1.67069	7.86151	-16.4835	3.06804e-09	5.66615e-08	11.3822	Down
CHRNA5	-1.66989	9.61459	-13.3988	2.8509e-08	3.27159e-07	8.99437	Down
SNORA9	-1.66951	9.68289	-9.2625	1.31845e-06	7.99613e-06	4.87928	Down
RNA5SP259	-1.66775	7.53905	-18.9209	6.82076e-10	1.80444e-08	12.9869	Down
HSPD1P1	-1.66625	7.7778	-13.4349	2.77038e-08	3.1965e-07	9.0251	Down
B2M	-1.66387	7.88114	-14.4958	1.22871e-08	1.67471e-07	9.89682	Down
DEPDC4	-1.66114	5.89393	-7.70099	8.10967e-06	3.90324e-05	2.93307	Down
STAG2	-1.65969	10.4215	-22.8255	8.65846e-11	3.69602e-09	15.1774	Down
ADAM23	-1.65493	7.45327	-11.9341	9.70288e-08	8.89815e-07	7.67997	Down
MOSPD1	-1.65396	8.64707	-14.0023	1.78114e-08	2.24516e-07	9.49883	Down
ZNF614	-1.65333	7.78991	-15.1522	7.62977e-09	1.1534e-07	10.4073	Down
FAM184A	-1.653	6.55253	-16.0429	4.11567e-09	7.13253e-08	11.068	Down
CNOT6L	-1.65231	8.00928	-18.7015	7.74944e-10	1.97179e-08	12.8509	Down
NSMAF	-1.65103	8.26794	-17.626	1.47996e-09	3.23276e-08	12.161	Down
TOMM70A	-1.65012	8.52302	-25.525	2.51213e-11	1.41541e-09	16.4811	Down
CMSS1	-1.64667	10.2891	-16.1682	3.78295e-09	6.70488e-08	11.1582	Down
CEP85L	-1.64656	6.86225	-19.0396	6.36916e-10	1.71286e-08	13.0599	Down
SULT1C4	-1.64475	5.3074	-11.5163	1.4096e-07	1.20874e-06	7.27903	Down
GOLPH3L	-1.64389	9.72759	-22.9701	8.07465e-11	3.48511e-09	15.2511	Down
FAM227A	-1.64336	8.19527	-15.6742	5.29298e-09	8.71827e-08	10.7988	Down
PRKAA2	-1.64146	10.4265	-21.7408	1.48185e-10	5.50484e-09	14.6088	Down
RNU1-122P	-1.64037	6.77072	-10.2271	4.81982e-07	3.39896e-06	5.95914	Down
DMC1	-1.63305	6.13791	-11.919	9.83289e-08	8.99079e-07	7.66568	Down
ADAMTS19	-1.62928	6.29832	-15.9718	4.31831e-09	7.42233e-08	11.0166	Down
THUMPD2	-1.62887	8.95599	-18.1432	1.07939e-09	2.53601e-08	12.4977	Down
SFXN4	-1.62554	8.11106	-17.2262	1.90018e-09	3.87467e-08	11.8941	Down
ZNF616	-1.62553	6.40924	-14.3704	1.34875e-08	1.80351e-07	9.79692	Down
ATAD2B	-1.62495	7.30261	-14.8316	9.60602e-09	1.37608e-07	10.1606	Down
PRPS1	-1.62389	10.4668	-22.5221	1.00375e-10	4.1115e-09	15.0211	Down
HSBP1	-1.62374	8.69325	-18.5094	8.67617e-10	2.14894e-08	12.7306	Down
PIGX	-1.62301	8.82787	-12.0951	8.42822e-08	7.92082e-07	7.83116	Down
HPRT1	-1.62022	10.1349	-17.9455	1.21653e-09	2.7825e-08	12.3701	Down
ARL5B	-1.61998	11.2138	-24.0294	4.90438e-11	2.35683e-09	15.7773	Down
KIAA1324L	-1.61831	7.2647	-15.2678	7.02933e-09	1.08495e-07	10.4951	Down
NEK2	-1.61751	8.54114	-20.925	2.25827e-10	7.47636e-09	14.1621	Down
LOC728024	-1.61666	8.14609	-12.6352	5.31548e-08	5.47325e-07	8.32593	Down
PRKAB2	-1.6166	9.72567	-18.9484	6.71282e-10	1.78602e-08	13.0039	Down
FGFR2	-1.61652	6.02761	-16.5002	3.03451e-09	5.62656e-08	11.3939	Down
LPAR1	-1.61466	6.41122	-12.4804	6.05547e-08	6.06249e-07	8.18604	Down
PBX1	-1.61329	7.8799	-21.9924	1.30525e-10	5.04655e-09	14.7432	Down
ZNF175	-1.61274	5.78009	-15.4985	5.97861e-09	9.53753e-08	10.6684	Down
ABCB1	-1.61182	6.77439	-19.0824	6.21431e-10	1.68415e-08	13.0861	Down
FBXL21	-1.61181	5.56772	-10.2283	4.81415e-07	3.39599e-06	5.9604	Down
FAM27C	-1.61141	9.67108	-19.4999	4.9018e-10	1.38648e-08	13.3386	Down
MAP9	-1.60958	6.27976	-13.313	3.0526e-08	3.47649e-07	8.92104	Down
MCTS1	-1.60907	8.10655	-19.6308	4.55502e-10	1.31423e-08	13.4167	Down
MPPED2	-1.60837	6.18315	-12.4446	6.242e-08	6.21719e-07	8.15348	Down
SH3BGRL2	-1.6035	8.02265	-18.5902	8.27238e-10	2.06872e-08	12.7814	Down
DHRS7B	-1.6034	9.41628	-18.6565	7.95622e-10	2.00905e-08	12.8229	Down
CENPF	-1.60276	9.85339	-21.5442	1.63793e-10	5.86869e-09	14.5027	Down
PAXBP1	-1.59959	9.26003	-18.7919	7.35103e-10	1.90579e-08	12.9072	Down
PYROXD1	-1.59834	8.10723	-15.053	8.18935e-09	1.22195e-07	10.3315	Down
CPS1	-1.59817	7.12005	-21.2541	1.90171e-10	6.5664e-09	14.3444	Down
PRTG	-1.59799	7.57616	-14.9287	8.95413e-09	1.30925e-07	10.2359	Down
AUNIP	-1.59588	7.26523	-10.6667	3.12556e-07	2.35296e-06	6.4241	Down
USP18	-1.59552	7.92359	-14.0879	1.66854e-08	2.13791e-07	9.56884	Down
PGAP1	-1.58967	8.16057	-11.2282	1.8359e-07	1.51735e-06	6.99535	Down
RNU4-6P	-1.58951	6.78891	-8.26306	4.09566e-06	2.13218e-05	3.66428	Down
OMA1	-1.58874	7.74648	-22.394	1.06899e-10	4.33303e-09	14.9545	Down
SMAD9	-1.5843	7.32117	-12.9649	4.04567e-08	4.36741e-07	8.61886	Down
TARSL2	-1.58411	8.11535	-18.7896	7.36077e-10	1.90619e-08	12.9058	Down
ZNF75D	-1.58279	6.55577	-17.2639	1.85556e-09	3.82383e-08	11.9195	Down
GAN	-1.58071	8.49227	-18.4748	8.85553e-10	2.18408e-08	12.7088	Down
KIAA1586	-1.57996	9.13344	-19.3534	5.32436e-10	1.47908e-08	13.2506	Down
KLHL9	-1.57991	10.3611	-22.603	9.64767e-11	3.99393e-09	15.063	Down
GABPB2	-1.57978	7.47727	-22.7282	9.0766e-11	3.80087e-09	15.1275	Down
RINT1	-1.57894	7.57437	-17.5835	1.51946e-09	3.28212e-08	12.1329	Down
TPD52L1	-1.57818	9.00159	-19.2731	5.57272e-10	1.53527e-08	13.2021	Down
SLC43A1	-1.57785	8.08486	-16.5246	2.98622e-09	5.57065e-08	11.4111	Down
FBXO22	-1.57632	9.19073	-18.2805	9.94058e-10	2.39344e-08	12.5855	Down
PEX11B	-1.56889	9.31896	-19.5106	4.87253e-10	1.38493e-08	13.345	Down
RGS16	-1.56787	7.56832	-18.5104	8.67071e-10	2.14894e-08	12.7312	Down
HSD17B6	-1.56683	6.48681	-13.6293	2.37687e-08	2.82931e-07	9.18942	Down
PRPF40A	-1.56599	10.0481	-23.1763	7.31556e-11	3.19296e-09	15.3554	Down
PTER	-1.56536	9.38892	-18.9419	6.73823e-10	1.7887e-08	12.9999	Down
UTP14A	-1.56292	8.47612	-20.4948	2.83801e-10	8.9944e-09	13.9196	Down
EME1	-1.56108	7.72243	-14.2399	1.48734e-08	1.9486e-07	9.69207	Down
IMMP1L	-1.55973	7.41071	-10.525	3.5881e-07	2.64227e-06	6.27594	Down
THAP9	-1.55936	7.33777	-19.8055	4.13298e-10	1.21625e-08	13.5201	Down
FKBP14	-1.55836	8.66673	-14.2625	1.46225e-08	1.92887e-07	9.71032	Down
ZUFSP	-1.55693	6.79311	-17.0292	2.15355e-09	4.26446e-08	11.7604	Down
ZBTB11	-1.55686	8.93848	-16.1022	3.9544e-09	6.95062e-08	11.1107	Down
GPM6A	-1.55458	6.69772	-13.1995	3.34376e-08	3.72707e-07	8.8233	Down
LOC81691	-1.55448	7.40804	-19.1957	5.82415e-10	1.59278e-08	13.1551	Down
CCDC15	-1.55422	7.18335	-11.9265	9.76847e-08	8.95296e-07	7.67274	Down
COPS4	-1.55386	9.84039	-12.3192	6.94601e-08	6.77367e-07	8.03877	Down
MAP3K1	-1.55327	8.44095	-18.7761	7.41898e-10	1.91914e-08	12.8974	Down
APOC1	-1.55308	7.18543	-12.7564	4.80434e-08	5.05301e-07	8.43443	Down
FOXP2	-1.55026	5.79539	-13.8156	2.05603e-08	2.51284e-07	9.34493	Down
SESTD1	-1.54977	7.99131	-15.9994	4.23847e-09	7.29586e-08	11.0365	Down
RYR2	-1.54916	5.82336	-20.0374	3.63714e-10	1.0882e-08	13.656	Down
PIKFYVE	-1.54733	7.77586	-15.5024	5.96231e-09	9.521e-08	10.6713	Down
PCDH18	-1.54493	5.57443	-15.4828	6.04442e-09	9.61621e-08	10.6567	Down
DNAJB9	-1.54467	8.15995	-14.3614	1.35784e-08	1.81415e-07	9.78972	Down
EPHA6	-1.54234	5.69035	-14.2615	1.46342e-08	1.92918e-07	9.70946	Down
EML5	-1.5423	6.00941	-12.43	6.32002e-08	6.28148e-07	8.14015	Down
CUL4B	-1.5416	9.40955	-21.7156	1.5009e-10	5.55262e-09	14.5953	Down
FAM13A	-1.53843	7.44807	-20.9637	2.21278e-10	7.3676e-09	14.1837	Down
FBXO48	-1.53627	7.34809	-12.4331	6.30301e-08	6.26724e-07	8.14304	Down
PDK3	-1.53601	8.43035	-18.5216	8.61354e-10	2.14025e-08	12.7383	Down
MND1	-1.5341	7.35967	-13.3547	2.95269e-08	3.37345e-07	8.95674	Down
C21orf91	-1.53357	7.20144	-14.1745	1.56262e-08	2.03123e-07	9.63915	Down
RNF125	-1.5335	7.80248	-19.1732	5.89944e-10	1.61005e-08	13.1415	Down
ICA1L	-1.5327	5.62761	-14.3807	1.3384e-08	1.79173e-07	9.80518	Down
BBS5	-1.53124	5.27029	-9.71284	8.15987e-07	5.31383e-06	5.39407	Down
ACP6	-1.53113	8.17469	-17.3711	1.73454e-09	3.62248e-08	11.9915	Down
IL17RB	-1.53064	6.26965	-17.7346	1.38409e-09	3.0811e-08	12.2324	Down
MED12L	-1.52933	7.23611	-19.4933	4.92014e-10	1.3883e-08	13.3347	Down
WDR3	-1.52868	8.9481	-21.5952	1.59578e-10	5.77529e-09	14.5303	Down
NUF2	-1.52787	9.11686	-16.1419	3.85014e-09	6.79813e-08	11.1393	Down
ALG13	-1.5271	8.05322	-13.6636	2.31396e-08	2.76288e-07	9.21819	Down
ZNF649	-1.5264	8.08977	-16.6754	2.70568e-09	5.12276e-08	11.5165	Down
ROR1	-1.5258	7.26984	-14.9367	8.90265e-09	1.30582e-07	10.242	Down
ENOX2	-1.52505	7.85071	-18.4824	8.81576e-10	2.17888e-08	12.7136	Down
MGME1	-1.52489	9.20316	-24.3128	4.3074e-11	2.11353e-09	15.914	Down
EFCAB10	-1.52487	5.37105	-8.38014	3.56776e-06	1.88898e-05	3.8121	Down
NDUFAF4	-1.52336	10.0609	-12.2682	7.25681e-08	7.02407e-07	7.99179	Down
TMTC3	-1.52267	10.2361	-14.0817	1.67649e-08	2.14456e-07	9.56374	Down
ZADH2	-1.52266	8.40502	-14.9156	9.03901e-09	1.31835e-07	10.2258	Down
PSMD10	-1.52112	11.2719	-17.1582	1.98381e-09	4.00663e-08	11.8481	Down
ZNF724P	-1.5177	9.73323	-12.102	8.37779e-08	7.88297e-07	7.8376	Down
FBXO3	-1.51379	9.25813	-10.384	4.1222e-07	2.97499e-06	6.12697	Down
DKC1	-1.51342	9.2056	-16.4562	3.12362e-09	5.73698e-08	11.363	Down
INTS7	-1.5134	9.18224	-15.4028	6.39216e-09	1.00664e-07	10.5968	Down
FAM122B	-1.51171	8.26805	-11.0426	2.18334e-07	1.74783e-06	6.80926	Down
CNTN1	-1.51138	6.69152	-16.0427	4.11604e-09	7.13253e-08	11.0679	Down
VTRNA1-3	-1.50909	8.54986	-7.2288	1.48028e-05	6.60051e-05	2.28984	Down
SYT14	-1.50863	5.13594	-10.3998	4.05831e-07	2.93931e-06	6.14374	Down
TRMT44	-1.50822	7.61048	-14.8973	9.15963e-09	1.32953e-07	10.2116	Down
NSMCE4A	-1.50818	9.35848	-17.6492	1.45883e-09	3.19936e-08	12.1763	Down
ZBTB44	-1.50607	9.13929	-15.7729	4.94547e-09	8.31631e-08	10.8715	Down
TGDS	-1.50542	8.05446	-12.3168	6.96023e-08	6.77619e-07	8.03658	Down
MMS22L	-1.50537	8.6993	-12.2468	7.39116e-08	7.12431e-07	7.9721	Down
FANCM	-1.50529	7.16839	-11.1524	1.97007e-07	1.60491e-06	6.91962	Down
LYSMD1	-1.50326	7.13145	-19.719	4.33632e-10	1.26491e-08	13.469	Down
RNF138	-1.50161	8.52199	-16.2842	3.5008e-09	6.32354e-08	11.2411	Down
TMEM170A	-1.50161	10.1095	-18.6353	8.05614e-10	2.02551e-08	12.8096	Down
FAM151B	-1.50155	6.77045	-12.7863	4.68673e-08	4.94269e-07	8.46103	Down
MTFR2	-1.4983	8.2897	-20.4934	2.84029e-10	8.9944e-09	13.9187	Down
ZNF589	-1.4943	8.03679	-15.4665	6.11357e-09	9.69972e-08	10.6445	Down
CXorf56	-1.49427	7.27523	-9.57241	9.45852e-07	6.01993e-06	5.23559	Down
NR4A2	-1.49349	6.63756	-16.3177	3.42368e-09	6.21946e-08	11.2649	Down
PCSK5	-1.49162	6.85578	-19.7377	4.29151e-10	1.25498e-08	13.4801	Down
ANGEL2	-1.48881	7.4227	-14.1889	1.54573e-08	2.01265e-07	9.6508	Down
GTF3C3	-1.48861	9.34793	-17.5356	1.56529e-09	3.35314e-08	12.1011	Down
LOC100233156	-1.48852	7.72967	-12.2694	7.24905e-08	7.02218e-07	7.99294	Down
SLC30A10	-1.48759	6.26919	-11.3993	1.56825e-07	1.32314e-06	7.16453	Down
C7orf60	-1.48753	8.06907	-15.7888	4.89194e-09	8.25011e-08	10.8831	Down
RNASET2	-1.48596	7.08734	-15.2559	7.08865e-09	1.08909e-07	10.4861	Down
APOOL	-1.4846	8.99687	-17.5809	1.52182e-09	3.28418e-08	12.1312	Down
TRAFD1	-1.48279	8.19618	-17.1134	2.04111e-09	4.0888e-08	11.8177	Down
CBY1	-1.48274	7.38046	-14.9926	8.55135e-09	1.2636e-07	10.2852	Down
AIFM1	-1.48237	9.30748	-20.4586	2.89387e-10	9.11269e-09	13.8989	Down
ZRANB3	-1.48127	7.84268	-11.7848	1.10738e-07	9.91917e-07	7.5381	Down
HSF2	-1.48082	8.8123	-19.0481	6.33803e-10	1.70775e-08	13.0651	Down
EDEM3	-1.47913	8.5399	-18.8767	6.9974e-10	1.84078e-08	12.9597	Down
MED23	-1.47695	9.5712	-13.7822	2.10993e-08	2.56126e-07	9.31718	Down
LARGE	-1.47615	6.85315	-14.929	8.95228e-09	1.30925e-07	10.2361	Down
NAA16	-1.47589	8.33691	-13.2305	3.26147e-08	3.66162e-07	8.85004	Down
ZNF267	-1.47534	8.28921	-15.3361	6.69879e-09	1.04364e-07	10.5466	Down
XPO4	-1.47494	8.46111	-17.9361	1.22351e-09	2.79039e-08	12.364	Down
SNORA41	-1.47476	6.36544	-12.5855	5.54193e-08	5.6602e-07	8.28115	Down
ZNF100	-1.47404	7.93967	-10.4343	3.92233e-07	2.85235e-06	6.18032	Down
TIMM8A	-1.47313	8.80536	-14.4492	1.27184e-08	1.71543e-07	9.85985	Down
ATG4C	-1.47289	8.9539	-17.2244	1.90235e-09	3.87571e-08	11.8929	Down
SNORD53	-1.47249	9.75221	-10.941	2.40316e-07	1.88714e-06	6.70627	Down
LIN9	-1.47075	8.41403	-16.0272	4.15932e-09	7.20217e-08	11.0567	Down
C16orf62	-1.46949	7.5421	-14.5009	1.224e-08	1.6722e-07	9.90094	Down
IMPAD1	-1.46797	8.48268	-13.1377	3.51498e-08	3.89001e-07	8.76973	Down
TFCP2	-1.46584	7.22957	-16.5403	2.95552e-09	5.52844e-08	11.4221	Down
CLCC1	-1.46498	9.34389	-13.9491	1.85509e-08	2.316e-07	9.45521	Down
RNU6-817P	-1.46478	7.0917	-8.39776	3.49488e-06	1.85674e-05	3.8342	Down
EIF2D	-1.46422	8.37978	-20.2574	3.22592e-10	9.867e-09	13.7835	Down
NCAM1	-1.46389	6.18996	-9.70701	8.20977e-07	5.34036e-06	5.38752	Down
RASGRF2	-1.46352	5.7959	-15.0016	8.49661e-09	1.25734e-07	10.292	Down
ASNSD1	-1.46334	9.09063	-18.1455	1.07786e-09	2.53498e-08	12.4992	Down
RAD51AP1	-1.46315	8.9426	-12.1997	7.69794e-08	7.35612e-07	7.92845	Down
NPHP3-ACAD11	-1.46265	9.78122	-19.4791	4.95965e-10	1.39607e-08	13.3261	Down
SLC30A9	-1.46195	9.92846	-18.3222	9.6962e-10	2.33943e-08	12.6121	Down
ZFX	-1.46103	9.01889	-16.1189	3.91014e-09	6.88841e-08	11.1228	Down
B3GNT5	-1.46007	7.62116	-17.3872	1.71718e-09	3.59266e-08	12.0023	Down
SENP8	-1.45885	7.28594	-14.2805	1.44266e-08	1.90868e-07	9.72477	Down
DEPDC7	-1.45815	6.8603	-10.396	4.07359e-07	2.9458e-06	6.1397	Down
STAT4	-1.45544	6.17478	-17.3948	1.70896e-09	3.58032e-08	12.0074	Down
DCLRE1A	-1.45539	8.26987	-14.2444	1.48236e-08	1.94645e-07	9.69567	Down
C18orf21	-1.45494	9.31913	-21.7389	1.48326e-10	5.50484e-09	14.6078	Down
SLC25A15	-1.45359	7.54528	-17.5925	1.51094e-09	3.26674e-08	12.1389	Down
UBR3	-1.45313	8.34215	-10.6731	3.10623e-07	2.33916e-06	6.43076	Down
TSSK3	-1.45203	6.76796	-17.0404	2.13831e-09	4.2451e-08	11.768	Down
LOC100506730	-1.45195	8.17122	-9.56701	9.51267e-07	6.04779e-06	5.22947	Down
NIPSNAP3A	-1.45061	8.71925	-15.0614	8.14036e-09	1.2162e-07	10.3379	Down
ERGIC2	-1.4501	10.3009	-14.0167	1.76157e-08	2.22762e-07	9.51067	Down
C5orf34	-1.44906	7.65468	-11.1355	2.00131e-07	1.62524e-06	6.90273	Down
NOL8	-1.44848	9.39864	-16.1344	3.86976e-09	6.82759e-08	11.1339	Down
TMEM237	-1.44766	8.8185	-14.3847	1.33446e-08	1.78851e-07	9.80834	Down
ITGB3BP	-1.44751	10.1822	-18.5992	8.22863e-10	2.0622e-08	12.787	Down
ADRBK2	-1.44701	7.83303	-14.1982	1.53482e-08	1.99955e-07	9.6584	Down
KIAA1919	-1.4468	8.21753	-15.173	7.51755e-09	1.1407e-07	10.4232	Down
GDPD1	-1.44597	7.47047	-16.7163	2.63461e-09	5.00897e-08	11.545	Down
CDCA7	-1.44512	8.61301	-14.8018	9.81577e-09	1.4001e-07	10.1374	Down
PCDP1	-1.44427	5.77911	-13.8326	2.02916e-08	2.49044e-07	9.35904	Down
ZNF473	-1.44355	8.42673	-17.2415	1.88195e-09	3.86778e-08	11.9044	Down
ACAA2	-1.44319	7.09746	-16.1556	3.81512e-09	6.74458e-08	11.1491	Down
MTHFD2L	-1.44274	6.87845	-10.7286	2.94412e-07	2.23805e-06	6.4883	Down
ESCO1	-1.44169	8.65046	-13.3022	3.07925e-08	3.49747e-07	8.91171	Down
RNU1-85P	-1.44141	7.30431	-14.7369	1.02908e-08	1.45715e-07	10.0868	Down
RBM11	-1.44039	7.93588	-11.1318	2.00835e-07	1.62983e-06	6.89896	Down
SCRN3	-1.43964	8.48156	-9.87057	6.92674e-07	4.6113e-06	5.56989	Down
SVEP1	-1.43945	5.51708	-13.0579	3.75012e-08	4.10734e-07	8.70025	Down
VWA8	-1.43831	8.33018	-12.3887	6.54578e-08	6.46469e-07	8.10247	Down
SLC35D1	-1.43735	7.23363	-11.6727	1.22407e-07	1.07617e-06	7.43054	Down
MRPL50	-1.43573	11.0831	-13.1455	3.49272e-08	3.87089e-07	8.77654	Down
ZNF704	-1.43456	6.39611	-18.643	8.01985e-10	2.02074e-08	12.8144	Down
TTC39A	-1.43444	6.84752	-22.2032	1.17482e-10	4.65673e-09	14.8546	Down
RAD54B	-1.43287	8.15565	-12.7085	4.99966e-08	5.21608e-07	8.39166	Down
ALG10B	-1.43221	8.76415	-15.9449	4.39794e-09	7.53697e-08	10.997	Down
NKRF	-1.43108	8.59635	-11.0636	2.14083e-07	1.71879e-06	6.83037	Down
ASNS	-1.42989	9.4551	-20.9647	2.2116e-10	7.3676e-09	14.1843	Down
ARID2	-1.42783	8.78311	-14.361	1.35826e-08	1.81415e-07	9.78939	Down
SSR4	-1.42733	7.91788	-16.5658	2.90664e-09	5.45891e-08	11.4399	Down
BTG2	-1.4262	7.14726	-16.2569	3.56503e-09	6.40139e-08	11.2216	Down
RN7SL751P	-1.42617	7.86298	-7.46535	1.09143e-05	5.05724e-05	2.61547	Down
BORA	-1.4255	8.11705	-15.3751	6.51744e-09	1.02291e-07	10.576	Down
FBXO30	-1.42347	9.44188	-21.2385	1.9172e-10	6.60031e-09	14.3358	Down
HSPB8	-1.42246	5.84066	-6.5233	3.82811e-05	0.000153725	1.27638	Down
GPRASP2	-1.42233	7.45112	-11.5564	1.35927e-07	1.17335e-06	7.31806	Down
HK2	-1.42198	9.27666	-18.9826	6.58172e-10	1.75716e-08	13.0249	Down
SEMA3D	-1.42189	6.91748	-12.7353	4.88965e-08	5.12885e-07	8.41554	Down
FLJ37201	-1.42183	5.59291	-8.83739	2.10966e-06	1.1981e-05	4.37518	Down
HOMER1	-1.4194	9.04589	-14.4547	1.2667e-08	1.71049e-07	9.86418	Down
SLC16A14	-1.41852	6.53203	-10.256	4.68211e-07	3.31488e-06	5.99025	Down
KHDRBS3	-1.41726	8.00119	-21.8389	1.41008e-10	5.32518e-09	14.6614	Down
PARPBP	-1.41715	8.09877	-12.2074	7.64706e-08	7.3165e-07	7.93556	Down
SLC2A12	-1.41694	6.53529	-17.1127	2.04203e-09	4.0888e-08	11.8172	Down
NENF	-1.41626	8.44449	-14.9851	8.5978e-09	1.26668e-07	10.2794	Down
AASS	-1.41603	8.07833	-15.814	4.80814e-09	8.13822e-08	10.9016	Down
OFD1	-1.41601	7.95821	-13.1954	3.35496e-08	3.73598e-07	8.81972	Down
ATAD5	-1.41599	8.07531	-14.6508	1.09601e-08	1.52682e-07	10.0193	Down
POLR3K	-1.41589	10.7349	-19.3491	5.33748e-10	1.4795e-08	13.248	Down
POLQ	-1.41588	7.99921	-14.4422	1.2785e-08	1.72243e-07	9.85425	Down
SNORA45B	-1.41488	8.73537	-7.81963	7.00024e-06	3.42618e-05	3.09045	Down
LGR5	-1.4136	5.33507	-8.49107	3.13466e-06	1.69002e-05	3.95075	Down
POLR2J3	-1.41332	9.97515	-16.8224	2.45959e-09	4.73374e-08	11.6184	Down
SNORD61	-1.41287	6.21708	-7.25283	1.43472e-05	6.43383e-05	2.32323	Down
SPA17	-1.4121	9.4981	-9.13173	1.5208e-06	9.03297e-06	4.72614	Down
LRCH2	-1.41163	7.84529	-15.3119	6.81393e-09	1.05804e-07	10.5284	Down
ENPP2	-1.41163	6.81849	-13.5727	2.48468e-08	2.93663e-07	9.14185	Down
KIAA0040	-1.41121	5.44914	-15.3686	6.54745e-09	1.02555e-07	10.5711	Down
FAM122C	-1.41111	7.94668	-17.532	1.56876e-09	3.35749e-08	12.0988	Down
CCDC150	-1.40979	6.91315	-14.3446	1.37503e-08	1.83235e-07	9.77623	Down
SRBD1	-1.40823	9.56539	-18.2092	1.03739e-09	2.45715e-08	12.54	Down
C3orf58	-1.4073	8.5034	-11.9353	9.69319e-08	8.89446e-07	7.68104	Down
JPX	-1.40713	6.82956	-6.93836	2.17222e-05	9.28996e-05	1.88041	Down
SLC13A4	-1.40635	6.85544	-13.2668	3.1678e-08	3.58233e-07	8.8813	Down
GUCY1B3	-1.4051	7.36945	-20.6954	2.54971e-10	8.2651e-09	14.0333	Down
PEX3	-1.40464	8.56822	-20.2026	3.32328e-10	1.01249e-08	13.7519	Down
ERCC6L	-1.40409	7.28695	-13.9772	1.81563e-08	2.27754e-07	9.47826	Down
MECOM	-1.40301	5.71931	-15.7958	4.86858e-09	8.21666e-08	10.8882	Down
IREB2	-1.40248	9.60814	-12.6369	5.30806e-08	5.4717e-07	8.32742	Down
RPGR	-1.40183	7.56914	-14.2765	1.44702e-08	1.91297e-07	9.72154	Down
AP1S2	-1.4017	7.8881	-17.3096	1.80288e-09	3.74508e-08	11.9502	Down
WDR35	-1.40141	8.17538	-12.4713	6.10219e-08	6.09879e-07	8.17779	Down
DNAJC24	-1.40041	7.6624	-9.58456	9.33775e-07	5.9577e-06	5.24938	Down
SNORD15A	-1.39927	9.40386	-8.73335	2.37319e-06	1.32674e-05	4.249	Down
FBXO5	-1.39926	10.4678	-17.2984	1.8156e-09	3.76813e-08	11.9427	Down
KIAA0907	-1.39848	9.69779	-16.8797	2.37042e-09	4.59629e-08	11.6579	Down
NDUFAF7	-1.3972	8.21407	-17.709	1.40608e-09	3.11788e-08	12.2156	Down
KLHL8	-1.39693	7.96254	-12.5193	5.85932e-08	5.90671e-07	8.22138	Down
RDH10	-1.3967	9.23783	-18.7358	7.59552e-10	1.94324e-08	12.8723	Down
GALM	-1.39648	7.82677	-18.7035	7.74047e-10	1.97179e-08	12.8522	Down
KIAA1328	-1.3963	6.32864	-10.3427	4.29471e-07	3.08246e-06	6.08296	Down
EPHA4	-1.39553	7.36617	-10.5626	3.45849e-07	2.5619e-06	6.31543	Down
TBC1D32	-1.39455	8.0313	-16.4299	3.17843e-09	5.81474e-08	11.3444	Down
NCR3LG1	-1.39364	9.69401	-13.8298	2.03355e-08	2.49402e-07	9.35672	Down
PTGR2	-1.39345	6.91725	-17.216	1.91248e-09	3.88954e-08	11.8872	Down
MORF4L2	-1.3929	10.9968	-18.5815	8.31485e-10	2.07711e-08	12.7759	Down
NFXL1	-1.39023	8.98705	-13.0395	3.80676e-08	4.1518e-07	8.68417	Down
TLE4	-1.38883	8.55058	-12.1656	7.92811e-08	7.53898e-07	7.89682	Down
ZNF774	-1.38856	7.682	-11.8266	1.06706e-07	9.61713e-07	7.57792	Down
SKA3	-1.38808	8.85637	-14.0791	1.67984e-08	2.14767e-07	9.5616	Down
BCS1L	-1.3879	8.20389	-15.5147	5.91155e-09	9.46295e-08	10.6805	Down
PLS1	-1.38758	8.60538	-15.8002	4.85392e-09	8.19786e-08	10.8915	Down
C1orf27	-1.38679	8.82344	-16.2413	3.60233e-09	6.45442e-08	11.2105	Down
ZBTB41	-1.3862	8.93558	-13.0003	3.93042e-08	4.26472e-07	8.64987	Down
PRKCB	-1.38479	6.46156	-14.4872	1.23651e-08	1.68112e-07	9.89004	Down
RFWD3	-1.38399	10.1023	-21.8431	1.40708e-10	5.32518e-09	14.6637	Down
PLEKHH2	-1.3833	6.94904	-9.71775	8.11812e-07	5.29108e-06	5.39957	Down
MARS2	-1.38249	7.64126	-14.0623	1.70144e-08	2.1668e-07	9.5479	Down
FANCD2	-1.37975	9.27304	-19.5254	4.83223e-10	1.37683e-08	13.3538	Down
SELENBP1	-1.37969	7.37543	-9.31518	1.2453e-06	7.61882e-06	4.94051	Down
LOC642980	-1.37931	8.099	-15.4902	6.01315e-09	9.57953e-08	10.6622	Down
ZNF37BP	-1.37859	8.31284	-18.4067	9.22033e-10	2.25846e-08	12.6657	Down
USP37	-1.37726	8.43609	-9.1104	1.55687e-06	9.19404e-06	4.701	Down
ERO1LB	-1.37376	7.88417	-17.0123	2.17706e-09	4.3037e-08	11.7488	Down
C1orf112	-1.37359	8.11961	-12.8831	4.32653e-08	4.63199e-07	8.54684	Down
ULK2	-1.37347	6.21554	-17.6623	1.44715e-09	3.18796e-08	12.1849	Down
TLE3	-1.37285	7.88163	-12.124	8.21908e-08	7.75555e-07	7.85813	Down
NAPB	-1.37211	7.47548	-11.3791	1.59753e-07	1.34079e-06	7.14466	Down
LYRM1	-1.372	8.20559	-13.0435	3.79429e-08	4.14014e-07	8.68769	Down
NRCAM	-1.37143	5.61125	-17.9198	1.23572e-09	2.81258e-08	12.3534	Down
TRUB1	-1.37055	8.84408	-12.7253	4.93034e-08	5.16456e-07	8.40664	Down
THOC2	-1.37037	10.469	-16.3519	3.34684e-09	6.08936e-08	11.2892	Down
SERPINI1	-1.37032	5.02335	-9.84768	7.09247e-07	4.7042e-06	5.54452	Down
ASCC3	-1.37014	8.51106	-17.6489	1.45918e-09	3.19936e-08	12.1761	Down
ATP7A	-1.3695	8.06002	-17.605	1.4993e-09	3.25061e-08	12.1471	Down
SOBP	-1.36883	7.21683	-13.893	1.93684e-08	2.3968e-07	9.40897	Down
TTC21B	-1.36841	7.92151	-16.3678	3.31172e-09	6.03489e-08	11.3004	Down
FASTKD2	-1.3682	7.54488	-13.8917	1.93884e-08	2.39727e-07	9.40786	Down
FAM69B	-1.36812	8.10335	-12.7209	4.94823e-08	5.17846e-07	8.40276	Down
BRWD3	-1.36784	8.70928	-12.6357	5.31331e-08	5.47325e-07	8.32637	Down
USP44	-1.36651	5.13018	-11.6652	1.23235e-07	1.08101e-06	7.4233	Down
WDR12	-1.36619	9.35628	-21.1954	1.96055e-10	6.69028e-09	14.3121	Down
SNX5	-1.36536	9.97641	-20.1329	3.4519e-10	1.04485e-08	13.7115	Down
PKIB	-1.36492	6.18457	-12.581	5.56284e-08	5.67907e-07	8.27711	Down
KIAA1467	-1.36424	8.38064	-17.2768	1.84056e-09	3.803e-08	11.9282	Down
ZIC3	-1.36382	6.11977	-16.7139	2.63877e-09	5.01238e-08	11.5433	Down
TBX3	-1.36374	7.41946	-10.5731	3.42325e-07	2.53852e-06	6.32643	Down
ATF7IP2	-1.36304	5.27693	-10.9365	2.41344e-07	1.89336e-06	6.70169	Down
ZFP1	-1.36233	8.04036	-15.7381	5.0652e-09	8.4627e-08	10.8459	Down
ASUN	-1.36224	9.20166	-18.7637	7.47286e-10	1.92397e-08	12.8897	Down
ZNF432	-1.36183	7.45847	-11.7712	1.12088e-07	1.00285e-06	7.52509	Down
PI15	-1.36181	5.26029	-10.0772	5.60648e-07	3.84777e-06	5.79685	Down
PLCH1	-1.36179	6.21727	-11.6502	1.24897e-07	1.09287e-06	7.40892	Down
HOXD13	-1.36074	7.80953	-12.0312	8.91088e-08	8.29748e-07	7.77138	Down
PIGL	-1.36001	7.70867	-18.4059	9.22494e-10	2.25846e-08	12.6652	Down
ZBBX	-1.35928	4.82934	-11.8818	1.01613e-07	9.23713e-07	7.63041	Down
MIR218-1	-1.35791	5.79687	-9.98452	6.16163e-07	4.17104e-06	5.69551	Down
SESN3	-1.35727	7.39391	-14.8111	9.74934e-09	1.39233e-07	10.1447	Down
DGKE	-1.35715	7.30131	-12.1318	8.16359e-08	7.71256e-07	7.8654	Down
FAM171B	-1.357	10.338	-20.4625	2.88775e-10	9.11074e-09	13.9011	Down
LRIG3	-1.35675	7.93702	-21.4583	1.71159e-10	6.07183e-09	14.4561	Down
MSANTD3-TMEFF1	-1.3557	8.9294	-10.8183	2.7013e-07	2.07992e-06	6.58071	Down
LIFR	-1.35526	8.3788	-11.2179	1.85357e-07	1.52948e-06	6.98506	Down
PAIP2B	-1.35504	7.29731	-13.0469	3.78387e-08	4.13459e-07	8.69064	Down
TXNDC16	-1.35434	6.25973	-14.4867	1.23702e-08	1.68112e-07	9.88959	Down
TCEANC	-1.35376	6.16849	-12.3769	6.61178e-08	6.51864e-07	8.09171	Down
THAP5	-1.35374	7.27272	-13.1435	3.49852e-08	3.87547e-07	8.77477	Down
SYAP1	-1.35326	9.60859	-20.9193	2.26501e-10	7.48803e-09	14.159	Down
PAQR5	-1.35279	7.37371	-21.9609	1.32604e-10	5.10845e-09	14.7265	Down
BEX5	-1.35277	6.8575	-11.388	1.58447e-07	1.33337e-06	7.15348	Down
ZNF24	-1.35138	9.26211	-20.8021	2.4095e-10	7.88143e-09	14.0933	Down
KIF1A	-1.35118	6.58558	-12.0327	8.89933e-08	8.29004e-07	7.77277	Down
DTNA	-1.34798	8.37949	-17.3746	1.73076e-09	3.61784e-08	11.9938	Down
PRKD3	-1.34753	7.85143	-14.9943	8.5415e-09	1.26318e-07	10.2864	Down
PMFBP1	-1.34669	6.27573	-13.8013	2.07893e-08	2.53684e-07	9.33305	Down
SHISA3	-1.34591	6.23007	-11.6666	1.23074e-07	1.08041e-06	7.42471	Down
ATG4A	-1.34543	8.02549	-11.6497	1.24963e-07	1.09287e-06	7.40835	Down
FLT1	-1.34528	5.24147	-15.5763	5.66359e-09	9.17951e-08	10.7264	Down
SHQ1	-1.34474	8.98455	-11.1601	1.95604e-07	1.59627e-06	6.92729	Down
B3GALT1	-1.3439	5.92599	-9.42453	1.10708e-06	6.8662e-06	5.06672	Down
TAF9B	-1.34365	10.7952	-12.4624	6.14845e-08	6.12925e-07	8.16969	Down
TSHZ1	-1.34324	6.56123	-14.0199	1.75736e-08	2.22482e-07	9.51323	Down
ARHGEF26	-1.34303	6.79341	-10.0726	5.63276e-07	3.86467e-06	5.79183	Down
GLIDR	-1.34299	8.03999	-16.4585	3.11904e-09	5.73698e-08	11.3645	Down
TM2D3	-1.34258	8.26761	-16.4306	3.17694e-09	5.81474e-08	11.3449	Down
RBM28	-1.34167	7.98842	-16.9179	2.31273e-09	4.51447e-08	11.6842	Down
LINC00328	-1.34164	6.34497	-9.01252	1.73463e-06	1.00921e-05	4.58505	Down
LYG1	-1.34155	6.56584	-11.3196	1.68724e-07	1.40345e-06	7.086	Down
ICK	-1.34124	7.86629	-12.0344	8.88644e-08	8.28134e-07	7.77433	Down
DHX57	-1.34115	8.35895	-17.971	1.19784e-09	2.74514e-08	12.3867	Down
TBC1D23	-1.34107	8.96213	-14.4657	1.25636e-08	1.70145e-07	9.87297	Down
ZNF738	-1.34032	8.43995	-9.60927	9.09734e-07	5.83497e-06	5.27737	Down
PREPL	-1.33949	9.57273	-16.8983	2.34221e-09	4.56403e-08	11.6707	Down
UFL1	-1.33912	9.30006	-17.6497	1.4584e-09	3.19936e-08	12.1766	Down
AMD1	-1.33785	10.7225	-15.8707	4.62579e-09	7.88109e-08	10.943	Down
POLA1	-1.33745	9.07016	-20.3888	3.00452e-10	9.33684e-09	13.859	Down
BBS4	-1.33666	8.21387	-13.0997	3.62475e-08	3.99632e-07	8.73673	Down
PLEKHM3	-1.33653	7.45379	-17.827	1.30774e-09	2.93176e-08	12.293	Down
LYRM5	-1.33617	8.85424	-14.6815	1.0716e-08	1.50119e-07	10.0434	Down
ALDH1A2	-1.33587	6.67462	-13.3073	3.06663e-08	3.48484e-07	8.91612	Down
EIF2B3	-1.3357	8.81098	-13.0462	3.78592e-08	4.13489e-07	8.69006	Down
COLEC12	-1.33494	6.63574	-9.42654	1.1047e-06	6.85681e-06	5.06903	Down
RAB28	-1.33342	8.58562	-7.88723	6.44189e-06	3.18365e-05	3.1794	Down
LIMD1-AS1	-1.33316	6.43234	-4.94645	0.000407862	0.00127086	-1.22975	Down
ANKRD18DP	-1.33244	6.49879	-11.3458	1.64712e-07	1.37713e-06	7.11184	Down
RPAP3	-1.33218	9.1659	-12.5898	5.52196e-08	5.64475e-07	8.28503	Down
CTTNBP2	-1.33188	5.48329	-12.5033	5.93906e-08	5.9716e-07	8.20687	Down
PCSK6	-1.33142	7.59351	-13.0669	3.72263e-08	4.0849e-07	8.70815	Down
FASTKD1	-1.33087	7.8763	-14.633	1.11042e-08	1.54143e-07	10.0053	Down
HBS1L	-1.33037	10.7077	-18.3356	9.619e-10	2.32804e-08	12.6206	Down
ZNF273	-1.33012	8.2195	-7.60054	9.197e-06	4.35857e-05	2.7985	Down
JAKMIP2	-1.32953	5.00681	-12.7204	4.95028e-08	5.17846e-07	8.40231	Down
PPIH	-1.32943	9.01484	-14.5671	1.16564e-08	1.6058e-07	9.95329	Down
TICRR	-1.32875	9.48913	-11.1763	1.92669e-07	1.57562e-06	6.94352	Down
PDSS1	-1.32787	9.91361	-18.2265	1.02672e-09	2.44182e-08	12.5511	Down
TMED8	-1.3272	8.49168	-17.5632	1.53869e-09	3.31139e-08	12.1194	Down
RFX7	-1.32676	8.51732	-11.8376	1.05666e-07	9.54558e-07	7.58843	Down
YDJC	-1.32593	9.39865	-20.5605	2.74e-10	8.73613e-09	13.9569	Down
ZGRF1	-1.3254	8.05309	-12.024	8.96713e-08	8.32836e-07	7.76462	Down
NCOA7	-1.32525	8.16653	-15.7834	4.91011e-09	8.27476e-08	10.8791	Down
SPIN3	-1.32281	7.59859	-12.9323	4.15533e-08	4.46923e-07	8.59016	Down
CMC2	-1.32227	11.3943	-12.8826	4.32863e-08	4.63211e-07	8.54632	Down
TDG	-1.32102	7.34633	-9.59364	9.24869e-07	5.91708e-06	5.25966	Down
LOC400590	-1.32059	8.99682	-15.5966	5.58449e-09	9.07022e-08	10.7414	Down
KIF15	-1.32038	8.95416	-10.842	2.6406e-07	2.0406e-06	6.60511	Down
TLL1	-1.32006	5.57505	-12.6638	5.1896e-08	5.37579e-07	8.35165	Down
TRAF5	-1.31965	5.96638	-12.1846	7.79857e-08	7.44313e-07	7.91451	Down
SFXN2	-1.31946	7.72541	-12.6556	5.22558e-08	5.4058e-07	8.34423	Down
GGCT	-1.31865	8.82775	-13.6928	2.26184e-08	2.71177e-07	9.24262	Down
MIRLET7F1	-1.31788	5.82345	-4.46586	0.000898884	0.00259061	-2.05844	Down
ZFP69	-1.31558	6.94546	-14.4132	1.30643e-08	1.75701e-07	9.83108	Down
RPS23	-1.31517	9.95945	-20.0885	3.53667e-10	1.06498e-08	13.6857	Down
SCARNA6	-1.31506	8.5324	-5.31509	0.000227369	0.000753276	-0.613795	Down
SMC1A	-1.31494	9.45134	-16.6979	2.66637e-09	5.05245e-08	11.5322	Down
CHD1L	-1.31428	8.38819	-17.1402	2.00668e-09	4.03883e-08	11.8359	Down
NAP1L3	-1.3142	8.53487	-10.6538	3.16478e-07	2.37557e-06	6.41071	Down
TROVE2	-1.31412	9.68081	-19.8659	3.99715e-10	1.18075e-08	13.5556	Down
CENPN	-1.31388	10.1776	-18.0422	1.14723e-09	2.66055e-08	12.4327	Down
FAM199X	-1.31377	9.29953	-15.3694	6.54348e-09	1.02555e-07	10.5718	Down
CENPQ	-1.31334	7.87281	-11.8074	1.08534e-07	9.75552e-07	7.55967	Down
AK2	-1.31279	10.5805	-19.4935	4.91956e-10	1.3883e-08	13.3348	Down
BCLAF1	-1.31274	10.7835	-19.6068	4.61666e-10	1.33004e-08	13.4024	Down
CLCN5	-1.31248	7.20796	-13.9884	1.80015e-08	2.26301e-07	9.48744	Down
PPM1L	-1.31167	6.85474	-11.0765	2.11509e-07	1.70399e-06	6.84336	Down
FOCAD	-1.31068	8.6546	-17.071	2.09696e-09	4.17725e-08	11.7889	Down
EYA4	-1.31049	7.68373	-11.6937	1.20123e-07	1.05889e-06	7.45076	Down
TMEM206	-1.31028	7.96457	-18.8681	7.03239e-10	1.84577e-08	12.9544	Down
FAM136A	-1.31005	9.25112	-17.4863	1.61403e-09	3.42865e-08	12.0684	Down
FAM72B	-1.30915	9.38624	-16.9491	2.26689e-09	4.43614e-08	11.7056	Down
MTIF2	-1.30845	8.11712	-16.3058	3.45083e-09	6.25417e-08	11.2564	Down
LOC389834	-1.30834	7.00438	-7.3699	1.23324e-05	5.63372e-05	2.4849	Down
TNFAIP8L2-SCNM1	-1.30813	9.95033	-12.1611	7.95883e-08	7.55586e-07	7.89267	Down
POU4F1	-1.3079	7.9142	-15.5558	5.74497e-09	9.25989e-08	10.7111	Down
HOXA4	-1.30782	7.21853	-11.726	1.16703e-07	1.03461e-06	7.48177	Down
NDUFA1	-1.30634	9.40836	-8.22748	4.27231e-06	2.21425e-05	3.61906	Down
ZNF271	-1.30604	8.54603	-18.0295	1.15607e-09	2.67306e-08	12.4245	Down
LOC102724238	-1.30581	8.13453	-17.4132	1.68941e-09	3.56013e-08	12.0197	Down
AK7	-1.30493	6.27002	-15.4488	6.18971e-09	9.79387e-08	10.6313	Down
SF3B5	-1.30442	10.5552	-10.3204	4.39076e-07	3.14008e-06	6.05922	Down
THEM4	-1.30421	9.11839	-14.2467	1.47973e-08	1.9441e-07	9.69757	Down
HNRNPLL	-1.30358	7.54849	-15.849	4.69465e-09	7.97509e-08	10.9272	Down
FEM1B	-1.30285	9.12856	-16.7847	2.52028e-09	4.82664e-08	11.5924	Down
MRPL42	-1.30206	10.5683	-13.0704	3.71209e-08	4.07718e-07	8.71119	Down
POLN	-1.30202	6.75802	-14.9213	9.00221e-09	1.3138e-07	10.2301	Down
FAM60A	-1.30095	9.08347	-12.97	4.0288e-08	4.35323e-07	8.62334	Down
RAB9A	-1.30031	9.55966	-20.6767	2.57527e-10	8.31329e-09	14.0227	Down
MOXD1	-1.30004	8.66471	-17.6035	1.5007e-09	3.25064e-08	12.1461	Down
KRR1	-1.29977	10.4768	-15.4777	6.06572e-09	9.6435e-08	10.6529	Down
PARP1	-1.29922	10.3813	-17.8009	1.32886e-09	2.97519e-08	12.2759	Down
SNORD83B	-1.2974	8.17741	-6.75921	2.76654e-05	0.000115142	1.62246	Down
FAM185A	-1.29696	7.14627	-10.9724	2.33294e-07	1.84193e-06	6.73811	Down
CEP112	-1.29656	7.4589	-9.81232	7.35701e-07	4.852e-06	5.50522	Down
RLN2	-1.29534	4.64192	-10.9851	2.30509e-07	1.82551e-06	6.751	Down
HOXA2	-1.29457	7.00834	-8.91341	1.93712e-06	1.11329e-05	4.46666	Down
ALMS1	-1.29442	8.73813	-13.9845	1.80547e-08	2.26602e-07	9.48428	Down
GGA2	-1.29359	9.16932	-18.2417	1.01741e-09	2.43208e-08	12.5608	Down
RUNDC3B	-1.29063	6.89763	-8.95844	1.84212e-06	1.06643e-05	4.52058	Down
ZNF512	-1.28947	8.64222	-13.7493	2.16444e-08	2.61652e-07	9.28983	Down
HOXA11	-1.28923	5.55914	-13.409	2.82777e-08	3.25292e-07	9.00311	Down
PLEKHO1	-1.28759	7.13064	-13.5793	2.47195e-08	2.92455e-07	9.14736	Down
NUP107	-1.28697	9.53645	-14.7408	1.02618e-08	1.45393e-07	10.0898	Down
NR4A3	-1.28624	7.10053	-15.3307	6.72412e-09	1.04549e-07	10.5426	Down
PNISR	-1.28399	9.80942	-21.0592	2.10481e-10	7.06869e-09	14.2368	Down
IFRD1	-1.28282	8.61399	-15.2598	7.06904e-09	1.0878e-07	10.489	Down
OTUD6B	-1.28225	10.1291	-11.7305	1.16235e-07	1.03125e-06	7.48609	Down
ARHGAP19	-1.28174	9.05816	-18.8767	6.99761e-10	1.84078e-08	12.9597	Down
TMEM80	-1.28088	7.88078	-16.2635	3.54953e-09	6.38351e-08	11.2263	Down
UCHL5	-1.27956	9.29656	-13.8936	1.93599e-08	2.3968e-07	9.40944	Down
FAM229B	-1.27631	7.54059	-7.93905	6.04638e-06	3.01375e-05	3.24721	Down
KIZ	-1.27622	7.94012	-13.4186	2.80627e-08	3.23151e-07	9.01129	Down
EPB41	-1.27574	8.5886	-18.86	7.06565e-10	1.85241e-08	12.9494	Down
ACTR6	-1.27475	6.82597	-14.4693	1.25303e-08	1.69793e-07	9.87581	Down
SLC31A1	-1.27352	10.9922	-11.6597	1.23843e-07	1.08529e-06	7.41802	Down
SNRPD1	-1.27283	9.17894	-16.4956	3.04367e-09	5.63902e-08	11.3907	Down
MAD2L1	-1.27265	10.2103	-15.3208	6.77128e-09	1.05212e-07	10.5351	Down
BCOR	-1.27237	8.53526	-15.8295	4.75762e-09	8.06442e-08	10.9129	Down
VWA9	-1.27222	10.0215	-17.148	1.99674e-09	4.02577e-08	11.8412	Down
SYK	-1.27151	6.41585	-14.9646	8.72534e-09	1.28304e-07	10.2636	Down
DNAJC2	-1.27127	8.51648	-15.0323	8.31133e-09	1.23585e-07	10.3157	Down
OTUD1	-1.27113	7.98089	-17.9361	1.22357e-09	2.79039e-08	12.364	Down
RAB39B	-1.26964	6.2473	-10.1289	5.32078e-07	3.68424e-06	5.85299	Down
DIS3L	-1.26911	7.17152	-11.8416	1.05289e-07	9.51943e-07	7.59226	Down
IRF8	-1.26867	6.42688	-15.5432	5.79534e-09	9.3197e-08	10.7017	Down
DLD	-1.26737	9.08492	-18.0591	1.13557e-09	2.6405e-08	12.4436	Down
DIEXF	-1.26667	8.44186	-17.239	1.8849e-09	3.86778e-08	11.9027	Down
ZNF782	-1.26621	7.67602	-13.2026	3.33561e-08	3.72013e-07	8.82592	Down
ATE1	-1.2662	9.72336	-17.2388	1.88519e-09	3.86778e-08	11.9026	Down
EEF1B2P3	-1.26588	9.94503	-10.8925	2.51648e-07	1.96171e-06	6.6568	Down
HOXB6	-1.26555	6.65623	-9.76974	7.68968e-07	5.04712e-06	5.45776	Down
TSHZ2	-1.26512	5.66682	-15.0448	8.23724e-09	1.22701e-07	10.3252	Down
UBN2	-1.26297	8.57354	-15.7823	4.91388e-09	8.27513e-08	10.8783	Down
CCDC77	-1.26226	8.22132	-12.5722	5.6042e-08	5.71128e-07	8.26916	Down
SSB	-1.26211	11.8505	-14.7138	1.04659e-08	1.47299e-07	10.0687	Down
PCDH9	-1.26189	5.76611	-14.7623	1.01023e-08	1.43394e-07	10.1066	Down
SNORD38A	-1.26185	6.15163	-10.8406	2.64409e-07	2.04194e-06	6.6037	Down
PXYLP1	-1.26134	7.12515	-11.3985	1.56929e-07	1.32314e-06	7.16381	Down
NUP43	-1.26076	10.6124	-18.23	1.02455e-09	2.43913e-08	12.5533	Down
ERMARD	-1.25878	7.19171	-16.8143	2.47248e-09	4.75462e-08	11.6128	Down
LRP2	-1.25874	5.52615	-11.3989	1.5687e-07	1.32314e-06	7.16422	Down
LTBP1	-1.25816	7.12045	-18.8959	6.91989e-10	1.82652e-08	12.9716	Down
RASEF	-1.25763	8.15875	-11.7222	1.17097e-07	1.03692e-06	7.47815	Down
AMER1	-1.25708	6.69223	-9.44768	1.08e-06	6.72678e-06	5.09329	Down
BOLA1	-1.256	7.92691	-15.6865	5.24816e-09	8.67627e-08	10.8079	Down
CCDC134	-1.25571	8.36577	-9.67194	8.51703e-07	5.51254e-06	5.3481	Down
HSPA14	-1.25564	8.98136	-16.0902	3.98655e-09	6.97032e-08	11.1021	Down
SNORD36C	-1.25541	9.70962	-8.14606	4.70808e-06	2.41805e-05	3.51505	Down
MASTL	-1.25536	10.154	-15.7022	5.19186e-09	8.61871e-08	10.8194	Down
DNM3	-1.25532	6.56256	-12.3389	6.82989e-08	6.69404e-07	8.05687	Down
ZNF569	-1.25503	6.62962	-9.89208	6.77478e-07	4.52432e-06	5.5937	Down
SLC40A1	-1.25474	5.69964	-12.2262	7.52347e-08	7.21603e-07	7.95305	Down
KIAA0895	-1.25469	8.00094	-15.9078	4.51014e-09	7.70094e-08	10.9701	Down
KRTAP19-5	-1.25393	6.98892	-8.74764	2.33496e-06	1.30725e-05	4.26641	Down
SERGEF	-1.25263	8.17816	-17.3941	1.70974e-09	3.58032e-08	12.0069	Down
KIAA1551	-1.25222	8.13222	-9.7352	7.97152e-07	5.20718e-06	5.41913	Down
NEK9	-1.25177	8.2456	-16.1717	3.77398e-09	6.69407e-08	11.1607	Down
RPRM	-1.25111	7.14027	-12.6846	5.10055e-08	5.30708e-07	8.37022	Down
CCSER1	-1.25105	5.45225	-10.0887	5.54167e-07	3.80665e-06	5.80933	Down
PTCH1	-1.24978	7.0184	-15.5164	5.90445e-09	9.45808e-08	10.6818	Down
PARG	-1.24958	7.81987	-16.1849	3.74081e-09	6.64536e-08	11.1701	Down
PIGK	-1.24942	8.98046	-10.1658	5.12596e-07	3.58018e-06	5.89303	Down
DSC3	-1.24931	8.27632	-12.5946	5.49941e-08	5.62663e-07	8.28942	Down
POT1	-1.24898	7.88905	-10.0517	5.75367e-07	3.93604e-06	5.76904	Down
RPL24	-1.24776	11.1901	-10.9126	2.4689e-07	1.92967e-06	6.6773	Down
MRPS31	-1.24728	8.04782	-13.6941	2.25943e-08	2.71027e-07	9.24377	Down
ZNF492	-1.24675	6.94578	-7.92091	6.18183e-06	3.07076e-05	3.2235	Down
SIMC1	-1.24614	8.61099	-17.229	1.89685e-09	3.87242e-08	11.896	Down
AS3MT	-1.2456	9.57344	-13.8785	1.95858e-08	2.41912e-07	9.397	Down
CCNJ	-1.2455	9.36632	-13.2588	3.18824e-08	3.59998e-07	8.8744	Down
SLC39A10	-1.2454	9.41951	-13.2184	3.29338e-08	3.69033e-07	8.83959	Down
ZNF749	-1.24433	6.77499	-7.62152	8.95757e-06	4.26157e-05	2.82671	Down
SOX2	-1.24422	7.02556	-11.6235	1.27932e-07	1.11424e-06	7.38314	Down
ZNF518B	-1.24382	8.07293	-15.183	7.46416e-09	1.13482e-07	10.4308	Down
KARS	-1.24381	9.70469	-14.8283	9.62869e-09	1.37848e-07	10.1581	Down
BDH2P1	-1.24378	8.32901	-6.00328	8.04017e-05	0.000298443	0.487196	Down
CAMKV	-1.24351	6.64048	-12.7225	4.94203e-08	5.17448e-07	8.4041	Down
RWDD1	-1.24349	9.30896	-14.5236	1.20361e-08	1.6484e-07	9.91894	Down
PHF6	-1.24305	10.1377	-19.5485	4.7698e-10	1.36404e-08	13.3677	Down
C6orf120	-1.24182	8.54881	-15.3109	6.81858e-09	1.05806e-07	10.5277	Down
SNORA75	-1.24104	9.01627	-9.91152	6.6406e-07	4.45004e-06	5.61517	Down
IDH3A	-1.24032	10.9057	-17.7172	1.39895e-09	3.10526e-08	12.2211	Down
HDHD2	-1.24017	8.40855	-13.8254	2.04043e-08	2.49845e-07	9.3531	Down
TMEM98	-1.23999	8.33567	-15.677	5.28259e-09	8.70731e-08	10.8009	Down
FBXW7	-1.2398	6.52957	-11.5016	1.42855e-07	1.22409e-06	7.26469	Down
TAF5	-1.2389	8.10664	-12.8108	4.59268e-08	4.86111e-07	8.48278	Down
PNPLA8	-1.23846	7.89013	-13.237	3.24456e-08	3.6479e-07	8.85561	Down
PRDX4	-1.23841	9.07137	-10.5117	3.63504e-07	2.67009e-06	6.26198	Down
ZBTB8OS	-1.23666	8.8362	-9.04381	1.67553e-06	9.79473e-06	4.62223	Down
DSCC1	-1.23567	7.92462	-10.9335	2.42032e-07	1.89614e-06	6.69863	Down
RRM2B	-1.23474	7.79314	-15.2336	7.20101e-09	1.10331e-07	10.4692	Down
DDIAS	-1.23412	9.01792	-11.9809	9.3123e-08	8.60594e-07	7.72408	Down
DRG1	-1.233	11.1817	-15.6603	5.34405e-09	8.7529e-08	10.7885	Down
SPC25	-1.2326	7.85401	-9.23742	1.35489e-06	8.18094e-06	4.85004	Down
NADK2	-1.23258	7.85954	-12.2869	7.14097e-08	6.93766e-07	8.00906	Down
ZBTB26	-1.23229	7.72965	-13.9004	1.92577e-08	2.38639e-07	9.41511	Down
DZIP3	-1.23159	8.30698	-12.5707	5.61097e-08	5.71354e-07	8.26786	Down
PCNPP5	-1.23133	9.17828	-17.0014	2.19216e-09	4.32632e-08	11.7414	Down
ST3GAL1	-1.23108	6.26587	-11.7609	1.13125e-07	1.01058e-06	7.5152	Down
HTATSF1	-1.23066	7.76963	-15.1525	7.62803e-09	1.1534e-07	10.4075	Down
ING3	-1.23041	8.64698	-9.82833	7.23591e-07	4.78161e-06	5.52303	Down
RAVER2	-1.22973	9.32664	-14.2506	1.47549e-08	1.94112e-07	9.70065	Down
PCDH7	-1.22953	6.4885	-13.2154	3.30137e-08	3.69344e-07	8.83699	Down
MANEA	-1.22938	9.79101	-12.3299	6.88306e-08	6.73199e-07	8.04855	Down
AUTS2	-1.22936	5.81047	-8.65065	2.60793e-06	1.43899e-05	4.1479	Down
GLDC	-1.22898	7.84743	-4.67022	0.000639878	0.00190907	-1.70269	Down
SNORA21	-1.22834	10.0319	-5.86784	9.81383e-05	0.000357615	0.275622	Down
ACYP1	-1.22753	7.75612	-10.7045	3.01342e-07	2.28551e-06	6.46332	Down
FAM92A1P1	-1.22649	7.34285	-14.496	1.22847e-08	1.67471e-07	9.89703	Down
COX7B	-1.22613	8.34048	-10.1479	5.21958e-07	3.62833e-06	5.87361	Down
CFDP1	-1.22567	7.79875	-9.56042	9.57929e-07	6.08682e-06	5.22198	Down
RNU4ATAC18P	-1.2253	8.28166	-9.75764	7.78717e-07	5.10392e-06	5.44424	Down
ZNF585A	-1.22443	7.50984	-10.3054	4.45692e-07	3.18057e-06	6.04316	Down
ZNF107	-1.22353	7.49032	-12.6533	5.23533e-08	5.41348e-07	8.34223	Down
PRICKLE1	-1.22346	7.64294	-13.3625	2.93437e-08	3.36076e-07	8.96341	Down
MOSPD2	-1.22341	8.84596	-12.5019	5.94617e-08	5.97617e-07	8.20559	Down
MIS18A	-1.22337	8.41679	-14.1533	1.58785e-08	2.056e-07	9.62198	Down
SAP18	-1.22331	9.59884	-11.7375	1.15507e-07	1.0268e-06	7.49282	Down
WASF1	-1.22277	9.03222	-10.0065	6.02498e-07	4.08804e-06	5.71958	Down
LGALSL	-1.22233	10.4178	-15.5409	5.80454e-09	9.32033e-08	10.7	Down
VPS72	-1.22189	10.1581	-15.5647	5.70965e-09	9.22848e-08	10.7177	Down
NUP133	-1.22124	9.0944	-16.0953	3.97266e-09	6.96172e-08	11.1058	Down
PDIK1L	-1.22089	8.04321	-15.2646	7.0451e-09	1.08526e-07	10.4927	Down
RTCB	-1.22044	10.3348	-10.3788	4.14339e-07	2.98793e-06	6.12147	Down
ARMC4	-1.22002	6.57592	-12.4015	6.47485e-08	6.41076e-07	8.11417	Down
KIF5C	-1.21971	8.27359	-14.5669	1.16575e-08	1.6058e-07	9.95319	Down
SENP1	-1.21955	10.4701	-8.97436	1.80976e-06	1.04978e-05	4.53959	Down
ZNF791	-1.21926	9.34349	-15.4586	6.14747e-09	9.73364e-08	10.6386	Down
TBL1X	-1.21883	8.08523	-16.5002	3.03454e-09	5.62656e-08	11.3939	Down
GPR75-ASB3	-1.21822	9.24188	-13.4579	2.72021e-08	3.14328e-07	9.04471	Down
DNAJC27	-1.21805	7.04875	-15.4654	6.11816e-09	9.7004e-08	10.6437	Down
OR2D2	-1.21784	6.67042	-10.7681	2.83426e-07	2.1652e-06	6.52913	Down
SERBP1	-1.2171	10.3234	-14.2751	1.44847e-08	1.91371e-07	9.72046	Down
TCEANC2	-1.21708	7.87367	-12.1645	7.93542e-08	7.54015e-07	7.89583	Down
RALGAPA2	-1.21619	7.64786	-16.077	4.0219e-09	7.01635e-08	11.0926	Down
GREB1L	-1.21612	7.48266	-13.2024	3.33594e-08	3.72013e-07	8.82582	Down
STXBP4	-1.21514	8.08003	-11.8658	1.0306e-07	9.35363e-07	7.61524	Down
SKA1	-1.21465	7.62731	-7.73916	7.73339e-06	3.74335e-05	2.98389	Down
BCL2L11	-1.21372	7.60463	-12.1859	7.79022e-08	7.44126e-07	7.91565	Down
PRPSAP2	-1.21345	8.98052	-17.4851	1.61525e-09	3.42865e-08	12.0676	Down
CCDC125	-1.21309	8.74668	-10.1393	5.2652e-07	3.65118e-06	5.86426	Down
ZC3H15	-1.21298	9.23418	-10.4233	3.96512e-07	2.87898e-06	6.16868	Down
PRKAR2B	-1.21293	7.57709	-10.956	2.36943e-07	1.86524e-06	6.72145	Down
C1orf74	-1.21258	7.22236	-16.0123	4.2016e-09	7.2592e-08	11.0459	Down
TARS2	-1.2121	8.08944	-14.334	1.38591e-08	1.84159e-07	9.76778	Down
BRINP3	-1.21134	4.66989	-10.3661	4.19601e-07	3.02027e-06	6.10792	Down
DYRK4	-1.211	6.40275	-11.537	1.38337e-07	1.18975e-06	7.29919	Down
CCDC109B	-1.21088	8.60531	-9.9408	6.44383e-07	4.33814e-06	5.64745	Down
ARNT2	-1.21072	6.59546	-11.8147	1.07837e-07	9.70035e-07	7.56659	Down
GALNT1	-1.21033	8.82246	-13.2356	3.24823e-08	3.6485e-07	8.8544	Down
AGTPBP1	-1.21019	10.0369	-14.2135	1.51726e-08	1.97889e-07	9.67073	Down
HOXA7	-1.2101	7.13434	-11.3312	1.66929e-07	1.39025e-06	7.09749	Down
RBBP8	-1.20949	10.4963	-10.8979	2.50355e-07	1.95347e-06	6.66233	Down
UST	-1.20851	7.64921	-12.0238	8.96906e-08	8.32836e-07	7.76439	Down
PMPCB	-1.20767	9.57681	-14.5652	1.16719e-08	1.60684e-07	9.95186	Down
ZNF280B	-1.20596	9.26549	-14.6806	1.07234e-08	1.50119e-07	10.0427	Down
IKZF5	-1.20546	8.33286	-13.9046	1.91965e-08	2.38239e-07	9.41853	Down
NXT2	-1.20538	8.61382	-10.5881	3.3736e-07	2.50888e-06	6.34211	Down
SRRD	-1.20389	9.50117	-18.3634	9.46051e-10	2.29923e-08	12.6383	Down
RNY4P19	-1.20301	6.97861	-10.8177	2.70285e-07	2.08043e-06	6.5801	Down
PECR	-1.20285	7.72755	-12.2399	7.43544e-08	7.15505e-07	7.96569	Down
SFT2D1	-1.2027	9.07655	-17.3976	1.70598e-09	3.58032e-08	12.0092	Down
ZBED5	-1.2025	9.20822	-14.4965	1.22798e-08	1.67471e-07	9.89745	Down
ZNF850	-1.20209	8.62195	-14.0434	1.72607e-08	2.18757e-07	9.5325	Down
TAPT1	-1.20108	7.46566	-14.1567	1.5838e-08	2.05304e-07	9.62472	Down
FAM219B	-1.20053	7.49429	-13.2202	3.2886e-08	3.68676e-07	8.84115	Down
EEF1B2	-1.19915	8.40881	-11.2047	1.8765e-07	1.54457e-06	6.97186	Down
TRIM9	-1.19842	7.51533	-14.1128	1.6373e-08	2.10832e-07	9.5891	Down
NDUFAF5	-1.19833	7.84299	-11.4551	1.4902e-07	1.26805e-06	7.21933	Down
ZNF493	-1.19714	7.20188	-6.4493	4.24506e-05	0.000168585	1.1663	Down
SLC25A14	-1.19695	7.23657	-13.642	2.35322e-08	2.80594e-07	9.20014	Down
CHEK2	-1.19673	7.25968	-12.3833	6.57622e-08	6.48908e-07	8.09749	Down
ATR	-1.19562	8.11007	-11.8416	1.05295e-07	9.51943e-07	7.5922	Down
HS6ST2	-1.19505	7.3056	-15.622	5.48721e-09	8.93714e-08	10.7602	Down
SNORA71A	-1.1947	10.8056	-6.40615	4.51037e-05	0.000178145	1.10177	Down
KBTBD6	-1.19384	7.89626	-14.1421	1.60137e-08	2.06891e-07	9.61289	Down
C6orf211	-1.19348	8.90471	-10.6635	3.13538e-07	2.35742e-06	6.42073	Down
ZNF529	-1.19211	7.54465	-9.06963	1.62841e-06	9.5504e-06	4.65282	Down
BHLHE41	-1.192	7.67876	-18.6495	7.9892e-10	2.0152e-08	12.8185	Down
RNU6-1285P	-1.19159	7.63963	-4.2976	0.00119409	0.00335308	-2.35481	Down
RGS5	-1.19155	5.58582	-13.6648	2.31173e-08	2.76163e-07	9.21922	Down
PSMC2	-1.19114	10.3699	-12.9542	4.08145e-08	4.39992e-07	8.60941	Down
FHL1	-1.19097	9.5049	-15.0505	8.20397e-09	1.22335e-07	10.3296	Down
SPAG16	-1.19091	6.54265	-17.3502	1.75748e-09	3.65632e-08	11.9775	Down
TFRC	-1.19087	10.8991	-17.2438	1.87919e-09	3.8657e-08	11.906	Down
FXYD6	-1.19043	8.07801	-9.31354	1.24752e-06	7.62746e-06	4.9386	Down
UPRT	-1.1902	7.29329	-9.42436	1.10728e-06	6.8662e-06	5.06653	Down
GNL2	-1.18915	10.5602	-16.7483	2.5805e-09	4.92981e-08	11.5671	Down
CCDC138	-1.18896	8.15056	-10.136	5.28243e-07	3.65986e-06	5.86076	Down
TBP	-1.18801	9.7983	-16.3029	3.45762e-09	6.2616e-08	11.2543	Down
PSMD7	-1.18659	10.4546	-15.7759	4.93524e-09	8.30511e-08	10.8737	Down
NCAPD3	-1.18591	9.22087	-16.4	3.24193e-09	5.91697e-08	11.3232	Down
IFT57	-1.18468	9.18259	-12.5599	5.66233e-08	5.75771e-07	8.25809	Down
DCP2	-1.18388	9.02831	-17.8322	1.30366e-09	2.93176e-08	12.2963	Down
SCML2	-1.18368	8.09545	-11.5577	1.3576e-07	1.17278e-06	7.31938	Down
LYRM7	-1.18352	7.21216	-11.4925	1.4404e-07	1.23243e-06	7.25582	Down
RNU6-1050P	-1.18295	4.4534	-7.35108	1.26347e-05	5.7515e-05	2.45903	Down
ESCO2	-1.18238	9.05974	-11.0023	2.26801e-07	1.80373e-06	6.76842	Down
SLC46A3	-1.18236	6.93212	-12.1455	8.06751e-08	7.63935e-07	7.87811	Down
PLA2G12A	-1.18207	9.06989	-15.4216	6.30863e-09	9.94826e-08	10.6109	Down
ZNF275	-1.18172	7.51321	-16.0152	4.19347e-09	7.25053e-08	11.048	Down
ZBED8	-1.18163	6.90773	-5.91507	9.1522e-05	0.000335341	0.349681	Down
FAM174A	-1.18139	6.71119	-8.93007	1.90136e-06	1.09691e-05	4.48664	Down
SMPDL3A	-1.18036	6.64488	-10.5466	3.51285e-07	2.59423e-06	6.29869	Down
MTMR6	-1.17931	8.15301	-11.3986	1.5692e-07	1.32314e-06	7.16388	Down
ADAT1	-1.1793	7.98907	-15.7351	5.07544e-09	8.47373e-08	10.8437	Down
RBM8A	-1.1791	7.30422	-8.11824	4.86772e-06	2.48689e-05	3.47934	Down
TTF2	-1.17904	8.98947	-13.8083	2.06763e-08	2.52569e-07	9.3389	Down
TAS2R50	-1.17898	6.86812	-5.98161	8.29934e-05	0.00030689	0.453512	Down
C1QTNF9B-AS1	-1.17887	6.35095	-11.3823	1.59275e-07	1.3387e-06	7.14788	Down
E2F8	-1.17826	7.93136	-12.639	5.29841e-08	5.46417e-07	8.32938	Down
DDX11	-1.17814	8.74286	-13.1047	3.61026e-08	3.98222e-07	8.74103	Down
IDE	-1.17782	10.7107	-15.009	8.45184e-09	1.2523e-07	10.2977	Down
RPL39	-1.17711	12.2977	-15.1667	7.55109e-09	1.1443e-07	10.4184	Down
DICER1	-1.17647	10.2935	-13.2912	3.10638e-08	3.52314e-07	8.9023	Down
MTM1	-1.17613	7.25433	-11.2224	1.84588e-07	1.52452e-06	6.98953	Down
HMBS	-1.17611	9.38596	-11.2763	1.75597e-07	1.45749e-06	7.04314	Down
CCNT1	-1.17574	10.3697	-15.5449	5.78848e-09	9.31713e-08	10.703	Down
SRPK1	-1.17526	11.0736	-17.6161	1.48908e-09	3.23749e-08	12.1544	Down
PLEKHH1	-1.17467	6.74273	-8.07316	5.13896e-06	2.60661e-05	3.42128	Down
OGT	-1.17425	10.6816	-15.7182	5.13482e-09	8.55448e-08	10.8313	Down
WDR11	-1.17354	8.5046	-11.4414	1.50898e-07	1.2804e-06	7.20589	Down
SLC8A1	-1.17287	6.39581	-13.6418	2.35364e-08	2.80594e-07	9.19996	Down
POLR3C	-1.1717	10.1515	-18.5417	8.51202e-10	2.11955e-08	12.7509	Down
CCSAP	-1.17137	7.24575	-9.89588	6.74836e-07	4.51356e-06	5.59789	Down
ANGEL1	-1.17127	8.0286	-16.8876	2.35831e-09	4.58119e-08	11.6634	Down
RNU4-15P	-1.17119	5.15146	-5.40433	0.000197949	0.000667089	-0.467394	Down
ZNF195	-1.17062	9.14052	-14.063	1.70052e-08	2.1668e-07	9.54849	Down
TMEM5	-1.1703	8.00529	-10.4409	3.89689e-07	2.83561e-06	6.18731	Down
TSTD3	-1.17021	4.89045	-4.61072	0.000706026	0.00208322	-1.80577	Down
ZNF490	-1.16996	7.21546	-8.36556	3.62932e-06	1.9168e-05	3.79377	Down
SNORA69	-1.16925	4.65823	-7.85228	6.72437e-06	3.30922e-05	3.13348	Down
TCEAL1	-1.16899	7.76496	-10.2918	4.51768e-07	3.21802e-06	6.02863	Down
MPHOSPH10	-1.16878	8.22665	-12.7065	5.00817e-08	5.22261e-07	8.38984	Down
CSTF3	-1.16841	8.82569	-10.743	2.90354e-07	2.21298e-06	6.5032	Down
MAPKAPK5-AS1	-1.16795	6.92469	-9.16911	1.45974e-06	8.71248e-06	4.77009	Down
LOC102725104	-1.16723	6.89607	-7.26214	1.41746e-05	6.36793e-05	2.33616	Down
MRPL1	-1.16696	7.9228	-14.036	1.73589e-08	2.19883e-07	9.52641	Down
MGAT4A	-1.16684	7.48598	-8.29881	3.92606e-06	2.0546e-05	3.70958	Down
SCARNA9	-1.16585	7.48275	-6.61748	3.35971e-05	0.000136992	1.41541	Down
CSRNP3	-1.16428	6.6747	-13.3745	2.90663e-08	3.33062e-07	8.9736	Down
LMBRD2	-1.16424	7.74734	-8.97065	1.81725e-06	1.05344e-05	4.53516	Down
IFITM1	-1.16415	9.01544	-8.43881	3.33119e-06	1.77869e-05	3.8856	Down
GLCCI1	-1.16346	8.12847	-16.2411	3.60286e-09	6.45442e-08	11.2103	Down
GABARAPL2	-1.16337	11.0404	-15.5564	5.74264e-09	9.25989e-08	10.7115	Down
NBEA	-1.16245	7.0654	-10.1807	5.0497e-07	3.53115e-06	5.90912	Down
RPS4X	-1.16215	12.3442	-14.8902	9.20628e-09	1.33357e-07	10.2061	Down
ZNF280C	-1.15984	9.4617	-10.4814	3.74479e-07	2.73776e-06	6.23005	Down
BAI3	-1.15755	5.83723	-11.7194	1.17387e-07	1.0387e-06	7.4755	Down
NUPR1	-1.15753	7.99463	-11.0021	2.2683e-07	1.80373e-06	6.76828	Down
PTPRU	-1.15748	7.77272	-14.3173	1.40338e-08	1.86162e-07	9.75436	Down
ZNF66	-1.15698	7.71868	-15.5035	5.95767e-09	9.521e-08	10.6722	Down
RRM1	-1.15684	10.8564	-18.1746	1.05921e-09	2.49617e-08	12.5178	Down
KLRAP1	-1.15548	6.50175	-6.51821	3.85539e-05	0.000154678	1.26882	Down
ZNF420	-1.15499	6.18849	-9.27709	1.29773e-06	7.88691e-06	4.89627	Down
RB1	-1.15497	8.72899	-8.70143	2.46097e-06	1.37121e-05	4.21007	Down
SNORD43	-1.15476	8.84661	-6.34375	4.92576e-05	0.000192561	1.00801	Down
RNY1P5	-1.1546	4.73171	-4.68643	0.000623005	0.00186302	-1.67467	Down
NCAPG	-1.15444	10.5111	-16.0103	4.20719e-09	7.25973e-08	11.0445	Down
TMEM242	-1.15425	8.13269	-14.0154	1.7634e-08	2.22762e-07	9.50955	Down
MYB	-1.15385	6.96394	-13.3582	2.94441e-08	3.36883e-07	8.95975	Down
DTD2	-1.1537	8.96043	-14.3967	1.32253e-08	1.77354e-07	9.81796	Down
BEND4	-1.15336	7.55307	-17.6896	1.42298e-09	3.14662e-08	12.2029	Down
HADH	-1.15211	9.25899	-17.2951	1.81936e-09	3.77158e-08	11.9405	Down
PDCD4	-1.15198	8.07094	-12.344	6.8004e-08	6.67075e-07	8.06151	Down
ABCB7	-1.15039	9.29292	-18.2196	1.03094e-09	2.44437e-08	12.5467	Down
ZNF570	-1.14952	7.61054	-7.45922	1.09998e-05	5.09385e-05	2.60712	Down
ZMPSTE24	-1.14937	10.5856	-17.4415	1.65984e-09	3.51051e-08	12.0385	Down
CABLES1	-1.14921	6.82204	-13.8926	1.93743e-08	2.3968e-07	9.40864	Down
BMP6	-1.14867	7.16769	-9.51449	1.00577e-06	6.33887e-06	5.16969	Down
USP45	-1.14856	8.7992	-9.09979	1.57515e-06	9.27958e-06	4.68848	Down
PDE5A	-1.14829	6.44273	-8.89793	1.97097e-06	1.12943e-05	4.44809	Down
AHSA1	-1.1472	9.17867	-16.1825	3.74687e-09	6.65106e-08	11.1684	Down
ZNF92	-1.14717	7.66508	-12.6932	5.06392e-08	5.27367e-07	8.37796	Down
CCDC66	-1.14641	8.29642	-7.34213	1.27813e-05	5.81028e-05	2.44671	Down
ARL5A	-1.14637	8.69039	-8.26625	4.08023e-06	2.12557e-05	3.66833	Down
WRB	-1.14606	9.84707	-11.7538	1.13836e-07	1.01534e-06	7.50847	Down
VAMP4	-1.14606	8.63534	-10.9384	2.4091e-07	1.89117e-06	6.70362	Down
ALDH18A1	-1.14587	8.96823	-12.2359	7.46089e-08	7.17292e-07	7.96202	Down
SLC39A6	-1.14545	9.45355	-16.1643	3.79276e-09	6.71716e-08	11.1554	Down
TBCK	-1.14544	8.39381	-12.2557	7.33498e-08	7.08657e-07	7.98029	Down
MGST2	-1.14515	7.58941	-15.6403	5.41844e-09	8.84367e-08	10.7737	Down
C1orf43	-1.14449	11.4182	-16.4888	3.05737e-09	5.65541e-08	11.3859	Down
ZNF397	-1.14432	7.21281	-13.6395	2.358e-08	2.80828e-07	9.19797	Down
MMGT1	-1.14158	9.88031	-12.5273	5.82007e-08	5.87476e-07	8.2286	Down
ZNF615	-1.14125	6.23218	-9.71627	8.13068e-07	5.29636e-06	5.39791	Down
ZNF146	-1.14102	10.5387	-16.7464	2.58358e-09	4.93166e-08	11.5659	Down
LCA5	-1.1408	6.91154	-9.2214	1.37872e-06	8.29049e-06	4.83133	Down
ACP1	-1.13994	10.3134	-14.0838	1.67383e-08	2.14234e-07	9.56544	Down
ATIC	-1.13962	10.5956	-15.0206	8.38154e-09	1.24426e-07	10.3066	Down
C9orf72	-1.13916	8.37474	-14.5788	1.15561e-08	1.59749e-07	9.96255	Down
IPO8	-1.13916	8.8857	-15.148	7.65225e-09	1.15587e-07	10.4041	Down
KIAA1804	-1.13816	7.57632	-7.62321	8.93864e-06	4.25343e-05	2.82897	Down
MAK	-1.13806	6.1166	-14.3377	1.3821e-08	1.83967e-07	9.77074	Down
POLE2	-1.13797	9.06096	-9.02092	1.71855e-06	1.00135e-05	4.59504	Down
LIN52	-1.13756	9.34	-16.2634	3.54959e-09	6.38351e-08	11.2263	Down
PHACTR2	-1.13669	7.71277	-12.0855	8.49876e-08	7.96785e-07	7.82221	Down
CPSF6	-1.13664	9.3192	-14.5106	1.2153e-08	1.66227e-07	9.90858	Down
C21orf59	-1.1365	8.43836	-13.6232	2.38817e-08	2.8384e-07	9.18434	Down
CMC4	-1.13524	8.07496	-13.4071	2.83209e-08	3.25481e-07	9.00147	Down
DCXR	-1.13511	10.0919	-12.6434	5.27899e-08	5.44895e-07	8.33332	Down
TMSB15B	-1.13506	6.79924	-15.0323	8.3118e-09	1.23585e-07	10.3156	Down
FRAS1	-1.13497	6.82889	-13.7864	2.10308e-08	2.55561e-07	9.32067	Down
TSPAN13	-1.13433	8.74179	-13.5194	2.59119e-08	3.03025e-07	9.09683	Down
NUSAP1	-1.13418	10.878	-14.8128	9.73769e-09	1.39152e-07	10.146	Down
WDPCP	-1.13322	7.76171	-14.2401	1.48712e-08	1.9486e-07	9.69223	Down
KLHL11	-1.13201	8.13679	-14.9348	8.9147e-09	1.30594e-07	10.2406	Down
FLJ45248	-1.1317	7.27279	-10.1093	5.42724e-07	3.74745e-06	5.83173	Down
CIB2	-1.13165	6.22741	-12.5514	5.70292e-08	5.78352e-07	8.25042	Down
VRK1	-1.13146	10.1581	-17.0988	2.06012e-09	4.11795e-08	11.8078	Down
ZNF594	-1.1296	6.97367	-9.74901	7.85752e-07	5.14281e-06	5.43458	Down
ZNF691	-1.1294	7.0382	-9.08945	1.59319e-06	9.36743e-06	4.67627	Down
SRPRB	-1.12928	10.3158	-17.1773	1.9599e-09	3.96522e-08	11.8611	Down
MINA	-1.12831	8.5081	-14.7286	1.03533e-08	1.46334e-07	10.0803	Down
SGOL2	-1.12829	8.66795	-12.4222	6.36168e-08	6.30943e-07	8.13309	Down
KIAA1024	-1.12828	6.9176	-14.4761	1.24674e-08	1.69137e-07	9.88121	Down
RNF8	-1.12697	7.0252	-15.9547	4.36888e-09	7.49991e-08	11.0041	Down
RFX5	-1.12636	8.80753	-16.3692	3.30857e-09	6.03386e-08	11.3015	Down
FAM150A	-1.12589	6.2343	-8.40016	3.48507e-06	1.85272e-05	3.83722	Down
NUP88	-1.1254	11.2992	-9.2386	1.35315e-06	8.17255e-06	4.85142	Down
LOC100134868	-1.12532	7.69188	-8.45956	3.25161e-06	1.74179e-05	3.91151	Down
PPA2	-1.12453	7.23065	-10.1366	5.27931e-07	3.65878e-06	5.86139	Down
CENPP	-1.12442	7.38587	-10.9637	2.35224e-07	1.85528e-06	6.72927	Down
NOL10	-1.12437	9.54022	-17.0642	2.10607e-09	4.19182e-08	11.7842	Down
SFMBT2	-1.12434	8.48167	-15.436	6.24519e-09	9.86825e-08	10.6217	Down
XCL1	-1.12386	5.83279	-5.04616	0.000347574	0.00110127	-1.0614	Down
ATL1	-1.12342	6.28458	-14.6079	1.13107e-08	1.56822e-07	9.98555	Down
PRR14L	-1.12322	8.61897	-10.8863	2.53145e-07	1.97062e-06	6.65044	Down
NDUFS1	-1.12288	9.54855	-15.834	4.74296e-09	8.04543e-08	10.9162	Down
STOX1	-1.12089	5.45687	-7.73653	7.75875e-06	3.7525e-05	2.98039	Down
ANKRD32	-1.12088	7.75478	-12.2541	7.34519e-08	7.08879e-07	7.9788	Down
CADPS2	-1.12065	6.02228	-9.07771	1.61394e-06	9.47272e-06	4.66239	Down
TAF4B	-1.12064	8.36569	-15.0671	8.10721e-09	1.21215e-07	10.3423	Down
RTTN	-1.11998	7.42529	-13.2751	3.1467e-08	3.5602e-07	8.88847	Down
GRHL1	-1.11945	6.50687	-13.6586	2.32291e-08	2.77215e-07	9.21405	Down
WDR59	-1.11913	8.14399	-15.0296	8.32749e-09	1.23702e-07	10.3136	Down
TMEM106C	-1.11839	11.2348	-12.7825	4.70159e-08	4.95164e-07	8.45763	Down
NHSL1	-1.11791	7.08378	-16.0933	3.97818e-09	6.96615e-08	11.1043	Down
NMU	-1.11659	7.89243	-11.606	1.2997e-07	1.12988e-06	7.36617	Down
ZNF57	-1.11656	8.54214	-12.5583	5.67009e-08	5.7583e-07	8.25661	Down
NDUFA5	-1.11564	7.55735	-14.5858	1.14963e-08	1.59018e-07	9.9681	Down
PRPF3	-1.11555	9.33323	-14.5632	1.16893e-08	1.60828e-07	9.95027	Down
CCDC117	-1.11488	8.13131	-11.2615	1.78027e-07	1.47451e-06	7.02838	Down
LOC151760	-1.11457	6.69213	-5.89317	9.45292e-05	0.000345544	0.315376	Down
ZFAND4	-1.11423	7.33715	-9.34438	1.20667e-06	7.41662e-06	4.97432	Down
HSPA4L	-1.11305	10.7981	-14.8613	9.4011e-09	1.35364e-07	10.1837	Down
ILF3-AS1	-1.11284	7.2136	-7.1582	1.62337e-05	7.17676e-05	2.19129	Down
ZNF138	-1.11134	6.95526	-11.7314	1.16135e-07	1.03075e-06	7.48701	Down
DRAM2	-1.1113	10.858	-11.5899	1.31874e-07	1.14387e-06	7.35056	Down
KIF5A	-1.11039	6.46558	-13.236	3.24713e-08	3.6485e-07	8.85477	Down
LRRC28	-1.10969	8.48502	-11.6549	1.24379e-07	1.089e-06	7.41338	Down
RAB11FIP2	-1.10967	9.43906	-13.1942	3.35822e-08	3.73783e-07	8.81867	Down
FAM126B	-1.10889	8.40634	-14.872	9.32826e-09	1.34788e-07	10.192	Down
TMEM168	-1.10776	7.36308	-13.3424	2.98194e-08	3.40353e-07	8.94616	Down
SCO1	-1.10742	9.29347	-12.4416	6.25784e-08	6.23031e-07	8.15076	Down
TTC8	-1.10605	8.74994	-15.351	6.62873e-09	1.03493e-07	10.5579	Down
ST3GAL5	-1.10604	7.47493	-10.4866	3.72563e-07	2.72579e-06	6.23556	Down
TAS2R20	-1.10583	7.40287	-5.62732	0.000140706	0.000490494	-0.106272	Down
MYCBP	-1.1058	8.4544	-11.7472	1.14512e-07	1.02023e-06	7.50212	Down
TRPC1	-1.10575	8.89299	-9.22467	1.37382e-06	8.26953e-06	4.83515	Down
CA5B	-1.1051	7.32534	-9.66041	8.62069e-07	5.57035e-06	5.33512	Down
PCOLCE2	-1.10442	6.82753	-12.321	6.93553e-08	6.76911e-07	8.0404	Down
PCNP	-1.10438	9.96601	-12.0725	8.59544e-08	8.03586e-07	7.81007	Down
PDE1A	-1.10403	4.56073	-8.76612	2.28656e-06	1.28509e-05	4.28886	Down
LRRC40	-1.10326	9.82904	-15.3026	6.85873e-09	1.0632e-07	10.5214	Down
MRPS35	-1.10284	8.96788	-12.3571	6.72472e-08	6.616e-07	8.07353	Down
ZNF234	-1.10274	7.74407	-8.82204	2.14649e-06	1.21517e-05	4.35663	Down
ZNF717	-1.10272	9.05259	-12.0121	9.06127e-08	8.40251e-07	7.75341	Down
STAMBPL1	-1.10269	7.16551	-9.97431	6.2263e-07	4.21238e-06	5.68431	Down
LOC731157	-1.10178	7.48507	-11.1575	1.9607e-07	1.59951e-06	6.92474	Down
PHF8	-1.10123	8.45991	-13.4687	2.69717e-08	3.12547e-07	9.05383	Down
BBS7	-1.10122	9.54327	-11.9627	9.46218e-08	8.70647e-07	7.70694	Down
MPHOSPH6	-1.10118	7.65421	-9.29448	1.27351e-06	7.76194e-06	4.91648	Down
MGA	-1.10086	8.38328	-10.4997	3.67795e-07	2.69651e-06	6.24938	Down
KDM6A	-1.10066	8.63809	-12.8154	4.57507e-08	4.85128e-07	8.4869	Down
DIS3	-1.09999	9.25942	-16.2611	3.55512e-09	6.38852e-08	11.2246	Down
ADCYAP1R1	-1.09955	6.43771	-9.24825	1.33901e-06	8.10397e-06	4.86268	Down
RPEL1	-1.09908	6.5481	-8.38153	3.56196e-06	1.88679e-05	3.81384	Down
BVES	-1.09903	9.36952	-9.24724	1.34049e-06	8.10553e-06	4.8615	Down
IMPACT	-1.09901	9.58999	-12.2846	7.15514e-08	6.94564e-07	8.00693	Down
SLC16A4	-1.09901	6.28608	-12.3401	6.82291e-08	6.69001e-07	8.05797	Down
CCP110	-1.09877	8.71099	-10.2663	4.6344e-07	3.2831e-06	6.00125	Down
SNORD38B	-1.0987	6.71267	-7.37964	1.2179e-05	5.57344e-05	2.49829	Down
FLJ36840	-1.09799	9.30846	-8.75157	2.32458e-06	1.3032e-05	4.27118	Down
RFXAP	-1.09757	6.67792	-13.9003	1.92595e-08	2.38639e-07	9.41502	Down
ZNF658	-1.09752	6.65188	-9.30279	1.26211e-06	7.69912e-06	4.92613	Down
PRKX	-1.09749	7.82604	-13.5106	2.60937e-08	3.04708e-07	9.08933	Down
PSPH	-1.09731	8.95781	-11.1925	1.89792e-07	1.55756e-06	6.95968	Down
MOB4	-1.09696	9.18002	-15.2329	7.20489e-09	1.10331e-07	10.4687	Down
AMZ2P1	-1.09653	8.10228	-7.29595	1.35668e-05	6.12317e-05	2.38298	Down
SNX25	-1.09647	7.74274	-11.4497	1.49755e-07	1.27245e-06	7.21405	Down
AGK	-1.09558	9.62289	-14.3429	1.37672e-08	1.83356e-07	9.77492	Down
LSM5	-1.09542	8.53775	-11.8585	1.03732e-07	9.40365e-07	7.60826	Down
LINS	-1.09522	7.70258	-10.8441	2.63532e-07	2.03787e-06	6.60726	Down
INO80D	-1.09502	8.32211	-8.24853	4.16682e-06	2.16457e-05	3.64583	Down
CPSF3	-1.09176	9.56636	-14.733	1.03203e-08	1.46024e-07	10.0837	Down
NUDT12	-1.09173	7.19573	-9.2309	1.36454e-06	8.22215e-06	4.84243	Down
APOO	-1.09123	10.4684	-14.9608	8.74942e-09	1.28577e-07	10.2606	Down
RPS24	-1.08996	11.2721	-8.26423	4.08998e-06	2.13017e-05	3.66577	Down
BPNT1	-1.08972	8.49427	-11.9074	9.93466e-08	9.05897e-07	7.65463	Down
ENOX1	-1.08957	6.04341	-9.08647	1.59843e-06	9.38876e-06	4.67275	Down
RNF150	-1.08947	8.07813	-14.2503	1.4758e-08	1.94112e-07	9.70042	Down
ZNF571	-1.08944	6.54183	-8.31634	3.8457e-06	2.02055e-05	3.73173	Down
FAM92A1	-1.08916	8.11767	-10.8925	2.51663e-07	1.96171e-06	6.65674	Down
SNORD4B	-1.089	8.87875	-5.99477	8.14095e-05	0.000301703	0.473971	Down
ISG20L2	-1.08891	9.40521	-13.9074	1.91544e-08	2.37843e-07	9.42088	Down
METTL18	-1.08809	7.52297	-9.38274	1.15785e-06	7.13918e-06	5.01862	Down
KIAA1244	-1.08788	8.10133	-15.2038	7.35489e-09	1.1226e-07	10.4466	Down
SEPHS1	-1.08678	10.1215	-13.9444	1.8618e-08	2.32296e-07	9.45134	Down
GAD1	-1.08657	6.80535	-13.9934	1.79329e-08	2.25681e-07	9.49154	Down
HERC3	-1.08647	8.21489	-12.8461	4.46052e-08	4.74709e-07	8.51411	Down
VTA1	-1.08613	11.0725	-12.3887	6.54596e-08	6.46469e-07	8.10244	Down
ATXN7L3B	-1.08611	8.13602	-10.8972	2.50537e-07	1.95424e-06	6.66155	Down
EIF1AX	-1.08544	10.9639	-12.5511	5.7044e-08	5.78352e-07	8.25014	Down
FRMD4B	-1.08507	7.79218	-12.6608	5.20292e-08	5.38474e-07	8.3489	Down
PIBF1	-1.08498	8.90973	-13.0345	3.82219e-08	4.16669e-07	8.67983	Down
RNA5SP42	-1.08409	7.7302	-9.13522	1.51498e-06	9.00294e-06	4.73025	Down
EYA1	-1.08395	7.12756	-12.6446	5.27395e-08	5.44616e-07	8.33434	Down
RNVU1-6	-1.0836	7.73444	-7.50895	1.03256e-05	4.82377e-05	2.67474	Down
CENPH	-1.08303	7.80416	-10.022	5.93033e-07	4.03911e-06	5.73658	Down
LUM	-1.08251	4.66011	-10.4063	4.0322e-07	2.92312e-06	6.15067	Down
SCARNA23	-1.08151	4.93847	-7.94571	5.99749e-06	2.99258e-05	3.2559	Down
POU2F1	-1.08105	9.51257	-12.2871	7.1401e-08	6.93766e-07	8.00919	Down
GKAP1	-1.07927	5.63757	-9.49879	1.0227e-06	6.42379e-06	5.15178	Down
PCYT1B	-1.07923	6.86914	-12.6739	5.14632e-08	5.34039e-07	8.36064	Down
EPRS	-1.07821	10.5706	-17.2942	1.82049e-09	3.77158e-08	11.9399	Down
NIF3L1	-1.07766	8.42144	-12.1578	7.98177e-08	7.57147e-07	7.88958	Down
TUBD1	-1.07713	7.63867	-8.2215	4.30277e-06	2.22855e-05	3.61145	Down
FAM172BP	-1.07671	6.20954	-8.46192	3.2427e-06	1.73782e-05	3.91444	Down
FANCI	-1.07603	10.0572	-16.5225	2.99031e-09	5.57116e-08	11.4096	Down
CARD8	-1.07568	7.33512	-11.9804	9.31625e-08	8.60618e-07	7.72362	Down
RBM45	-1.07518	7.67849	-8.38467	3.54888e-06	1.88114e-05	3.81778	Down
RPGRIP1L	-1.07456	7.91033	-15.333	6.7135e-09	1.04454e-07	10.5443	Down
INTS12	-1.07447	8.35957	-10.2007	4.94915e-07	3.47754e-06	5.93071	Down
CXCL16	-1.07405	5.9555	-7.47065	1.08408e-05	5.03019e-05	2.62269	Down
XK	-1.07374	6.64765	-9.91222	6.63582e-07	4.4494e-06	5.61594	Down
SMC4	-1.07344	10.3941	-9.65673	8.65412e-07	5.58575e-06	5.33096	Down
TC2N	-1.07308	8.62933	-11.2439	1.80943e-07	1.49798e-06	7.01094	Down
MTUS1	-1.07281	5.31017	-9.46852	1.05623e-06	6.59459e-06	5.11717	Down
NAA10	-1.07269	9.90218	-16.0754	4.02642e-09	7.01898e-08	11.0914	Down
ADSL	-1.07252	9.52731	-13.9274	1.88628e-08	2.34598e-07	9.43733	Down
THYN1	-1.07167	8.44205	-9.54968	9.68888e-07	6.14473e-06	5.20977	Down
FIGNL1	-1.07158	8.50077	-14.0571	1.70814e-08	2.17194e-07	9.54369	Down
TRIM52	-1.0714	7.60611	-11.9023	9.97905e-08	9.09588e-07	7.64984	Down
IFT74	-1.07129	7.74591	-7.40401	1.18041e-05	5.42212e-05	2.5317	Down
CAMK2N1	-1.06956	8.77659	-8.53439	2.98119e-06	1.61851e-05	4.00454	Down
INVS	-1.06929	8.01528	-11.2045	1.87678e-07	1.54457e-06	6.9717	Down
SPIN4	-1.06864	8.18339	-15.1321	7.7395e-09	1.16452e-07	10.392	Down
LRP1B	-1.06835	5.36687	-12.0607	8.6849e-08	8.10648e-07	7.79895	Down
NDUFV3	-1.0675	9.49416	-14.9316	8.93519e-09	1.30812e-07	10.2381	Down
DUSP16	-1.06677	8.13102	-10.9907	2.29283e-07	1.81838e-06	6.75673	Down
AHI1	-1.06656	7.96773	-10.5875	3.37554e-07	2.50952e-06	6.3415	Down
CDC25C	-1.06611	8.01479	-11.6264	1.27607e-07	1.11224e-06	7.38588	Down
PLXDC2	-1.06597	7.81563	-8.78471	2.23891e-06	1.26166e-05	4.31144	Down
HMG20A	-1.0649	8.88196	-13.7472	2.16797e-08	2.61943e-07	9.28808	Down
ZNF189	-1.06469	7.73246	-10.6015	3.32967e-07	2.48176e-06	6.35618	Down
CLVS2	-1.06469	5.21715	-7.98901	5.68963e-06	2.85548e-05	3.31231	Down
MMACHC	-1.06417	8.16902	-10.2017	4.94406e-07	3.475e-06	5.93182	Down
SPEN	-1.06334	9.42039	-11.7374	1.15513e-07	1.0268e-06	7.49277	Down
VIPAS39	-1.06325	8.14732	-12.6222	5.37349e-08	5.51718e-07	8.31428	Down
TCEAL8	-1.06289	7.8768	-13.7082	2.23477e-08	2.689e-07	9.25553	Down
WDR5B	-1.06263	7.58324	-14.0755	1.68445e-08	2.1512e-07	9.55867	Down
MPHOSPH8	-1.06235	7.57722	-13.5421	2.54536e-08	2.98715e-07	9.11597	Down
RBBP6	-1.06235	9.6929	-14.9476	8.83282e-09	1.29721e-07	10.2505	Down
KAT2A	-1.0621	8.68312	-13.4585	2.71904e-08	3.14328e-07	9.04517	Down
PHKA2	-1.06191	8.06441	-12.6132	5.41445e-08	5.55189e-07	8.30613	Down
MORC4	-1.06167	9.36993	-17.286	1.82989e-09	3.78431e-08	11.9344	Down
ZNF124	-1.06106	7.93158	-9.31049	1.25164e-06	7.64665e-06	4.93506	Down
TMEM171	-1.05976	6.06379	-11.3351	1.6634e-07	1.38658e-06	7.10128	Down
RRP1B	-1.05973	9.23091	-14.8318	9.60396e-09	1.37608e-07	10.1608	Down
MANSC1	-1.05933	7.10137	-8.74926	2.33068e-06	1.30548e-05	4.26838	Down
SGPP2	-1.05921	6.46186	-8.83285	2.12047e-06	1.20277e-05	4.3697	Down
HIBCH	-1.05814	7.61257	-12.665	5.18453e-08	5.37526e-07	8.3527	Down
CEBPZ	-1.05784	7.89295	-13.5033	2.62428e-08	3.06104e-07	9.08321	Down
PAQR3	-1.05754	7.64112	-14.5235	1.20375e-08	1.6484e-07	9.91881	Down
ZSCAN20	-1.05728	7.07801	-16.3121	3.43636e-09	6.23764e-08	11.2609	Down
ARL6	-1.05718	7.12057	-7.24018	1.45851e-05	6.52342e-05	2.30566	Down
SDE2	-1.05695	8.699	-14.3319	1.38817e-08	1.84354e-07	9.76604	Down
NUCKS1	-1.05674	8.57556	-12.4232	6.35664e-08	6.30754e-07	8.13395	Down
LOC100131860	-1.05654	7.77862	-4.05565	0.00180751	0.00488946	-2.78588	Down
ZMYM1	-1.05645	8.53911	-16.1987	3.7064e-09	6.59931e-08	11.18	Down
YARS	-1.0562	9.94642	-12.9258	4.17757e-08	4.49108e-07	8.58443	Down
SENP7	-1.05615	6.46005	-9.51804	1.00197e-06	6.32017e-06	5.17375	Down
TTC33	-1.05611	7.64075	-8.43784	3.33495e-06	1.7803e-05	3.88439	Down
USP46	-1.05495	8.7715	-16.5687	2.9011e-09	5.4529e-08	11.442	Down
TUBGCP4	-1.05405	8.98867	-11.091	2.08637e-07	1.68434e-06	6.85804	Down
LOC202181	-1.05388	6.97655	-9.94532	6.41402e-07	4.32306e-06	5.65243	Down
ZNF14	-1.05334	6.21505	-7.81233	7.06353e-06	3.45498e-05	3.08082	Down
LYAR	-1.0529	8.53322	-11.0645	2.13899e-07	1.71849e-06	6.8313	Down
EMC3-AS1	-1.05266	8.27346	-11.6948	1.20005e-07	1.05825e-06	7.45182	Down
ZNF587B	-1.05215	8.66754	-7.24963	1.44069e-05	6.45488e-05	2.31879	Down
DPAGT1	-1.05206	9.42729	-12.4787	6.06399e-08	6.06842e-07	8.18453	Down
RAPGEF5	-1.05159	6.35494	-12.2852	7.15127e-08	6.94478e-07	8.00752	Down
ZNF345	-1.05156	5.56464	-7.99751	5.63129e-06	2.83168e-05	3.32334	Down
POLR3GL	-1.05116	6.08682	-12.7086	4.99956e-08	5.21608e-07	8.39168	Down
FKBP5	-1.05111	8.01105	-9.02389	1.7129e-06	9.98564e-06	4.59857	Down
CACNB2	-1.05099	6.3252	-13.4195	2.80434e-08	3.23088e-07	9.01203	Down
FUBP1	-1.05034	10.7891	-15.6629	5.33422e-09	8.7529e-08	10.7905	Down
C21orf119	-1.05025	8.0555	-10.6423	3.20039e-07	2.39767e-06	6.3987	Down
CALML4	-1.04994	7.70291	-15.3945	6.42933e-09	1.01181e-07	10.5906	Down
MTMR1	-1.04915	8.84535	-16.0957	3.97175e-09	6.96172e-08	11.1061	Down
SMC6	-1.04886	9.71682	-12.3037	7.03894e-08	6.8471e-07	8.02451	Down
CSTF2	-1.04865	8.25322	-15.6418	5.41261e-09	8.84035e-08	10.7749	Down
LRRC9	-1.04863	4.58566	-14.4447	1.27617e-08	1.72029e-07	9.8562	Down
COG6	-1.04857	9.3672	-11.7887	1.10358e-07	9.89657e-07	7.54178	Down
MORN2	-1.04821	9.60225	-8.90309	1.95962e-06	1.12467e-05	4.45428	Down
RASGRP1	-1.04812	6.61884	-13.856	1.9929e-08	2.45241e-07	9.37837	Down
LOC101059935	-1.04782	7.389	-5.37636	0.00020671	0.000693537	-0.513167	Down
ZC4H2	-1.04775	7.85891	-6.85684	2.4237e-05	0.000102262	1.76354	Down
S100PBP	-1.04772	8.24505	-11.6963	1.1984e-07	1.0576e-06	7.45329	Down
RBBP4	-1.04673	11.9507	-15.2715	7.01066e-09	1.08495e-07	10.4979	Down
P2RY1	-1.04613	7.10081	-11.4514	1.49529e-07	1.27146e-06	7.21567	Down
CDK1	-1.04546	10.1221	-9.46386	1.0615e-06	6.62215e-06	5.11183	Down
ISOC1	-1.04525	9.0616	-15.089	7.98122e-09	1.19703e-07	10.3591	Down
APLP2	-1.04515	10.634	-13.4532	2.73035e-08	3.15343e-07	9.04071	Down
THADA	-1.04456	8.86737	-10.6814	3.08148e-07	2.32503e-06	6.43934	Down
RNU2-32P	-1.04438	4.11519	-11.0428	2.18309e-07	1.74783e-06	6.80938	Down
SCARNA8	-1.04376	8.02029	-9.65189	8.69825e-07	5.60648e-06	5.3255	Down
SCARNA12	-1.0436	11.8695	-8.12634	4.82066e-06	2.46555e-05	3.48974	Down
LAS1L	-1.04318	8.85629	-11.1917	1.89918e-07	1.55805e-06	6.95897	Down
RPP38	-1.04223	8.77728	-10.9837	2.30802e-07	1.82659e-06	6.74964	Down
TIMM21	-1.04163	7.673	-12.6213	5.37792e-08	5.5193e-07	8.31339	Down
CHRM3	-1.04161	5.56582	-11.6659	1.23152e-07	1.08069e-06	7.42402	Down
NUP160	-1.0414	9.17361	-14.9357	8.90939e-09	1.30594e-07	10.2412	Down
PPIG	-1.04074	8.18625	-12.2681	7.25703e-08	7.02407e-07	7.99176	Down
GSTM3	-1.04054	8.61875	-11.3771	1.60045e-07	1.34275e-06	7.1427	Down
HSPD1	-1.04053	11.9283	-12.5424	5.74654e-08	5.81566e-07	8.24224	Down
MIEF1	-1.04014	8.31164	-15.2155	7.29422e-09	1.1148e-07	10.4555	Down
C17orf80	-1.03969	8.22051	-8.42881	3.37028e-06	1.79792e-05	3.8731	Down
MYSM1	-1.03869	10.8966	-15.005	8.47575e-09	1.25505e-07	10.2947	Down
EDNRA	-1.03805	6.88906	-8.00827	5.55822e-06	2.79856e-05	3.33732	Down
PELI2	-1.03767	7.01364	-10.9282	2.43271e-07	1.90393e-06	6.69315	Down
PDP2	-1.03756	8.21416	-7.29466	1.35895e-05	6.13226e-05	2.38119	Down
GID4	-1.03726	8.05458	-13.472	2.6901e-08	3.12087e-07	9.05664	Down
CEP152	-1.03719	7.65932	-12.8813	4.33314e-08	4.63481e-07	8.5452	Down
LGI2	-1.03677	5.79998	-5.35633	0.000213234	0.000712115	-0.545998	Down
HEBP2	-1.03664	11.1603	-11.6992	1.19525e-07	1.05522e-06	7.45611	Down
PPM1K	-1.03583	5.7689	-9.43332	1.09671e-06	6.81993e-06	5.07682	Down
HNRNPH2	-1.03491	9.69519	-12.5753	5.58936e-08	5.70115e-07	8.27201	Down
SLC35G1	-1.03482	8.46583	-14.2625	1.46235e-08	1.92887e-07	9.71024	Down
NOL4	-1.03457	5.58128	-8.60236	2.75647e-06	1.51307e-05	4.08853	Down
CTR9	-1.03369	9.39769	-13.4859	2.66073e-08	3.09295e-07	9.06842	Down
ZEB1	-1.03344	8.77753	-12.5505	5.70733e-08	5.78352e-07	8.24959	Down
MRPS21	-1.03286	11.6142	-12.8378	4.49115e-08	4.77316e-07	8.50677	Down
ZNF121	-1.03184	10.0993	-14.9864	8.58984e-09	1.26631e-07	10.2803	Down
SNRNP40	-1.03178	9.47265	-15.6616	5.33931e-09	8.7529e-08	10.7895	Down
TAS2R19	-1.03087	7.22232	-5.74146	0.000118474	0.000421543	0.0759313	Down
TAF1A	-1.03076	7.11715	-8.55128	2.92355e-06	1.59018e-05	4.02546	Down
TADA1	-1.03065	8.44908	-13.4682	2.69809e-08	3.12547e-07	9.05346	Down
NPL	-1.03018	5.93431	-12.3238	6.91901e-08	6.75582e-07	8.04296	Down
GCNT4	-1.02986	5.36194	-10.1625	5.14303e-07	3.58673e-06	5.88947	Down
USPL1	-1.02979	9.38016	-10.2346	4.78369e-07	3.37859e-06	5.96721	Down
SYNJ1	-1.0279	7.12248	-10.3968	4.07055e-07	2.94543e-06	6.1405	Down
CEP83	-1.02752	7.52456	-7.33071	1.29708e-05	5.88727e-05	2.43097	Down
SDC2	-1.02746	8.88225	-13.7976	2.08483e-08	2.5427e-07	9.33002	Down
RPP25L	-1.02698	8.12571	-9.933	6.49562e-07	4.3697e-06	5.63886	Down
BRCA2	-1.0261	9.0555	-16.2834	3.50268e-09	6.32354e-08	11.2405	Down
ZNF546	-1.02559	5.11158	-10.8823	2.54108e-07	1.97548e-06	6.64636	Down
CENPE	-1.02556	9.49237	-9.12926	1.52493e-06	9.05058e-06	4.72323	Down
HDAC1	-1.0255	10.7242	-11.8243	1.0692e-07	9.62899e-07	7.57576	Down
SNAPIN	-1.02543	9.74697	-12.4134	6.40956e-08	6.35152e-07	8.12505	Down
ZNF354B	-1.02536	8.07306	-6.82374	2.53455e-05	0.000106476	1.71585	Down
GPATCH4	-1.02463	7.73335	-13.8184	2.0516e-08	2.50874e-07	9.34724	Down
BET1	-1.02451	8.94424	-11.3362	1.66161e-07	1.38558e-06	7.10244	Down
HIST2H2AB	-1.02403	11.0102	-9.17131	1.45624e-06	8.69378e-06	4.77267	Down
LOC100288637	-1.02341	6.7405	-9.40076	1.13566e-06	7.02089e-06	5.03938	Down
TERF1P3	-1.02281	8.72703	-8.11426	4.89103e-06	2.49716e-05	3.47423	Down
DOPEY1	-1.02163	8.09148	-9.05017	1.66378e-06	9.7407e-06	4.62977	Down
UBR2	-1.02141	9.16339	-11.0211	2.228e-07	1.77775e-06	6.78752	Down
CPNE3	-1.0204	11.0704	-14.65	1.09663e-08	1.52682e-07	10.0187	Down
ZNF550	-1.01961	7.60025	-11.3371	1.66026e-07	1.38495e-06	7.10331	Down
LMO7	-1.01931	6.04546	-6.55599	3.65809e-05	0.000147422	1.32477	Down
CHTOP	-1.01886	9.12032	-13.5942	2.44315e-08	2.89636e-07	9.15992	Down
RNU6-670P	-1.01884	5.24982	-3.64204	0.00372814	0.00940895	-3.53334	Down
RUFY3	-1.01804	8.59868	-8.76884	2.2795e-06	1.28144e-05	4.29218	Down
CXCR4	-1.01759	8.27812	-12.8519	4.43937e-08	4.73107e-07	8.51921	Down
PAN2	-1.01759	8.14989	-13.548	2.53347e-08	2.97619e-07	9.12099	Down
WDR43	-1.01752	10.8474	-14.0631	1.70039e-08	2.1668e-07	9.54857	Down
CCNYL1	-1.01748	7.89757	-11.9227	9.80108e-08	8.96984e-07	7.66916	Down
GEMIN2	-1.01651	7.48679	-8.04864	5.29325e-06	2.67962e-05	3.38961	Down
PDK1	-1.01643	10.2356	-14.7885	9.91096e-09	1.41022e-07	10.1271	Down
GEN1	-1.01639	8.80666	-9.58495	9.33396e-07	5.95692e-06	5.24982	Down
ZNF260	-1.01561	9.08063	-10.061	5.69926e-07	3.90225e-06	5.77924	Down
FAM188A	-1.01469	8.5267	-11.6595	1.23863e-07	1.08529e-06	7.41784	Down
TAS2R46	-1.01441	4.90501	-3.96939	0.00209894	0.00560366	-2.94081	Down
MRPL39	-1.01427	10.7036	-13.8641	1.98044e-08	2.44094e-07	9.3851	Down
API5	-1.01377	11.4347	-13.4958	2.63997e-08	3.07649e-07	9.07682	Down
C5orf22	-1.01376	9.66107	-11.7566	1.13554e-07	1.01363e-06	7.51114	Down
RBBP9	-1.01219	8.21304	-6.59112	3.48432e-05	0.000141356	1.37662	Down
RPIA	-1.01201	7.39196	-12.4976	5.96791e-08	5.99285e-07	8.20167	Down
METTL15	-1.01147	7.95871	-7.00781	1.98e-05	8.54114e-05	1.97928	Down
NARS2	-1.01133	9.04341	-11.4442	1.50517e-07	1.27799e-06	7.2086	Down
TUB	-1.01091	7.58817	-13.5646	2.50055e-08	2.9509e-07	9.13502	Down
CCNA1	-1.01054	6.6753	-11.5706	1.3419e-07	1.16137e-06	7.33187	Down
VAMP1	-1.01024	7.40194	-10.9477	2.3881e-07	1.87741e-06	6.71302	Down
POLR3E	-1.00992	8.27737	-10.8041	2.73811e-07	2.10409e-06	6.56618	Down
MRPL40	-1.0098	9.3376	-10.4608	3.82137e-07	2.78619e-06	6.20832	Down
NSUN3	-1.0096	8.67684	-13.4796	2.67404e-08	3.10532e-07	9.06307	Down
TMCO1	-1.00913	10.8175	-10.1618	5.14703e-07	3.58845e-06	5.88863	Down
PPHLN1	-1.00821	9.65583	-14.6631	1.08619e-08	1.51683e-07	10.0289	Down
PRKRIP1	-1.00819	7.83569	-12.4626	6.14738e-08	6.12925e-07	8.16987	Down
CEPT1	-1.00659	10.5541	-10.4084	4.02387e-07	2.918e-06	6.15289	Down
C10orf88	-1.00619	8.30834	-7.68035	8.32127e-06	3.99308e-05	2.90552	Down
FAM135A	-1.00485	8.99863	-11.7567	1.13541e-07	1.01363e-06	7.51125	Down
TDP1	-1.00472	9.12154	-13.5627	2.50431e-08	2.95235e-07	9.1334	Down
ZNF830	-1.00469	7.85981	-7.43062	1.14089e-05	5.26028e-05	2.56809	Down
SACS	-1.00462	9.37318	-13.2879	3.11468e-08	3.52943e-07	8.89944	Down
PLEKHA8	-1.00457	7.82215	-11.6226	1.28035e-07	1.11441e-06	7.38228	Down
METTL9	-1.00347	10.0454	-14.3258	1.39448e-08	1.85086e-07	9.76118	Down
ZNF593	-1.00269	8.69308	-9.33133	1.22378e-06	7.50594e-06	4.95921	Down
KIAA1731	-1.00246	8.9295	-12.872	4.36653e-08	4.6641e-07	8.53696	Down
PRPF39	-1.00143	8.70048	-12.169	7.90473e-08	7.51982e-07	7.89999	Down
RGS2	-1.00132	7.6976	-8.45002	3.28795e-06	1.75802e-05	3.8996	Down
PIGS	-1.00102	8.88416	-10.1437	5.24172e-07	3.63814e-06	5.86906	Down
RAC3	-1.00085	9.10346	-13.9313	1.88069e-08	2.34027e-07	9.44051	Down
LXN	-1.00052	4.88764	-7.24895	1.44197e-05	6.45809e-05	2.31785	Down
QSER1	-1.00035	10.6061	-7.53648	9.97153e-06	4.67995e-05	2.71204	Down
PKP3	1.00082	6.93176	11.1622	1.95215e-07	1.59365e-06	6.92943	Up
SEPT9	1.00085	8.28314	15.431	6.26724e-09	9.89638e-08	10.6179	Up
ND2	1.00149	9.71674	6.28039	5.38958e-05	0.000208732	0.912281	Up
EEF1DP1	1.00151	8.41345	10.593	3.35749e-07	2.4985e-06	6.34725	Up
ATAT1	1.00226	6.76347	9.22115	1.3791e-06	8.29062e-06	4.83104	Up
C9orf47	1.00251	7.05029	10.6467	3.18666e-07	2.39046e-06	6.40331	Up
MAF1	1.00301	8.60404	10.3208	4.38929e-07	3.14e-06	6.05958	Up
G6PD	1.00303	8.58737	13.675	2.29349e-08	2.74265e-07	9.22772	Up
AES	1.00347	8.81182	11.5998	1.30699e-07	1.13579e-06	7.36017	Up
RN7SL834P	1.00465	5.94504	9.9721	6.24037e-07	4.21822e-06	5.68188	Up
FGD4	1.00467	6.55948	9.17813	1.44541e-06	8.64018e-06	4.78067	Up
TUBB4A	1.00538	7.82735	10.2859	4.54441e-07	3.2324e-06	6.02229	Up
TUBA1C	1.00547	11.6311	10.213	4.88855e-07	3.4443e-06	5.94394	Up
SMS	1.00564	9.42387	8.25513	4.13431e-06	2.14942e-05	3.65422	Up
NR2F2	1.00633	8.39314	10.8368	2.65385e-07	2.0488e-06	6.59974	Up
MARCH1	1.0064	6.30579	10.6958	3.03879e-07	2.30176e-06	6.45432	Up
ANO10	1.0065	9.20356	10.2069	4.91862e-07	3.46068e-06	5.93735	Up
RN7SL775P	1.00664	6.52519	10.6888	3.05954e-07	2.31296e-06	6.44702	Up
KIAA0226	1.00685	7.98787	10.104	5.45652e-07	3.76369e-06	5.82595	Up
PMEPA1	1.00697	7.75506	12.3867	6.55686e-08	6.47271e-07	8.10066	Up
CLIP2	1.00736	6.98431	10.2472	4.72387e-07	3.33937e-06	5.98072	Up
ZNF732	1.00749	5.94632	6.78427	2.67385e-05	0.000111744	1.6588	Up
SPINT2	1.00799	7.68317	9.68555	8.39638e-07	5.44655e-06	5.36341	Up
RBM7	1.00849	8.09519	10.6002	3.334e-07	2.48419e-06	6.35479	Up
MARCH3	1.00898	9.09275	7.1654	1.60812e-05	7.11611e-05	2.20137	Up
UBE2E2	1.00973	9.33778	12.9761	4.00866e-08	4.33751e-07	8.62872	Up
TCF25	1.01045	8.81103	12.3247	6.91373e-08	6.75349e-07	8.04378	Up
ACVR1	1.01046	7.69322	13.2382	3.24138e-08	3.64633e-07	8.85667	Up
CPNE7	1.01078	7.45867	10.4758	3.76522e-07	2.75011e-06	6.22421	Up
SPPL3	1.01085	8.92111	10.231	4.80103e-07	3.38879e-06	5.96333	Up
EFNB1	1.01098	8.24515	11.2665	1.77195e-07	1.46867e-06	7.03341	Up
TPM1	1.01211	7.59822	13.7633	2.14103e-08	2.59188e-07	9.30149	Up
ADK	1.01254	10.8049	12.694	5.06072e-08	5.27269e-07	8.37864	Up
PAFAH1B1	1.01299	10.3677	13.6772	2.2895e-08	2.7393e-07	9.22958	Up
TINAGL1	1.01375	6.84169	8.64165	2.63496e-06	1.45287e-05	4.13685	Up
TDRD5	1.01457	5.33718	8.14326	4.72389e-06	2.42457e-05	3.51146	Up
ESYT3	1.01574	6.34611	13.0515	3.76949e-08	4.12467e-07	8.69473	Up
ZNF600	1.01592	6.06536	11.6819	1.21394e-07	1.06881e-06	7.43946	Up
PPP1R3B	1.01604	7.20399	7.77997	7.35178e-06	3.58094e-05	3.03803	Up
CTNS	1.0161	8.17665	11.8326	1.06135e-07	9.58053e-07	7.58367	Up
EFNA5	1.0164	9.09212	11.7346	1.15802e-07	1.02858e-06	7.49009	Up
GMPR	1.01669	7.28994	13.0543	3.76091e-08	4.11722e-07	8.69717	Up
SIK1	1.01675	7.69584	13.8378	2.02109e-08	2.48185e-07	9.36331	Up
CTAGE15	1.01731	5.17773	11.4739	1.46499e-07	1.24949e-06	7.23765	Up
NFATC2	1.01745	7.00573	10.8856	2.53316e-07	1.9713e-06	6.64971	Up
MAP3K11	1.01748	7.98326	14.3352	1.38474e-08	1.84159e-07	9.76869	Up
B4GALT1	1.0181	8.77417	14.9123	9.06048e-09	1.32065e-07	10.2232	Up
SNORA16A	1.01834	10.729	2.96314	0.0125989	0.0283275	-4.77006	Up
CLDN11	1.01885	7.87654	7.84883	6.75295e-06	3.32123e-05	3.12894	Up
CDC42EP4	1.01906	7.15621	10.6837	3.07444e-07	2.32122e-06	6.4418	Up
INF2	1.01973	7.79737	12.2734	7.22439e-08	7.00411e-07	7.9966	Up
KDELC2	1.02	9.53867	12.3683	6.66039e-08	6.56102e-07	8.08384	Up
STAT3	1.02106	9.54153	16.1055	3.94565e-09	6.94047e-08	11.1131	Up
PHACTR4	1.02116	10.7925	10.0247	5.91408e-07	4.03275e-06	5.73952	Up
STX2	1.02117	9.62695	14.9918	8.55644e-09	1.2636e-07	10.2845	Up
LOC648987	1.02131	7.02583	7.64219	8.72828e-06	4.16609e-05	2.85444	Up
CDCA7L	1.02139	9.58824	12.2356	7.46314e-08	7.17292e-07	7.9617	Up
DYSF	1.02203	5.87113	9.58997	9.2846e-07	5.93354e-06	5.25551	Up
MAP2K3	1.02224	7.51063	13.0018	3.9254e-08	4.26126e-07	8.65124	Up
NAGK	1.02248	10.0531	9.90981	6.65226e-07	4.45657e-06	5.61328	Up
ADAM12	1.02388	5.66467	9.84767	7.09253e-07	4.7042e-06	5.54451	Up
CHP1	1.02393	10.958	12.1095	8.32332e-08	7.83488e-07	7.8446	Up
TMEM14C	1.02393	12.2327	9.72795	8.03206e-07	5.24232e-06	5.41101	Up
TSPAN15	1.02483	8.562	12.0243	8.96484e-08	8.32836e-07	7.7649	Up
B3GALNT1	1.02557	5.89558	10.2059	4.92347e-07	3.46247e-06	5.9363	Up
SCCPDH	1.02563	9.86014	11.1151	2.03982e-07	1.65191e-06	6.88226	Up
STX11	1.0258	7.71416	9.6319	8.88306e-07	5.71611e-06	5.30294	Up
ACSS2	1.02609	8.44868	10.9134	2.46716e-07	1.92895e-06	6.67805	Up
LIMS1	1.0261	9.46391	13.1178	3.57202e-08	3.94191e-07	8.75246	Up
VARS	1.02637	9.38748	14.7201	1.04181e-08	1.46804e-07	10.0736	Up
FERMT2	1.02644	10.0688	15.9543	4.36988e-09	7.49991e-08	11.0039	Up
LRP12	1.02681	8.01266	14.9882	8.57887e-09	1.26549e-07	10.2817	Up
ARHGEF18	1.02692	7.99401	11.9725	9.38136e-08	8.65347e-07	7.71615	Up
FERMT1	1.02832	5.47685	8.55868	2.89868e-06	1.57886e-05	4.03462	Up
PIP4K2C	1.02843	7.88659	8.83077	2.12545e-06	1.20496e-05	4.36719	Up
ATP6V0D1	1.02849	10.6918	13.2513	3.20741e-08	3.6166e-07	8.86797	Up
NDST1	1.02916	9.61774	9.17744	1.4465e-06	8.64453e-06	4.77986	Up
ZAK	1.02919	7.90936	12.438	6.27719e-08	6.24691e-07	8.14744	Up
TUBA1A	1.03102	10.4637	16.1574	3.81031e-09	6.74311e-08	11.1505	Up
SAMD3	1.0317	5.551	8.82628	2.13624e-06	1.21024e-05	4.36176	Up
CIT	1.03252	8.94502	16.0619	4.06309e-09	7.06178e-08	11.0817	Up
MGMT	1.03316	7.40218	7.65277	8.61334e-06	4.11713e-05	2.86862	Up
GALE	1.03358	7.78158	12.9371	4.13897e-08	4.45781e-07	8.59439	Up
MSMO1	1.03364	10.7229	12.2449	7.40342e-08	7.13318e-07	7.97032	Up
ASB1	1.03547	8.0273	11.4902	1.44342e-07	1.23456e-06	7.25357	Up
MVK	1.03662	7.48831	11.8424	1.05217e-07	9.51943e-07	7.593	Up
EBI3	1.03705	6.92763	8.50093	3.09898e-06	1.67384e-05	3.96302	Up
RNF5	1.03709	8.6085	15.1953	7.39954e-09	1.12867e-07	10.4401	Up
IGF1R	1.03712	8.287	10.1467	5.22601e-07	3.63064e-06	5.87229	Up
TCF19	1.03724	8.54531	15.3618	6.57869e-09	1.02906e-07	10.566	Up
FTH1P3	1.03727	10.0372	8.60484	2.74863e-06	1.50999e-05	4.09158	Up
ZFYVE19	1.03749	7.39632	14.9716	8.68202e-09	1.27828e-07	10.2689	Up
MX1	1.03803	5.80189	11.5388	1.38111e-07	1.18868e-06	7.30095	Up
FBXL2	1.03836	8.08006	13.4917	2.64854e-08	3.08339e-07	9.07334	Up
HMOX2	1.03851	10.3621	10.3552	4.24175e-07	3.04849e-06	6.09628	Up
ZFAND2A	1.03947	10.4586	8.24221	4.19817e-06	2.18019e-05	3.63781	Up
LOC100049716	1.04002	6.95446	9.4806	1.0427e-06	6.52936e-06	5.131	Up
STAT2	1.04004	7.72006	6.98079	2.05253e-05	8.81974e-05	1.94089	Up
DPP9	1.0401	7.84159	10.1895	5.0053e-07	3.50737e-06	5.9186	Up
FAM213A	1.04021	8.35246	9.99979	6.06619e-07	4.11002e-06	5.71227	Up
HS3ST3A1	1.04048	8.40424	14.6966	1.05981e-08	1.48801e-07	10.0553	Up
PPP3CC	1.04102	8.58482	16.4445	3.14799e-09	5.77264e-08	11.3547	Up
BCKDHA	1.04167	8.93154	11.3456	1.64733e-07	1.37713e-06	7.11171	Up
GSTO2	1.04178	7.88427	10.5933	3.35647e-07	2.4985e-06	6.34758	Up
CTSF	1.04293	7.38406	11.9106	9.90639e-08	9.04026e-07	7.65769	Up
ADRB2	1.04329	7.08064	9.25438	1.33013e-06	8.06065e-06	4.86982	Up
CALB1	1.04338	5.78742	10.5133	3.62921e-07	2.66678e-06	6.2637	Up
PGM5	1.04344	6.49729	11.1785	1.92267e-07	1.57304e-06	6.94577	Up
RHOB	1.04354	9.38988	8.92715	1.90758e-06	1.09941e-05	4.48314	Up
PNPLA6	1.04391	7.60752	13.8632	1.98188e-08	2.44142e-07	9.38432	Up
KLF11	1.04432	8.34293	10.424	3.96237e-07	2.87877e-06	6.16942	Up
DAPK1	1.0447	8.74197	13.0902	3.65289e-08	4.01784e-07	8.72844	Up
FTL	1.04516	11.1815	13.5028	2.6254e-08	3.06104e-07	9.08276	Up
DNAJB4	1.04546	8.59569	13.6221	2.39024e-08	2.83942e-07	9.1834	Up
KRTAP2-4	1.04589	8.29111	7.44414	1.12136e-05	5.17534e-05	2.58655	Up
INPPL1	1.04601	8.5137	12.6709	5.15892e-08	5.35109e-07	8.35801	Up
ANKLE2	1.04602	9.63014	16.9671	2.24093e-09	4.39272e-08	11.7179	Up
FBXW5	1.04621	8.98047	9.74948	7.85366e-07	5.14172e-06	5.43511	Up
E2F7	1.04661	9.70521	14.2573	1.468e-08	1.93413e-07	9.70611	Up
RAC1	1.0467	8.12881	9.25518	1.32897e-06	8.05573e-06	4.87076	Up
EPS8L2	1.04835	7.46776	11.8945	1.00476e-07	9.14407e-07	7.64249	Up
KCNQ5	1.04901	8.44789	11.2767	1.75542e-07	1.45749e-06	7.04348	Up
DENND2D	1.04908	6.45041	13.3148	3.04844e-08	3.47433e-07	8.9225	Up
KIF13A	1.04953	8.06679	15.5792	5.65234e-09	9.16765e-08	10.7285	Up
DRAP1	1.05034	10.279	14.5368	1.19194e-08	1.63511e-07	9.92938	Up
TRIM44	1.05056	8.51666	11.8653	1.03106e-07	9.3542e-07	7.61475	Up
LMF1	1.05182	8.21652	14.923	8.99087e-09	1.31297e-07	10.2315	Up
FIBP	1.05198	9.55208	15.2692	7.02229e-09	1.08495e-07	10.4961	Up
RHPN2	1.05222	8.86881	15.3572	6.59996e-09	1.03169e-07	10.5626	Up
GDPD5	1.05239	7.62853	8.35925	3.65629e-06	1.92755e-05	3.78584	Up
PDE6B	1.05244	6.66883	10.3043	4.46195e-07	3.18318e-06	6.04195	Up
JADE2	1.05257	7.37048	10.7889	2.77845e-07	2.12807e-06	6.55048	Up
ZNF578	1.0527	4.01527	4.75719	0.000554654	0.00167452	-1.55277	Up
CRIPAK	1.05292	7.43974	11.6705	1.22644e-07	1.07785e-06	7.42847	Up
KATNAL1	1.05309	8.4917	15.5425	5.79807e-09	9.3197e-08	10.7012	Up
TFDP1	1.05312	10.7395	10.0968	5.49648e-07	3.78453e-06	5.81812	Up
LRRC16A	1.05353	9.1498	15.188	7.43782e-09	1.13285e-07	10.4346	Up
MROH1	1.05355	7.80132	12.5105	5.90344e-08	5.94601e-07	8.21333	Up
LOXL1	1.05363	8.64932	9.15325	1.48532e-06	8.85156e-06	4.75145	Up
POTEKP	1.05384	9.63348	14.6827	1.07065e-08	1.50119e-07	10.0444	Up
MED13L	1.05495	10.0717	14.0002	1.78398e-08	2.24752e-07	9.49712	Up
NUDT16P1	1.05556	7.15509	12.2541	7.34518e-08	7.08879e-07	7.9788	Up
ZSWIM6	1.05642	10.7769	14.9379	8.89476e-09	1.30548e-07	10.243	Up
DLGAP4	1.05653	7.86154	10.4968	3.68839e-07	2.70272e-06	6.24634	Up
AP4M1	1.05753	7.39639	11.312	1.69908e-07	1.41279e-06	7.0785	Up
C6orf99	1.05773	5.83521	8.41346	3.43126e-06	1.82752e-05	3.85389	Up
SLC39A14	1.0578	9.86666	12.1725	7.881e-08	7.50731e-07	7.90322	Up
PLA2G16	1.05788	7.34649	7.64454	8.70263e-06	4.1553e-05	2.85759	Up
KCNH8	1.05802	5.65095	9.82896	7.23121e-07	4.78097e-06	5.52373	Up
DPH3	1.05826	10.329	12.434	6.29819e-08	6.26513e-07	8.14386	Up
OR4F14P	1.05919	5.68051	12.0451	8.80333e-08	8.20717e-07	7.78441	Up
CYP4F30P	1.05953	5.85012	12.0088	9.08758e-08	8.42164e-07	7.7503	Up
TGIF1	1.05954	7.04995	6.78492	2.6715e-05	0.000111666	1.65973	Up
CNIH3	1.06171	6.44551	13.1271	3.54516e-08	3.91768e-07	8.76055	Up
MMP15	1.06296	6.73882	12.7533	4.81699e-08	5.06403e-07	8.43161	Up
HSD17B14	1.06373	6.98799	12.6104	5.42726e-08	5.56014e-07	8.30359	Up
RAB32	1.06381	8.96709	12.0656	8.64784e-08	8.0816e-07	7.80354	Up
PTPRF	1.06422	9.02335	15.7162	5.1419e-09	8.56015e-08	10.8298	Up
ACTR3C	1.06527	6.28284	5.16744	0.000286665	0.000927831	-0.858355	Up
ZNF75A	1.06528	7.98459	11.4639	1.47839e-07	1.25939e-06	7.22788	Up
SLC22A4	1.06543	6.49414	11.6225	1.28047e-07	1.11441e-06	7.38218	Up
MYBL1	1.06569	8.96927	8.09359	5.01406e-06	2.54936e-05	3.44763	Up
NOTCH2NL	1.06707	11.1441	12.4684	6.11713e-08	6.10848e-07	8.17517	Up
CPEB1	1.06816	6.55963	13.5686	2.49272e-08	2.94316e-07	9.13838	Up
SNX29	1.06833	7.16846	11.3272	1.6755e-07	1.39418e-06	7.0935	Up
GNPTAB	1.06995	9.06346	12.8525	4.43729e-08	4.73101e-07	8.51971	Up
RAB34	1.07024	8.45541	14.6579	1.0903e-08	1.52074e-07	10.0249	Up
TFR2	1.07061	6.20828	14.897	9.16133e-09	1.32953e-07	10.2114	Up
POTEM	1.07203	9.58044	12.0205	8.99469e-08	8.34884e-07	7.76133	Up
HIST1H3D	1.0727	9.96828	11.0773	2.1135e-07	1.7033e-06	6.84417	Up
NDRG1	1.07328	12.0656	14.4072	1.31228e-08	1.76182e-07	9.8263	Up
NPC2	1.07357	11.1866	16.0038	4.2258e-09	7.28482e-08	11.0397	Up
RSPO4	1.0743	7.31363	11.2028	1.87971e-07	1.54643e-06	6.97003	Up
CPSF1	1.07502	8.44522	15.1788	7.48636e-09	1.13671e-07	10.4276	Up
BCL10	1.07603	9.03524	12.6405	5.29195e-08	5.45992e-07	8.33069	Up
EDN1	1.07624	6.12465	11.391	1.58016e-07	1.33052e-06	7.1564	Up
B4GALNT1	1.07668	8.00547	15.8123	4.81401e-09	8.14225e-08	10.9003	Up
NR1H2	1.07691	7.79083	16.2706	3.53273e-09	6.36792e-08	11.2314	Up
PRDX5	1.07839	10.0424	12.6633	5.19196e-08	5.37579e-07	8.35116	Up
CNN3	1.07943	11.5993	15.0704	8.08793e-09	1.2107e-07	10.3448	Up
SLC25A40	1.07993	9.53872	9.10985	1.55781e-06	9.19419e-06	4.70035	Up
ACTBP7	1.08025	10.6686	10.8517	2.61628e-07	2.02467e-06	6.61505	Up
PRSS23	1.08045	7.44187	12.9424	4.12106e-08	4.44057e-07	8.59905	Up
GLIS3	1.08057	6.74347	9.00005	1.75879e-06	1.02148e-05	4.57022	Up
CNTD1	1.08077	5.91718	9.43033	1.10023e-06	6.83633e-06	5.07338	Up
UBL3	1.08136	8.08334	14.5149	1.21139e-08	1.65789e-07	9.91204	Up
ILK	1.08145	9.33733	14.1637	1.57538e-08	2.04327e-07	9.63043	Up
FTH1	1.08308	11.9011	13.5711	2.48795e-08	2.93901e-07	9.14044	Up
LPIN1	1.08339	8.1411	13.3121	3.05482e-08	3.47649e-07	8.92026	Up
AEBP1	1.08385	7.4433	11.7427	1.14971e-07	1.02393e-06	7.49782	Up
ZNF431	1.08444	8.33935	7.09592	1.76192e-05	7.70163e-05	2.10384	Up
RN7SL254P	1.08641	7.652	7.35127	1.26316e-05	5.75122e-05	2.45929	Up
ZNF625	1.0866	5.29414	9.94974	6.385e-07	4.30724e-06	5.65729	Up
ARL8B	1.08664	10.6575	15.9509	4.38011e-09	7.51193e-08	11.0014	Up
CCSER2	1.08678	9.42821	17.7075	1.40731e-09	3.11788e-08	12.2147	Up
TAF6	1.08715	7.99732	13.9863	1.80303e-08	2.26541e-07	9.48573	Up
SERPINH1	1.08774	8.63686	14.87	9.34197e-09	1.34903e-07	10.1904	Up
NRSN2	1.08781	8.40861	13.783	2.1086e-08	2.56098e-07	9.31785	Up
PTPN6	1.08795	7.21794	14.4941	1.23025e-08	1.67583e-07	9.89548	Up
LHX2	1.08854	7.8623	14.6473	1.09882e-08	1.52805e-07	10.0165	Up
ATP6V0C	1.08907	11.1764	13.949	1.85522e-08	2.316e-07	9.45513	Up
APOE	1.08931	7.82896	8.96487	1.82898e-06	1.05934e-05	4.52826	Up
FGF12	1.08957	6.0454	9.4712	1.05321e-06	6.58103e-06	5.12024	Up
ZNF677	1.09087	4.5775	6.28755	5.33489e-05	0.00020682	0.923129	Up
GNB2	1.0914	9.55972	10.6186	3.2747e-07	2.44548e-06	6.37405	Up
SH3BGRL3	1.09155	8.6984	7.93333	6.08873e-06	3.03097e-05	3.23974	Up
VAV2	1.09157	7.78859	9.04646	1.67062e-06	9.77582e-06	4.62537	Up
PPP1R36	1.09409	5.30216	11.4413	1.5091e-07	1.2804e-06	7.2058	Up
CCRN4L	1.09418	8.921	15.5745	5.67079e-09	9.18478e-08	10.725	Up
DNAJC13	1.09429	10.0197	15.0819	8.02159e-09	1.20154e-07	10.3537	Up
AP2A1	1.09447	8.92375	14.8554	9.4412e-09	1.35747e-07	10.1791	Up
DAGLB	1.09459	7.96749	15.61	5.53294e-09	8.99277e-08	10.7513	Up
TMEM184B	1.0949	9.07293	10.1559	5.17749e-07	3.60321e-06	5.8823	Up
EXTL2	1.09509	8.05643	10.5918	3.36144e-07	2.50064e-06	6.34599	Up
PLEKHG4	1.09522	6.55843	8.55206	2.92095e-06	1.58914e-05	4.02642	Up
TMEM127	1.09548	8.92253	13.7934	2.09162e-08	2.54771e-07	9.32652	Up
CUTA	1.09548	9.88294	14.4781	1.24491e-08	1.68988e-07	9.88278	Up
PLEKHA6	1.09645	7.43349	12.9802	3.99543e-08	4.32721e-07	8.63227	Up
NAPG	1.09648	9.49501	14.5973	1.13995e-08	1.57866e-07	9.97717	Up
C10orf10	1.09694	6.73173	6.12292	6.75626e-05	0.000255299	0.672008	Up
SWAP70	1.1	9.24349	17.0013	2.19243e-09	4.32632e-08	11.7413	Up
TCIRG1	1.10036	7.87815	13.7958	2.08772e-08	2.5449e-07	9.32853	Up
FUT8	1.10376	9.28766	15.3499	6.63397e-09	1.03493e-07	10.557	Up
LCAT	1.10537	7.79867	12.5157	5.87724e-08	5.92221e-07	8.21811	Up
MYO9B	1.10594	7.79772	14.5738	1.15985e-08	1.60179e-07	9.95862	Up
USP32	1.10605	9.85621	16.518	2.99911e-09	5.5831e-08	11.4065	Up
RAB8B	1.10645	9.18378	14.7925	9.88236e-09	1.40701e-07	10.1302	Up
ZBTB4	1.10675	7.91561	13.1672	3.43224e-08	3.80568e-07	8.79529	Up
VPS28	1.10706	9.29122	17.0465	2.12999e-09	4.2322e-08	11.7722	Up
PPDPF	1.10762	8.98587	13.2582	3.18958e-08	3.59998e-07	8.87395	Up
ITGB3	1.10783	5.99326	9.90354	6.69535e-07	4.48287e-06	5.60635	Up
REXO2	1.10923	9.38124	12.6924	5.06753e-08	5.27508e-07	8.37719	Up
KRT18P11	1.10957	7.90775	6.82801	2.51994e-05	0.000105954	1.72202	Up
LOC339803	1.10964	7.37833	8.91327	1.93741e-06	1.11329e-05	4.4665	Up
ADCY7	1.11031	7.31453	16.5028	3.02928e-09	5.62578e-08	11.3958	Up
P2RX5	1.11062	6.63277	13.0956	3.63682e-08	4.00583e-07	8.73317	Up
PIGV	1.11066	8.3403	12.3375	6.83843e-08	6.69654e-07	8.05553	Up
C6orf48	1.11109	9.91845	9.31459	1.24611e-06	7.62084e-06	4.93981	Up
TTL	1.11111	10.2149	18.0431	1.14663e-09	2.66055e-08	12.4333	Up
NIPAL4	1.11116	7.04834	11.0689	2.13005e-07	1.71308e-06	6.83579	Up
MEIS3P1	1.11282	7.35291	11.9137	9.87916e-08	9.02248e-07	7.66064	Up
TRIP6	1.11393	8.02498	12.1537	8.00997e-08	7.59205e-07	7.88579	Up
LLGL2	1.11456	7.25108	10.6905	3.05444e-07	2.31061e-06	6.44881	Up
PCBP4	1.11462	7.28719	15.1059	7.88528e-09	1.18416e-07	10.372	Up
CD82	1.11501	7.51904	11.6632	1.23446e-07	1.08245e-06	7.42146	Up
JAG1	1.11566	6.90653	15.1342	7.72813e-09	1.16432e-07	10.3936	Up
MIR301A	1.11595	4.52569	4.6059	0.000711687	0.00209727	-1.81413	Up
SH3TC2	1.11595	6.4128	11.8447	1.05001e-07	9.50393e-07	7.5952	Up
ARL4D	1.11643	7.05486	9.42085	1.11145e-06	6.88952e-06	5.0625	Up
PDLIM4	1.11651	7.56848	8.30845	3.88166e-06	2.03578e-05	3.72176	Up
RNF145	1.11743	9.26719	14.0746	1.68551e-08	2.15137e-07	9.55799	Up
CCDC92	1.11864	8.13853	9.03803	1.68629e-06	9.84527e-06	4.61536	Up
PLOD3	1.11939	8.02664	12.0968	8.41573e-08	7.91228e-07	7.83275	Up
MMP19	1.11971	6.48867	8.41887	3.40965e-06	1.81726e-05	3.86066	Up
C6orf106	1.11992	8.52654	12.6797	5.12128e-08	5.31915e-07	8.36587	Up
BOK	1.12047	7.94298	10.3825	4.12826e-07	2.97795e-06	6.12539	Up
SNX16	1.12087	7.51692	9.54177	9.7705e-07	6.18639e-06	5.20077	Up
RAPH1	1.12193	8.63268	10.9831	2.30934e-07	1.82701e-06	6.74903	Up
CLIP1	1.12201	9.27902	16.9259	2.30095e-09	4.49523e-08	11.6897	Up
PTPN21	1.12222	7.64004	8.40451	3.46738e-06	1.84423e-05	3.84267	Up
ZNF229	1.1226	5.83359	9.56583	9.52463e-07	6.05374e-06	5.22812	Up
PNRC1	1.12288	9.61766	16.1313	3.87761e-09	6.83627e-08	11.1317	Up
RNF11	1.12308	8.60929	11.4206	1.53797e-07	1.30167e-06	7.18546	Up
GNB5	1.1233	7.63692	10.2672	4.62995e-07	3.28194e-06	6.00228	Up
KLF5	1.12466	8.73818	12.5667	5.62998e-08	5.72754e-07	8.26423	Up
SEMA7A	1.12475	7.19805	9.93754	6.46542e-07	4.35142e-06	5.64386	Up
MSANTD3	1.12573	10.2811	16.2554	3.56869e-09	6.40304e-08	11.2205	Up
ZIK1	1.12617	5.88453	11.9576	9.5048e-08	8.73569e-07	7.70211	Up
PTPRS	1.12779	8.93971	15.2429	7.1539e-09	1.09695e-07	10.4763	Up
SLC4A2	1.12838	8.46461	10.9677	2.34332e-07	1.8495e-06	6.73334	Up
ALDH1A3	1.12868	7.22468	16.4415	3.15406e-09	5.77921e-08	11.3526	Up
ANXA6	1.12956	11.2335	12.5314	5.80022e-08	5.85981e-07	8.23226	Up
FNBP1L	1.13009	9.60093	16.856	2.40677e-09	4.64745e-08	11.6416	Up
PLXNB2	1.13017	8.65865	15.8531	4.6816e-09	7.95872e-08	10.9301	Up
ZNF462	1.13236	9.44028	15.5573	5.73897e-09	9.25989e-08	10.7122	Up
BMP2K	1.13258	8.28968	13.0266	3.84691e-08	4.18972e-07	8.67291	Up
ASXL1	1.13372	8.80339	15.4605	6.13914e-09	9.72705e-08	10.64	Up
VPS53	1.13461	9.31889	13.7914	2.09492e-08	2.54835e-07	9.32483	Up
CPA4	1.13511	6.29006	12.6827	5.10837e-08	5.31047e-07	8.36858	Up
PKM	1.13593	12.2885	15.3901	6.44921e-09	1.01425e-07	10.5873	Up
MBNL2	1.13879	10.1853	17.8548	1.28572e-09	2.90372e-08	12.3111	Up
NPR2	1.13884	6.22848	11.5737	1.33818e-07	1.15901e-06	7.33485	Up
TRIM38	1.13917	7.12183	9.31508	1.24545e-06	7.61882e-06	4.94038	Up
SLC20A2	1.13977	8.35686	14.8211	9.67918e-09	1.384e-07	10.1524	Up
ZP3	1.14042	7.14553	10.1821	5.04268e-07	3.52836e-06	5.91062	Up
CD9	1.14079	10.2322	13.699	2.25086e-08	2.70303e-07	9.24784	Up
ACTBP2	1.14091	12.1281	12.4688	6.11536e-08	6.10848e-07	8.17548	Up
THOC6	1.14099	9.87804	15.9136	4.49241e-09	7.67629e-08	10.9743	Up
HSF2BP	1.14141	7.5734	10.5823	3.39275e-07	2.51911e-06	6.33603	Up
TNFRSF10A	1.14195	6.71706	11.1387	1.99547e-07	1.62247e-06	6.90587	Up
LINC00472	1.14299	8.3709	10.1016	5.46969e-07	3.76808e-06	5.82337	Up
MT1IP	1.14311	7.0297	10.1681	5.11403e-07	3.57292e-06	5.89553	Up
GNG5	1.14312	11.0852	14.8952	9.17335e-09	1.33045e-07	10.2099	Up
DPY19L2P2	1.14333	5.31418	6.72112	2.91405e-05	0.000120592	1.56708	Up
UBASH3B	1.14449	7.97345	13.5466	2.53627e-08	2.97797e-07	9.11981	Up
SNAPC2	1.14489	7.8096	11.2002	1.88439e-07	1.54974e-06	6.96736	Up
CPED1	1.14665	5.57398	10.0155	5.96974e-07	4.05765e-06	5.72947	Up
NEDD4L	1.14696	8.75999	17.5928	1.5107e-09	3.26674e-08	12.139	Up
RND3	1.14746	10.6495	12.8292	4.52343e-08	4.80308e-07	8.49908	Up
ZNF572	1.14753	5.36886	7.55449	9.74693e-06	4.58285e-05	2.7364	Up
ARHGAP12	1.14777	8.59093	13.2878	3.11496e-08	3.52943e-07	8.89934	Up
ARHGEF10	1.14796	7.1944	14.0024	1.78102e-08	2.24516e-07	9.4989	Up
ADCY5	1.14819	6.70196	10.037	5.84054e-07	3.98961e-06	5.75295	Up
CMIP	1.14828	8.27669	10.2839	4.55348e-07	3.23659e-06	6.02016	Up
PARP9	1.14841	5.64163	9.73314	7.98872e-07	5.21695e-06	5.41681	Up
OGFRL1	1.14912	10.8648	13.9431	1.86372e-08	2.32371e-07	9.45023	Up
MARCH4	1.15066	7.11195	12.1147	8.28581e-08	7.80903e-07	7.84945	Up
SMYD3	1.15121	8.14377	15.502	5.96416e-09	9.521e-08	10.671	Up
NEK6	1.15162	8.60123	16.8315	2.44524e-09	4.71002e-08	11.6247	Up
NCS1	1.15177	9.04152	13.8251	2.04104e-08	2.49845e-07	9.35278	Up
CORO2A	1.15467	6.97174	11.9736	9.37187e-08	8.6507e-07	7.71723	Up
CSF2	1.15485	6.03513	14.4172	1.30251e-08	1.75275e-07	9.83431	Up
NRP1	1.15485	7.02728	8.46839	3.21839e-06	1.72638e-05	3.92251	Up
PTPLA	1.1554	8.40537	12.4525	6.20006e-08	6.17806e-07	8.16071	Up
WDR13	1.15588	8.16591	13.0585	3.7482e-08	4.10716e-07	8.7008	Up
AFAP1	1.15637	7.94598	12.0988	8.40123e-08	7.90184e-07	7.8346	Up
SNX7	1.15756	7.72514	9.33159	1.22343e-06	7.50577e-06	4.95952	Up
ARHGAP4	1.1582	7.3414	10.7678	2.83528e-07	2.1652e-06	6.52874	Up
HSF1	1.15927	8.48514	15.3786	6.50173e-09	1.02182e-07	10.5786	Up
DENND2A	1.15975	6.69915	8.91554	1.93251e-06	1.11157e-05	4.46922	Up
CTTN	1.16145	9.33068	11.1802	1.91959e-07	1.57258e-06	6.94748	Up
NFKB1	1.16147	9.07559	14.1217	1.62636e-08	2.09539e-07	9.59629	Up
ABTB2	1.16214	7.41156	16.0502	4.09525e-09	7.11237e-08	11.0733	Up
RAB5B	1.16229	9.94147	16.3186	3.42167e-09	6.21946e-08	11.2655	Up
RN7SL81P	1.16353	8.64686	12.3541	6.74194e-08	6.62584e-07	8.07078	Up
WASF2	1.16401	8.2604	18.4899	8.77667e-10	2.17153e-08	12.7183	Up
LOC645166	1.16447	9.48582	8.47279	3.20193e-06	1.71995e-05	3.928	Up
PPP4R1L	1.16453	6.80277	13.9737	1.82048e-08	2.28241e-07	9.4754	Up
CYLD	1.16573	9.13089	18.5176	8.63434e-10	2.14314e-08	12.7357	Up
PRKCA	1.16657	8.27548	10.0119	5.99169e-07	4.06755e-06	5.72553	Up
KRT80	1.1667	6.53297	15.6837	5.25826e-09	8.67949e-08	10.8058	Up
RNU6-531P	1.1672	5.95523	6.05982	7.40374e-05	0.000277471	0.574778	Up
HTATIP2	1.16752	8.98151	18.0674	1.1299e-09	2.63347e-08	12.4489	Up
PCED1A	1.16788	8.76536	17.1278	2.02246e-09	4.06357e-08	11.8275	Up
CDH11	1.169	5.89478	12.9661	4.04164e-08	4.36508e-07	8.61993	Up
UFSP2	1.1705	7.97951	9.54404	9.74702e-07	6.17418e-06	5.20336	Up
CPZ	1.17089	7.39762	11.4935	1.43911e-07	1.23223e-06	7.25679	Up
MT1A	1.17262	7.08911	5.54598	0.000159232	0.000547621	-0.23721	Up
PLA2G15	1.17305	7.78761	15.267	7.03313e-09	1.08495e-07	10.4945	Up
ADAM19	1.17376	7.88234	13.2123	3.30962e-08	3.69785e-07	8.83432	Up
ERC1	1.17442	9.45247	14.6285	1.11412e-08	1.54564e-07	10.0017	Up
PAK2	1.17447	8.45648	11.0017	2.26924e-07	1.80386e-06	6.76783	Up
ETV4	1.17475	7.79206	12.3603	6.70621e-08	6.60058e-07	8.07649	Up
CKAP4	1.17509	9.80641	17.4137	1.68887e-09	3.56013e-08	12.02	Up
SEMA4B	1.1753	7.40787	13.6953	2.25729e-08	2.70909e-07	9.24478	Up
TM2D2	1.17547	8.35943	16.0983	3.96464e-09	6.95859e-08	11.108	Up
SMTN	1.1755	8.0965	10.1042	5.45531e-07	3.76369e-06	5.82619	Up
KIRREL	1.17606	7.9268	12.856	4.42424e-08	4.72142e-07	8.52287	Up
ERG	1.17622	5.73365	12.6838	5.1037e-08	5.30798e-07	8.36956	Up
FAM24B	1.17722	6.46981	11.3966	1.57203e-07	1.32463e-06	7.16194	Up
TSPAN4	1.17903	8.32989	13.5195	2.59111e-08	3.03025e-07	9.09686	Up
ZNF880	1.17988	6.51583	17.2336	1.89132e-09	3.87242e-08	11.8991	Up
JAK1	1.17997	10.5099	17.6209	1.48459e-09	3.23377e-08	12.1576	Up
IL1R1	1.18008	6.71289	9.10587	1.56465e-06	9.22988e-06	4.69565	Up
CNTNAP1	1.18154	6.96793	13.2161	3.29941e-08	3.69344e-07	8.83763	Up
COL6A2	1.18173	8.52122	12.1098	8.32101e-08	7.83488e-07	7.8449	Up
DHCR7	1.18246	9.80917	12.5041	5.93508e-08	5.97017e-07	8.20759	Up
DGAT1	1.18304	8.58673	17.1313	2.01804e-09	4.05819e-08	11.8298	Up
LINGO2	1.1835	5.08487	6.75334	2.78876e-05	0.000115984	1.61393	Up
PHYHIPL	1.18466	5.29397	15.0184	8.3946e-09	1.2454e-07	10.305	Up
GCNT2	1.18499	5.89005	11.2073	1.87189e-07	1.5428e-06	6.9745	Up
NFE2L1	1.18598	9.48122	14.8621	9.39553e-09	1.35364e-07	10.1843	Up
DPYSL3	1.1865	7.4226	16.5342	2.96754e-09	5.54426e-08	11.4178	Up
CKAP2L	1.18724	10.2819	15.7124	5.15543e-09	8.57655e-08	10.827	Up
CELSR3	1.18851	7.17202	15.6611	5.34098e-09	8.7529e-08	10.7891	Up
RBMS2	1.18964	9.18918	10.7548	2.87091e-07	2.19097e-06	6.51534	Up
AGPAT6	1.19081	8.11942	16.6401	2.7687e-09	5.22935e-08	11.4919	Up
PICALM	1.19094	11.4546	15.665	5.32672e-09	8.7491e-08	10.792	Up
CLIP3	1.19172	7.86264	14.5531	1.17773e-08	1.61847e-07	9.94223	Up
POTEJ	1.19195	8.70138	17.6179	1.48738e-09	3.23682e-08	12.1556	Up
PLEKHG4B	1.192	6.72323	11.7083	1.18566e-07	1.04794e-06	7.46477	Up
FXYD5	1.19238	9.31014	19.2204	5.74255e-10	1.57276e-08	13.1702	Up
PPP1R11P1	1.19248	7.99854	18.2355	1.02118e-09	2.43609e-08	12.5568	Up
MSR1	1.19469	5.31941	14.4966	1.22792e-08	1.67471e-07	9.89751	Up
DOK4	1.19547	7.56963	15.2582	7.07699e-09	1.08802e-07	10.4878	Up
TRIM5	1.19602	7.91605	16.7921	2.50832e-09	4.80928e-08	11.5975	Up
TK1	1.19621	9.1073	15.6776	5.28047e-09	8.70731e-08	10.8013	Up
ZNF718	1.19771	5.40479	9.65623	8.65869e-07	5.58715e-06	5.3304	Up
PTPRN2	1.19835	7.08512	8.36304	3.64006e-06	1.9203e-05	3.7906	Up
CCDC93	1.1995	9.49353	17.9916	1.18297e-09	2.72176e-08	12.4	Up
RELA	1.20291	8.97829	17.3969	1.70672e-09	3.58032e-08	12.0088	Up
SLC20A1	1.20491	10.4572	14.6003	1.13745e-08	1.57614e-07	9.97952	Up
MFI2	1.20497	8.20594	11.0424	2.18375e-07	1.74783e-06	6.80906	Up
ARPC4	1.20595	8.5672	13.5615	2.50663e-08	2.95359e-07	9.13241	Up
IRF1	1.20679	6.91845	12.5395	5.76061e-08	5.82484e-07	8.23962	Up
CALHM2	1.20683	8.10421	13.991	1.79656e-08	2.25971e-07	9.48958	Up
ITGAV	1.20847	10.1254	16.71	2.64554e-09	5.01705e-08	11.5405	Up
NTAN1	1.209	9.07866	10.8782	2.55111e-07	1.9813e-06	6.64213	Up
FZD2	1.20943	7.97806	13.3203	3.03501e-08	3.46071e-07	8.92724	Up
SAMD12	1.20957	7.28544	9.42588	1.10548e-06	6.8598e-06	5.06828	Up
SBSN	1.21017	7.01484	12.5594	5.66458e-08	5.75771e-07	8.25766	Up
FAR2P1	1.21028	6.29272	10.5507	3.49873e-07	2.58579e-06	6.30301	Up
TRPV3	1.21267	6.41417	12.3005	7.05843e-08	6.86319e-07	8.02154	Up
CSF2RA	1.21324	6.48758	15.1858	7.44959e-09	1.13334e-07	10.4329	Up
CAPN5	1.21347	7.76252	17.144	2.00175e-09	4.03239e-08	11.8385	Up
APOL1	1.21371	5.82771	14.0609	1.70317e-08	2.1668e-07	9.54682	Up
RHOC	1.21457	11.2485	15.3628	6.574e-09	1.02901e-07	10.5668	Up
STAC	1.21596	5.758	12.9575	4.07039e-08	4.39206e-07	8.61232	Up
CNN1	1.21672	7.24313	16.4196	3.20013e-09	5.84525e-08	11.3371	Up
PTPN22	1.21687	5.0462	8.92007	1.92274e-06	1.1065e-05	4.47465	Up
TNS1	1.21743	6.72826	9.11865	1.54281e-06	9.13341e-06	4.71073	Up
TFAP2A	1.21748	9.36415	7.87528	6.53704e-06	3.22589e-05	3.16371	Up
ACSL4	1.21768	9.19517	16.0857	3.99857e-09	6.98611e-08	11.0989	Up
ADAM9	1.21841	10.8932	18.0693	1.12858e-09	2.63301e-08	12.4502	Up
SLAIN2	1.21913	10.4496	15.2594	7.07092e-09	1.0878e-07	10.4887	Up
BAMBI	1.22029	7.80913	9.87834	6.87147e-07	4.57974e-06	5.57849	Up
SLC25A24	1.22079	9.26249	14.8732	9.32054e-09	1.3476e-07	10.1929	Up
SLC13A5	1.22107	7.68131	13.4806	2.67174e-08	3.1042e-07	9.06399	Up
KLHL5	1.22208	7.89447	15.6271	5.46775e-09	8.9179e-08	10.764	Up
DUSP14	1.22248	8.01429	13.8197	2.04959e-08	2.5076e-07	9.3483	Up
SPIRE1	1.22261	9.22574	18.1918	1.04827e-09	2.47539e-08	12.5289	Up
RAC1P2	1.22405	10.5332	12.8896	4.30369e-08	4.61178e-07	8.55252	Up
STXBP2	1.22439	8.45337	16.8934	2.34953e-09	4.57099e-08	11.6674	Up
ZNF667	1.22471	6.1415	13.7801	2.11337e-08	2.5641e-07	9.31543	Up
KLRF1	1.2261	4.32039	7.30422	1.34224e-05	6.06388e-05	2.39441	Up
CD274	1.22656	5.38858	14.7241	1.03875e-08	1.46718e-07	10.0768	Up
PRNP	1.22802	11.0238	17.3578	1.74908e-09	3.6433e-08	11.9826	Up
C17orf97	1.22925	6.8533	14.8481	9.49138e-09	1.363e-07	10.1734	Up
LINC01116	1.23012	6.88715	13.681	2.28274e-08	2.73401e-07	9.23276	Up
LHPP	1.23032	8.33848	14.3347	1.38526e-08	1.84159e-07	9.76829	Up
MET	1.23128	8.76181	17.0329	2.14851e-09	4.25811e-08	11.7629	Up
ALS2CR11	1.23181	5.83568	14.8373	9.56625e-09	1.37248e-07	10.165	Up
C19orf66	1.23289	7.31234	12.8304	4.51892e-08	4.80048e-07	8.50015	Up
PSORS1C1	1.23491	6.26313	13.3873	2.87706e-08	3.29998e-07	8.98457	Up
PCOLCE	1.23606	8.39267	14.5716	1.16171e-08	1.60307e-07	9.95691	Up
GADD45A	1.2372	9.39295	11.9724	9.38229e-08	8.65347e-07	7.71604	Up
RN7SL57P	1.23842	7.44161	12.3194	6.94467e-08	6.77367e-07	8.03898	Up
AKR1E2	1.23854	6.66523	11.9674	9.4236e-08	8.68126e-07	7.71132	Up
FGFBP1	1.23894	6.20539	11.4935	1.43903e-07	1.23223e-06	7.25685	Up
UBE2Z	1.23906	10.6387	20.5574	2.74449e-10	8.73849e-09	13.9552	Up
RING1	1.24039	8.66854	13.5638	2.50214e-08	2.95128e-07	9.13433	Up
FTH1P2	1.24053	11.3132	11.0132	2.24482e-07	1.7875e-06	6.77945	Up
CLIC4	1.2408	11.8535	13.6264	2.38225e-08	2.83426e-07	9.187	Up
XDH	1.24111	6.23037	13.8701	1.97131e-08	2.43225e-07	9.39005	Up
TIE1	1.24176	6.38891	9.21698	1.38538e-06	8.3219e-06	4.82617	Up
VEPH1	1.24215	5.07755	9.45201	1.07501e-06	6.70106e-06	5.09826	Up
ACOT4	1.24278	5.42534	9.75253	7.82875e-07	5.12685e-06	5.43852	Up
VCL	1.24302	9.90912	13.9955	1.79042e-08	2.25442e-07	9.49325	Up
ATP8B1	1.2431	6.14679	8.39938	3.48827e-06	1.85365e-05	3.83623	Up
IFIH1	1.24481	5.13661	6.06861	7.30971e-05	0.000274299	0.588356	Up
ZNF257	1.24574	5.70291	4.80618	0.000511982	0.00155984	-1.46873	Up
CHRAC1	1.24584	9.68268	15.4048	6.38304e-09	1.00588e-07	10.5983	Up
HN1	1.24707	10.3125	15.6843	5.25604e-09	8.67949e-08	10.8063	Up
HIST1H2BI	1.24717	5.42024	10.5991	3.3375e-07	2.48601e-06	6.35366	Up
KLF3	1.24731	9.23801	15.989	4.26835e-09	7.34188e-08	11.029	Up
CLCN7	1.24754	7.95066	12.2347	7.46877e-08	7.17538e-07	7.96089	Up
SGPL1	1.24969	9.34325	16.514	3.00706e-09	5.59343e-08	11.4036	Up
AVPI1	1.25119	8.62314	12.498	5.96575e-08	5.99285e-07	8.20206	Up
PDK2	1.25171	7.87594	9.10988	1.55776e-06	9.19419e-06	4.70038	Up
PER3	1.25205	6.72946	18.2031	1.04121e-09	2.4637e-08	12.5361	Up
SNORD52	1.2532	7.91027	9.72112	8.08963e-07	5.27451e-06	5.40334	Up
ABL1	1.25409	8.85288	19.5072	4.88179e-10	1.38587e-08	13.343	Up
SLC2A6	1.25432	7.75873	10.4046	4.03923e-07	2.92731e-06	6.1488	Up
PXMP4	1.25499	7.29164	14.4752	1.24755e-08	1.69149e-07	9.88051	Up
FARP1	1.255	8.5551	13.5897	2.45175e-08	2.90396e-07	9.15615	Up
INTS6	1.25531	7.86327	13.1271	3.54537e-08	3.91768e-07	8.76049	Up
ABCA3	1.25597	7.68208	12.4669	6.12477e-08	6.11349e-07	8.17383	Up
WDR1	1.25617	10.3029	18.1799	1.05583e-09	2.49072e-08	12.5212	Up
PI4K2A	1.26093	9.11053	18.8433	7.13467e-10	1.86661e-08	12.939	Up
MLH3	1.26118	6.63235	8.45543	3.2673e-06	1.74899e-05	3.90635	Up
GNG11	1.26152	8.54448	7.45212	1.10999e-05	5.13103e-05	2.59744	Up
FARS2	1.26154	8.74084	16.5637	2.91052e-09	5.4618e-08	11.4385	Up
ESRP1	1.26182	5.87213	14.4575	1.26402e-08	1.70785e-07	9.86646	Up
LOC100130744	1.26255	7.79948	13.6705	2.30148e-08	2.7508e-07	9.22399	Up
RALBP1	1.26259	8.27877	14.9047	9.11075e-09	1.32549e-07	10.2173	Up
FNDC3B	1.26298	9.52907	18.2216	1.02972e-09	2.44437e-08	12.548	Up
PTH2R	1.26309	5.78803	10.3418	4.29827e-07	3.08246e-06	6.08207	Up
DLGAP1-AS1	1.265	6.98824	8.7	2.46499e-06	1.37247e-05	4.20832	Up
TNF	1.26527	6.66746	10.8812	2.54367e-07	1.97684e-06	6.64526	Up
LOC400464	1.26602	7.97879	15.189	7.43274e-09	1.13285e-07	10.4353	Up
ARHGAP40	1.26695	6.04208	12.5446	5.73592e-08	5.80744e-07	8.24423	Up
FAM83H	1.26727	7.69276	10.2805	4.56928e-07	3.24288e-06	6.01644	Up
TUBB3	1.26947	8.78368	13.3571	2.9472e-08	3.36883e-07	8.95873	Up
ETV5	1.26983	8.69914	13.3094	3.06154e-08	3.48244e-07	8.9179	Up
ACTB	1.27062	12.8296	15.5688	5.69326e-09	9.21478e-08	10.7208	Up
CARD11	1.27065	6.18473	13.5105	2.6095e-08	3.04708e-07	9.08927	Up
CD97	1.27074	8.16618	14.4875	1.23629e-08	1.68112e-07	9.89023	Up
TEAD1	1.27147	9.62746	13.9536	1.84878e-08	2.31416e-07	9.45886	Up
OR9A2	1.27316	5.7745	6.77333	2.71392e-05	0.000113256	1.64293	Up
ULBP1	1.27481	8.64093	14.7446	1.02334e-08	1.45079e-07	10.0928	Up
RBMS1P1	1.27617	9.98549	9.66301	8.59722e-07	5.55672e-06	5.33804	Up
KCNN4	1.27731	6.50677	13.8457	2.00874e-08	2.46928e-07	9.36988	Up
ZNF354C	1.27981	5.97548	13.4085	2.82905e-08	3.25292e-07	9.00262	Up
CALD1	1.28049	8.61032	18.6372	8.04694e-10	2.02538e-08	12.8108	Up
ADAMTSL5	1.28075	7.29446	11.4137	1.5477e-07	1.30839e-06	7.17869	Up
HMOX1	1.28114	8.89372	16.0662	4.05135e-09	7.04662e-08	11.0848	Up
ARHGEF17	1.28181	7.00068	15.88	4.59655e-09	7.83701e-08	10.9498	Up
C8orf48	1.28222	5.84071	9.21165	1.39345e-06	8.3618e-06	4.81993	Up
DYNC1LI2	1.28362	9.31262	16.0698	4.04166e-09	7.03502e-08	11.0874	Up
SPATS2L	1.28434	9.2095	16.8052	2.48711e-09	4.77883e-08	11.6065	Up
SERPINB6	1.28442	8.96585	19.3695	5.27625e-10	1.46922e-08	13.2603	Up
THSD1	1.28475	6.90738	9.24723	1.34051e-06	8.10553e-06	4.86149	Up
ARL2	1.28485	11.229	16.8873	2.3587e-09	4.58119e-08	11.6632	Up
PIK3CD	1.28657	7.35456	18.1586	1.06944e-09	2.51772e-08	12.5076	Up
EVC	1.28682	8.03112	13.2177	3.29536e-08	3.69077e-07	8.83895	Up
ADAMTS5	1.28701	6.78164	10.1946	4.97977e-07	3.49483e-06	5.92409	Up
MCMDC2	1.28717	5.85248	10.8577	2.60126e-07	2.01542e-06	6.62123	Up
JMJD1C	1.28744	10.468	18.2396	1.01865e-09	2.43255e-08	12.5595	Up
SH2D4A	1.28809	7.26091	13.6397	2.35755e-08	2.80828e-07	9.19817	Up
CALU	1.2888	10.6362	15.6707	5.30562e-09	8.73258e-08	10.7962	Up
LIG4	1.28906	7.76213	12.3178	6.95427e-08	6.7744e-07	8.0375	Up
HLA-DMA	1.28939	8.22975	17.6092	1.49544e-09	3.24526e-08	12.1499	Up
LOC100131541	1.29028	6.90248	8.343	3.72684e-06	1.96252e-05	3.76536	Up
OLFM2	1.29052	9.18244	14.0917	1.66375e-08	2.13295e-07	9.57192	Up
CEP89	1.29195	8.61483	18.745	7.55493e-10	1.93498e-08	12.878	Up
GM2A	1.29199	9.38783	17.6572	1.45165e-09	3.19487e-08	12.1816	Up
PDE4DIP	1.29263	7.79677	12.3254	6.90917e-08	6.75187e-07	8.04448	Up
ERAP1	1.29585	7.73829	15.8936	4.55392e-09	7.76999e-08	10.9597	Up
HIPK2	1.2961	9.26747	13.8693	1.97254e-08	2.43248e-07	9.38939	Up
FAT1	1.29649	8.28715	16.8544	2.40927e-09	4.64841e-08	11.6405	Up
KIF3C	1.29731	8.12501	17.5034	1.59696e-09	3.4006e-08	12.0797	Up
COL6A1	1.29735	8.24383	15.5908	5.60722e-09	9.1008e-08	10.7371	Up
TRAPPC9	1.29793	8.21499	16.9702	2.23653e-09	4.38778e-08	11.72	Up
MAPK13	1.29803	7.03531	13.7885	2.09961e-08	2.55271e-07	9.32244	Up
DBI	1.29825	9.31725	12.392	6.52714e-08	6.45431e-07	8.10553	Up
RGS9	1.299	6.55146	15.2983	6.87919e-09	1.06534e-07	10.5182	Up
FTH1P4	1.30004	6.50606	8.59604	2.77659e-06	1.52304e-05	4.08074	Up
TCP11	1.30061	6.78894	12.8485	4.45168e-08	4.74202e-07	8.51624	Up
AARD	1.301	8.07423	15.3341	6.70805e-09	1.04439e-07	10.5452	Up
BAG6	1.30107	9.47047	17.8394	1.29792e-09	2.92559e-08	12.301	Up
PLCB3	1.30131	7.47804	16.2932	3.48001e-09	6.29726e-08	11.2474	Up
NEU1	1.3016	9.32987	13.0025	3.9231e-08	4.26126e-07	8.65187	Up
TUBB2A	1.30175	9.25519	14.1495	1.59246e-08	2.05968e-07	9.61887	Up
UAP1	1.30221	10.9747	18.2848	9.91478e-10	2.3897e-08	12.5883	Up
SERPINA1	1.30336	6.43176	9.05363	1.65743e-06	9.70594e-06	4.63388	Up
DCBLD2	1.30407	10.1301	19.713	4.3508e-10	1.26755e-08	13.4655	Up
CTSA	1.30706	10.5015	19.0026	6.50621e-10	1.74419e-08	13.0372	Up
PDGFA	1.30731	7.67553	14.2547	1.4709e-08	1.93686e-07	9.70399	Up
HPCAL1	1.30946	8.30826	14.8734	9.31895e-09	1.3476e-07	10.1931	Up
FLII	1.31006	9.22852	17.2165	1.9119e-09	3.88954e-08	11.8875	Up
GPX3	1.31081	8.19119	13.5579	2.51383e-08	2.95609e-07	9.12934	Up
C14orf169	1.31102	7.42784	10.9867	2.30151e-07	1.82329e-06	6.75267	Up
MVP	1.31218	7.07094	18.1273	1.08976e-09	2.55524e-08	12.4875	Up
TMOD3	1.31411	9.1686	16.4258	3.18694e-09	5.82572e-08	11.3415	Up
FAM102A	1.31424	7.74257	16.6578	2.73691e-09	5.17728e-08	11.5043	Up
PTBP3	1.31502	9.56645	16.9622	2.24794e-09	4.40275e-08	11.7146	Up
ZNF253	1.31612	5.8522	8.78904	2.22798e-06	1.25581e-05	4.31668	Up
SNX14	1.3163	9.25422	17.9636	1.20326e-09	2.75485e-08	12.3818	Up
PSMB8	1.31642	5.77555	13.088	3.65941e-08	4.0231e-07	8.72653	Up
ABR	1.31698	8.58074	19.1195	6.08338e-10	1.65059e-08	13.1088	Up
KIFC3	1.31722	7.91885	15.7082	5.17038e-09	8.58917e-08	10.8239	Up
PTTG1IP	1.31739	10.0932	16.6567	2.73892e-09	5.17728e-08	11.5035	Up
ESM1	1.31776	5.55184	9.81173	7.36148e-07	4.85358e-06	5.50456	Up
TPRG1L	1.31863	8.49605	13.3122	3.05479e-08	3.47649e-07	8.92027	Up
NR1D1	1.32067	7.51383	13.7785	2.11599e-08	2.56594e-07	9.31411	Up
[truncated: 956 more rows]

## Sheet: GSE58470
TABLE S2 Differential expression genes (DEGs) in GSE58470
genesymbol	logFC	AveExpr	t	P.Value	adj.P.Val	B	State
HBA2	-7.62617	11.4173	-60.6692	1.11588e-11	7.15164e-08	16.4279	Down
PAGE1	-7.05812	11.2196	-63.3175	8.01192e-12	7.15164e-08	16.6174	Down
KRT24	-6.61586	11.8236	-45.1357	1.10362e-10	1.96975e-07	14.9027	Down
RADX	-6.0753	10.5443	-32.4976	1.39869e-09	9.60448e-07	12.8199	Down
TNFRSF14	-6.01958	10.8723	-54.6496	2.50838e-11	8.62684e-08	15.9309	Down
LBP	-5.7906	11.1085	-28.0725	4.32288e-09	1.98889e-06	11.7877	Down
ANKRD22	-5.61614	10.4267	-51.3782	4.04687e-11	9.72615e-08	15.6155	Down
HLA-DMB	-5.58791	10.8192	-20.6345	4.58899e-08	9.01817e-06	9.47234	Down
CDH17	-5.08019	10.7431	-32.5872	1.3693e-09	9.60448e-07	12.8387	Down
APOM	-5.05139	11.0985	-27.1724	5.55539e-09	2.27263e-06	11.5509	Down
CCN3	-5.0292	10.2144	-24.0084	1.43859e-08	4.1318e-06	10.6318	Down
PRRX2	-5.00758	11.0541	-32.887	1.27586e-09	9.60448e-07	12.9014	Down
ARHGEF6	-4.70728	10.0036	-42.9324	1.62572e-10	2.42022e-07	14.6096	Down
TPM2	-4.57872	10.0077	-37.2056	4.91961e-10	5.207e-07	13.7211	Down
LOC728392	-4.53689	10.3541	-16.9124	2.08727e-07	2.31976e-05	7.90818	Down
SEMA6A	-4.38813	12.9018	-28.0543	4.34459e-09	1.98889e-06	11.783	Down
NR1H4	-4.27005	9.84537	-13.9089	9.12267e-07	6.13292e-05	6.34547	Down
DPP4	-3.98569	9.68852	-23.0549	1.96312e-08	5.17053e-06	10.3249	Down
PCSK9	-3.75113	9.80084	-14.8413	5.60241e-07	4.37876e-05	6.86555	Down
EPCAM	-3.71287	9.72961	-36.0681	6.25375e-10	6.01205e-07	13.5192	Down
IL17RB	-3.69425	9.86254	-20.9242	4.12504e-08	8.43747e-06	9.58043	Down
NPC1L1	-3.66829	10.3424	-20.5706	4.69912e-08	9.01817e-06	9.44826	Down
GAL	-3.63555	9.34353	-45.014	1.12692e-10	1.96975e-07	14.8871	Down
METTL7B	-3.5527	11.6924	-32.5878	1.36909e-09	9.60448e-07	12.8389	Down
NOSTRIN	-3.53003	9.51893	-10.0601	1.00131e-05	0.000313948	3.75502	Down
MARCKSL1	-3.50037	11.9661	-17.722	1.46357e-07	1.83703e-05	8.27899	Down
SEMA4A	-3.49987	9.64679	-25.4448	9.20688e-09	3.00035e-06	11.0669	Down
GJA1	-3.47284	9.1402	-19.7752	6.35046e-08	1.0998e-05	9.14115	Down
NAPRT	-3.40515	10.686	-19.7251	6.47465e-08	1.10166e-05	9.12133	Down
CA12	-3.40344	9.59036	-21.7044	3.11741e-08	7.13552e-06	9.86304	Down
DEFB1	-3.35508	13.1943	-10.366	8.05031e-06	0.000269188	3.99272	Down
CDH16	-3.33973	10.3554	-18.9652	8.73644e-08	1.32264e-05	8.81355	Down
GAL3ST1	-3.28929	10.5644	-25.7155	8.48788e-09	2.91422e-06	11.1454	Down
MLXIPL	-3.22932	10.9045	-12.9987	1.51351e-06	8.60953e-05	5.80242	Down
ITGB2	-3.1537	10.2702	-16.9963	2.01037e-07	2.2524e-05	7.9475	Down
PUDP	-3.09084	9.36059	-29.8571	2.68885e-09	1.61558e-06	12.2289	Down
KCNK12	-3.06019	9.05981	-39.7657	2.94095e-10	3.32622e-07	14.143	Down
FAM107B	-3.03435	12.4563	-21.9144	2.89589e-08	6.79014e-06	9.93706	Down
CPLX1	-3.00424	9.51462	-18.1096	1.24158e-07	1.7038e-05	8.45001	Down
PRODH2	-2.95593	9.09431	-26.2234	7.30276e-09	2.7891e-06	11.2901	Down
MOV10L1	-2.92876	9.63013	-24.7767	1.12954e-08	3.44724e-06	10.8684	Down
MIB2	-2.90756	11.7491	-19.9946	5.83754e-08	1.04543e-05	9.22726	Down
ABCC3	-2.86883	12.8597	-16.4592	2.56437e-07	2.58142e-05	7.69209	Down
C2orf88	-2.84234	9.06605	-22.4069	2.44261e-08	5.86279e-06	10.1074	Down
FJX1	-2.82885	9.05446	-15.4461	4.14549e-07	3.54246e-05	7.1852	Down
ACMSD	-2.8161	10.0113	-12.8119	1.68605e-06	9.1921e-05	5.68625	Down
RELN	-2.80481	9.32218	-16.638	2.36281e-07	2.4294e-05	7.77811	Down
KLK11	-2.79431	9.50792	-22.3744	2.46989e-08	5.86279e-06	10.0963	Down
SKAP1	-2.78225	8.99539	-19.3799	7.40829e-08	1.22792e-05	8.9832	Down
AP3B2	-2.76291	9.09121	-17.5856	1.55207e-07	1.91293e-05	8.21782	Down
TSPAN1	-2.75372	10.5979	-23.2634	1.8322e-08	4.89275e-06	10.3933	Down
VNN1	-2.74471	9.20522	-17.712	1.46987e-07	1.83703e-05	8.27452	Down
DDC	-2.74092	9.88058	-14.957	5.2841e-07	4.19824e-05	6.92774	Down
HGFAC	-2.72142	9.5816	-12.9592	1.54832e-06	8.68849e-05	5.77796	Down
CAPN12	-2.69333	9.52762	-13.6107	1.07314e-06	6.9707e-05	6.17157	Down
GLYCTK	-2.68388	11.3482	-11.4425	3.89887e-06	0.000164394	4.78049	Down
HYAL1	-2.68165	10.2225	-30.2859	2.40899e-09	1.49412e-06	12.3296	Down
NPAS2	-2.65042	11.4257	-22.6975	2.21291e-08	5.59837e-06	10.2059	Down
MMP7	-2.64255	10.0912	-17.1005	1.91927e-07	2.18354e-05	7.99604	Down
GDF15	-2.64009	12.8262	-6.95676	0.00013531	0.00183729	0.90647	Down
USH1C	-2.62303	9.56879	-21.3473	3.53948e-08	7.64647e-06	9.73517	Down
SLC9A1	-2.61833	13.6953	-16.2619	2.80949e-07	2.71448e-05	7.59604	Down
ASS1	-2.58797	9.93907	-34.4649	8.8852e-10	7.76526e-07	13.2182	Down
FOLR3	-2.56771	9.96717	-9.25638	1.82819e-05	0.000475527	3.09795	Down
SYNE4	-2.56084	10.9629	-26.01	7.7764e-09	2.82107e-06	11.2297	Down
MAP6D1	-2.55807	10.2738	-15.6107	3.82678e-07	3.4382e-05	7.26987	Down
PCDH20	-2.54347	8.77493	-8.98261	2.26736e-05	0.000552431	2.86261	Down
ID2	-2.53478	11.2901	-12.0392	2.6772e-06	0.000127412	5.18742	Down
OGDHL	-2.53363	11.3579	-16.2652	2.80524e-07	2.71448e-05	7.59763	Down
RSPH1	-2.53093	9.1317	-28.2155	4.15708e-09	1.98889e-06	11.8244	Down
DEPTOR	-2.51178	10.2477	-20.5756	4.69039e-08	9.01817e-06	9.45015	Down
ABCB1	-2.51167	11.683	-12.404	2.14512e-06	0.000107969	5.42671	Down
VTRNA1-3	-2.50143	9.57536	-22.5325	2.34018e-08	5.76854e-06	10.1502	Down
CHST13	-2.4968	9.03152	-27.8158	4.63965e-09	2.02742e-06	11.7212	Down
SLC6A8	-2.46093	10.9664	-14.4056	7.00991e-07	5.23991e-05	6.62686	Down
COL6A1	-2.43465	12.3456	-12.2902	2.29714e-06	0.000113987	5.35282	Down
GGTLC2	-2.40859	8.76029	-26.0454	7.69542e-09	2.82107e-06	11.2398	Down
PLCH2	-2.39948	9.66414	-26.8709	6.05354e-09	2.37534e-06	11.4693	Down
LCN2	-2.38433	12.3266	-6.71993	0.000171075	0.00216417	0.649603	Down
ADH6	-2.37322	9.04458	-10.8221	5.87506e-06	0.000218069	4.3354	Down
TMEM145	-2.36291	9.35336	-21.6316	3.19869e-08	7.23543e-06	9.83715	Down
PAPSS2	-2.33234	8.88194	-10.1806	9.18272e-06	0.000295244	3.84936	Down
SNTB1	-2.32927	8.85615	-13.5614	1.10266e-06	7.1114e-05	6.14249	Down
FOLR1	-2.32477	11.0563	-15.0717	4.98838e-07	4.07684e-05	6.98891	Down
BPI	-2.31045	8.71245	-13.6535	1.04818e-06	6.85489e-05	6.19679	Down
CLMP	-2.31011	9.4129	-16.8947	2.10395e-07	2.32151e-05	7.89983	Down
SMC1B	-2.27319	8.95506	-10.9566	5.36618e-06	0.000204308	4.43385	Down
HOMER2	-2.23272	9.35043	-18.0777	1.25834e-07	1.7038e-05	8.43609	Down
GLRX	-2.23267	11.0081	-15.0115	5.14106e-07	4.11863e-05	6.95689	Down
RBM47	-2.22904	11.2509	-14.1213	8.14223e-07	5.68358e-05	6.46703	Down
ZNF615	-2.20512	8.93268	-20.9675	4.06042e-08	8.39459e-06	9.59642	Down
GUCY1B2	-2.19887	8.74449	-11.47	3.8304e-06	0.000162409	4.79969	Down
ZDHHC8P1	-2.19839	8.68175	-21.8336	2.97894e-08	6.90073e-06	9.90868	Down
TSPAN8	-2.19795	9.02026	-8.95834	2.31168e-05	0.000560487	2.84145	Down
KRT7	-2.19324	10.5322	-10.1611	9.31178e-06	0.000298894	3.83415	Down
GATA5	-2.17666	8.92556	-11.3006	4.27468e-06	0.000176751	4.6807	Down
MCM3AP-AS1	-2.1726	10.525	-20.2386	5.32106e-08	9.93282e-06	9.32177	Down
SPP1	-2.16585	14.287	-5.75541	0.000475306	0.00438517	-0.468001	Down
TCL1B	-2.1624	12.2057	-16.3199	2.73478e-07	2.68273e-05	7.62441	Down
LAD1	-2.13588	10.9583	-17.5387	1.58385e-07	1.92739e-05	8.19669	Down
PDCL3P4	-2.13379	10.3841	-12.1945	2.43437e-06	0.000117602	5.29016	Down
LGALS4	-2.13157	8.74054	-11.5584	3.61942e-06	0.000157445	4.86109	Down
LOC100506123	-2.126	10.6679	-13.4489	1.17361e-06	7.3132e-05	6.07561	Down
APLP1	-2.11507	11.9237	-13.3064	1.27088e-06	7.65996e-05	5.99016	Down
FABP3	-2.10562	10.3809	-7.64147	7.09576e-05	0.00118326	1.61363	Down
PTGDS	-2.0917	9.45348	-6.79193	0.000159199	0.00205569	0.72839	Down
ATP6V1B1	-2.08961	10.8194	-12.411	2.13609e-06	0.000107969	5.43126	Down
AQP7P3	-2.08268	10.3652	-8.21823	4.26423e-05	0.000849577	2.17141	Down
SCGB2A1	-2.08145	9.37996	-3.33241	0.0107924	0.0432215	-3.83358	Down
LINC01116	-2.08092	11.5201	-23.4733	1.7102e-08	4.69743e-06	10.4614	Down
FIGNL2	-2.07297	8.71523	-17.8182	1.40456e-07	1.78845e-05	8.32183	Down
CYP2C9	-2.06626	11.4948	-13.2224	1.33248e-06	7.93174e-05	5.93934	Down
PRKCA	-2.06295	12.6881	-13.7091	1.01675e-06	6.67205e-05	6.2294	Down
GPBAR1	-2.05195	9.01663	-14.9103	5.40988e-07	4.26294e-05	6.90273	Down
PLA2G3	-2.04746	8.944	-13.4798	1.15361e-06	7.2723e-05	6.09405	Down
TMEM171	-2.04195	10.4014	-23.5971	1.64259e-08	4.57712e-06	10.5013	Down
NOS3	-2.04092	11.7855	-16.5958	2.40871e-07	2.45039e-05	7.7579	Down
COL7A1	-2.04025	11.6976	-7.92515	5.50306e-05	0.00100386	1.89209	Down
DNAH1	-2.04022	9.06971	-16.8472	2.14929e-07	2.33539e-05	7.87749	Down
PELI2	-2.02418	9.27442	-17.2347	1.80873e-07	2.10766e-05	8.05808	Down
C8G	-2.01264	12.3146	-9.45828	1.56516e-05	0.000432375	3.26764	Down
BAIAP2L2	-2.00712	13.4967	-13.5198	1.12835e-06	7.18372e-05	6.11779	Down
CAPN13	-2.00317	9.02784	-18.6009	1.01276e-07	1.47517e-05	8.66103	Down
RTL8B	-1.99517	8.68883	-18.6964	9.74006e-08	1.44055e-05	8.70135	Down
TINAG	-1.9924	8.88073	-11.8661	2.98042e-06	0.000137421	5.07139	Down
ZNF721	-1.9885	11.3212	-7.80106	6.14468e-05	0.00107894	1.77129	Down
NLRP1	-1.98657	8.52274	-9.56251	1.44615e-05	0.000407104	3.35399	Down
SYMPK	-1.98377	10.8046	-7.69264	6.77399e-05	0.00115056	1.66447	Down
PPM1M	-1.98366	11.465	-13.8432	9.45245e-07	6.28866e-05	6.30748	Down
SLC7A9	-1.97496	10.0813	-12.7995	1.69824e-06	9.22362e-05	5.67849	Down
CCNO	-1.9706	9.06335	-17.4884	1.6188e-07	1.94529e-05	8.17393	Down
ZC3H12A	-1.9414	11.0613	-15.0654	5.00408e-07	4.07684e-05	6.98557	Down
SLC6A17	-1.94136	10.1512	-15.8276	3.4479e-07	3.14184e-05	7.38009	Down
OSBP2	-1.92912	8.71341	-14.5416	6.53184e-07	4.98364e-05	6.70216	Down
SCG2	-1.90195	10.1334	-6.37877	0.000242479	0.0027264	0.267761	Down
CPA4	-1.89961	8.63819	-13.4561	1.16891e-06	7.3132e-05	6.07991	Down
RHEX	-1.89858	11.438	-14.3095	7.37153e-07	5.32829e-05	6.5732	Down
FAM43B	-1.8949	8.79925	-10.9664	5.3308e-06	0.000203731	4.44103	Down
TM4SF4	-1.87921	12.7581	-10.4788	7.43878e-06	0.000255403	4.07872	Down
CCDC28B	-1.87586	8.79033	-15.2698	4.52055e-07	3.76262e-05	7.09341	Down
ATP1B1	-1.86544	14.5964	-16.6767	2.32163e-07	2.42598e-05	7.79657	Down
LINC00960	-1.8618	9.60516	-11.2392	4.4496e-06	0.000182415	4.63719	Down
LMO4	-1.86081	13.9755	-17.6945	1.48094e-07	1.83703e-05	8.26671	Down
SLC6A16	-1.86078	9.2458	-13.4715	1.15895e-06	7.2821e-05	6.08909	Down
PRMT9	-1.85791	11.3801	-11.7166	3.2735e-06	0.000145694	4.96988	Down
TMEM238	-1.85186	12.005	-10.0053	1.04189e-05	0.00032176	3.71171	Down
C5AR1	-1.83879	9.11301	-14.3544	7.2001e-07	5.26374e-05	6.59831	Down
TMEM151A	-1.83602	10.0092	-7.7673	6.33338e-05	0.00109902	1.73815	Down
FAM131A	-1.82748	9.90193	-10.7979	5.97257e-06	0.000219834	4.31751	Down
SPRY2	-1.81885	12.9192	-7.66869	6.92252e-05	0.00116244	1.64071	Down
DRD4	-1.81642	9.09224	-13.1644	1.37698e-06	8.04717e-05	5.90404	Down
PIGZ	-1.8154	9.04413	-14.2082	7.7758e-07	5.5168e-05	6.51621	Down
SEC14L4	-1.80612	8.77676	-13.0152	1.4993e-06	8.57946e-05	5.81256	Down
ZNF618	-1.80217	11.9814	-15.5264	3.98636e-07	3.4998e-05	7.22664	Down
ZNF573	-1.80209	8.7797	-10.9012	5.56956e-06	0.000209562	4.39343	Down
TM4SF1	-1.79773	14.3715	-10.1856	9.14952e-06	0.000295164	3.85331	Down
IFNE	-1.79199	9.73617	-7.82262	6.02748e-05	0.00106752	1.79238	Down
PTPRH	-1.79135	9.84678	-14.976	5.23382e-07	4.17555e-05	6.9379	Down
HSD11B2	-1.78589	8.58039	-11.2335	4.46637e-06	0.000182472	4.63311	Down
HES6	-1.78519	13.4393	-8.63954	2.99326e-05	0.000660381	2.5588	Down
MFGE8	-1.78375	14.1752	-14.3216	7.32511e-07	5.32353e-05	6.57994	Down
ID4	-1.7837	8.64904	-7.30667	9.67225e-05	0.00147243	1.27425	Down
DCHS1	-1.77937	9.304	-11.0084	5.18323e-06	0.000200116	4.47153	Down
SLC17A3	-1.77489	8.94093	-12.6039	1.9046e-06	9.89724e-05	5.55495	Down
ISG20	-1.77084	12.0748	-12.2579	2.34247e-06	0.000114895	5.33172	Down
PVR	-1.76076	11.4572	-7.62419	7.20821e-05	0.00119065	1.5964	Down
ELMO3	-1.76028	10.1235	-8.77148	2.68711e-05	0.000618568	2.67685	Down
C5	-1.75926	9.96665	-9.06972	2.11598e-05	0.000527626	2.93816	Down
ECH1	-1.75916	14.0455	-17.0427	1.96927e-07	2.22725e-05	7.96912	Down
ZKSCAN3	-1.75614	8.59846	-19.0643	8.39605e-08	1.31015e-05	8.85449	Down
CYP2E1	-1.75395	8.66994	-19.0615	8.40571e-08	1.31015e-05	8.85331	Down
PNCK	-1.7521	8.88104	-15.4727	4.09202e-07	3.52813e-05	7.19894	Down
APLP2	-1.75189	11.4185	-17.8949	1.35942e-07	1.76878e-05	8.3558	Down
DHRS2	-1.75126	10.058	-21.0034	4.00756e-08	8.37537e-06	9.60968	Down
MYL5	-1.74852	10.8123	-15.5759	3.89174e-07	3.45882e-05	7.25206	Down
AIFM2	-1.74382	8.71746	-18.7951	9.3572e-08	1.40555e-05	8.74276	Down
CYP4F11	-1.74278	10.6876	-8.81799	2.58767e-05	0.0006038	2.7181	Down
CLIP3	-1.74248	9.2486	-10.3151	8.34486e-06	0.000275231	3.95358	Down
TUBB4A	-1.7373	11.6411	-4.58822	0.00192431	0.0119582	-1.98866	Down
LEMD1	-1.73487	9.07143	-5.34982	0.000756352	0.00611024	-0.974665	Down
ADM5	-1.73481	10.5305	-6.91593	0.000140832	0.0018962	0.862654	Down
ZNF541	-1.72331	8.48985	-12.9814	1.52864e-06	8.66998e-05	5.79171	Down
COL5A3	-1.72292	9.37433	-13.4265	1.18832e-06	7.37026e-05	6.06225	Down
BMP2	-1.72255	10.0747	-9.15224	1.98294e-05	0.000506321	3.00915	Down
FABP6	-1.71926	11.7707	-11.9938	2.75317e-06	0.000130229	5.15717	Down
CACNA1H	-1.71783	9.97964	-13.9626	8.86287e-07	5.97917e-05	6.37638	Down
HOXB5	-1.71668	12.6536	-13.0216	1.49381e-06	8.57946e-05	5.8165	Down
HOGA1	-1.71205	11.2948	-10.6535	6.59132e-06	0.000232109	4.21032	Down
CD1D	-1.71183	8.93013	-4.71188	0.00164423	0.0106587	-1.81838	Down
DIP2C	-1.7103	9.82028	-11.5419	3.6579e-06	0.000158402	4.84963	Down
KLK13	-1.70638	8.17545	-14.0492	8.46114e-07	5.83091e-05	6.42597	Down
NINJ2	-1.70401	11.2308	-13.9997	8.68809e-07	5.90268e-05	6.39767	Down
CFB	-1.70269	9.44166	-8.12188	4.63336e-05	0.000892845	2.08049	Down
FZD4	-1.7017	11.3848	-11.0637	4.99584e-06	0.000196031	4.51151	Down
AK4	-1.70017	9.00948	-17.8826	1.36659e-07	1.76878e-05	8.35034	Down
P4HTM	-1.69254	10.7297	-11.0828	4.93301e-06	0.000194359	4.52526	Down
PCED1B	-1.69241	11.3686	-12.9736	1.53552e-06	8.68338e-05	5.78688	Down
TOX3	-1.68523	8.39168	-7.06885	0.000121345	0.001703	1.02579	Down
PDZD3	-1.67995	8.78374	-8.67176	2.91506e-05	0.000647298	2.58777	Down
DRAM1	-1.67687	12.6254	-8.14463	4.54309e-05	0.000885005	2.10204	Down
RPRD2	-1.67344	10.8243	-9.95097	1.08392e-05	0.000330645	3.66859	Down
ANKS4B	-1.67303	8.6971	-14.7781	5.78518e-07	4.50331e-05	6.83141	Down
SCGB1D2	-1.66511	9.41161	-3.94547	0.00452007	0.0223873	-2.90816	Down
HOXD3	-1.65982	9.97563	-9.28732	1.78485e-05	0.000470746	3.12416	Down
UGT1A6	-1.65754	10.453	-4.40586	0.00243669	0.0141627	-2.24374	Down
INHBB	-1.65709	10.8553	-13.1883	1.35844e-06	8.01188e-05	5.91861	Down
FMNL2	-1.65603	10.811	-19.2005	7.95277e-08	1.28494e-05	8.91032	Down
USP3	-1.65507	13.4512	-16.6019	2.40206e-07	2.45039e-05	7.76081	Down
TRIB1	-1.64987	13.209	-12.5578	1.95733e-06	0.000100624	5.52552	Down
KIF12	-1.64808	10.998	-7.00558	0.000129019	0.00178207	0.958619	Down
CDS1	-1.63803	11.5203	-10.7448	6.19237e-06	0.000222543	4.27822	Down
SMTNL2	-1.63188	8.79429	-5.61366	0.000557708	0.00492334	-0.642501	Down
BTG1	-1.63154	12.7078	-9.57523	1.43234e-05	0.000404733	3.36447	Down
COX7A1	-1.62393	8.76624	-14.3627	7.16876e-07	5.26374e-05	6.60296	Down
ANKRD34B	-1.62149	8.39036	-19.0734	8.36562e-08	1.31015e-05	8.85823	Down
OCA2	-1.62129	8.57834	-13.5538	1.10729e-06	7.1114e-05	6.13799	Down
SH2D5	-1.6199	10.402	-18.5037	1.05395e-07	1.51226e-05	8.6198	Down
CA4	-1.61982	8.83026	-6.96675	0.000133995	0.00182977	0.917167	Down
MAPK11	-1.61836	8.63008	-16.3408	2.70845e-07	2.67053e-05	7.63459	Down
GRIN2C	-1.61798	9.91642	-10.8263	5.85862e-06	0.000218069	4.33845	Down
LRP3	-1.61063	12.4511	-7.19702	0.000107308	0.00157607	1.16047	Down
ADCY9	-1.60987	11.5086	-16.7356	2.26037e-07	2.37487e-05	7.82463	Down
ANTXR2	-1.60969	9.57816	-6.06959	0.000336557	0.00342199	-0.0908465	Down
NR1H3	-1.60947	10.3086	-9.81344	1.19905e-05	0.000357102	3.55849	Down
MACROD1	-1.60547	10.3988	-12.1509	2.50003e-06	0.00012017	5.26141	Down
RAPH1	-1.6024	10.4534	-16.351	2.69571e-07	2.67053e-05	7.63955	Down
WASHC4	-1.60172	8.9729	-12.9099	1.59291e-06	8.87737e-05	5.74741	Down
ITIH4	-1.60023	9.0959	-6.50276	0.000213282	0.00250505	0.408179	Down
CAPZA2	-1.59962	14.5637	-11.5246	3.69861e-06	0.00015909	4.83764	Down
PTBP2	-1.59888	11.5137	-14.9316	5.35205e-07	4.23473e-05	6.91416	Down
MAP3K1	-1.59524	11.8826	-8.95083	2.32559e-05	0.000561735	2.83489	Down
CSGALNACT1	-1.59273	8.73778	-14.0059	8.65935e-07	5.90268e-05	6.40122	Down
UBB	-1.59056	14.6137	-11.7057	3.29608e-06	0.00014636	4.96244	Down
SLCO4A1	-1.58615	12.0157	-12.2193	2.39792e-06	0.000116921	5.30645	Down
SPTBN4	-1.58043	9.06325	-12.8474	1.65164e-06	9.09918e-05	5.70844	Down
MET	-1.57968	10.1683	-13.3992	1.20654e-06	7.4592e-05	6.04593	Down
F2RL1	-1.57733	12.0469	-8.21604	4.27227e-05	0.000849577	2.16935	Down
ZBTB32	-1.57454	9.77458	-7.42476	8.66041e-05	0.00135432	1.39532	Down
SLC17A7	-1.57323	9.2296	-16.7387	2.25717e-07	2.37487e-05	7.82612	Down
GRAMD1C	-1.57131	8.874	-16.7905	2.20491e-07	2.35521e-05	7.85069	Down
TMEM144	-1.56962	10.4376	-17.8556	1.38236e-07	1.77191e-05	8.3384	Down
GGT1	-1.56643	8.68861	-18.1487	1.22135e-07	1.68942e-05	8.46706	Down
VPS13C	-1.56515	9.59887	-10.0804	9.86783e-06	0.000311031	3.77095	Down
ZNF480	-1.5647	10.1121	-7.6831	6.83275e-05	0.00115341	1.65501	Down
NAPSB	-1.56227	8.46436	-10.4835	7.4145e-06	0.000255024	4.08228	Down
OAF	-1.56157	13.1052	-10.0008	1.04532e-05	0.000322088	3.70813	Down
GLMP	-1.56145	10.1221	-7.95533	5.35853e-05	0.000987809	1.92124	Down
TRPC6	-1.55983	8.86599	-16.7379	2.25805e-07	2.37487e-05	7.82571	Down
C4orf46	-1.55858	10.5812	-11.1448	4.73475e-06	0.000189656	4.56979	Down
TSPAN9	-1.55603	12.3353	-10.526	7.19847e-06	0.000250734	4.11446	Down
FHDC1	-1.55598	9.97703	-17.1845	1.84922e-07	2.14187e-05	8.03493	Down
ZNF524	-1.55542	10.117	-14.2104	7.76665e-07	5.5168e-05	6.51747	Down
MUC13	-1.5546	8.6526	-16.6475	2.35262e-07	2.4294e-05	7.78265	Down
HOXD11	-1.55227	9.82274	-16.8851	2.11298e-07	2.32151e-05	7.89534	Down
GAK	-1.55223	13.266	-10.4742	7.46254e-06	0.000255762	4.07525	Down
PNPLA7	-1.549	9.31757	-9.06821	2.11852e-05	0.000527626	2.93685	Down
IDNK	-1.54463	10.2672	-10.2954	8.46226e-06	0.000277652	3.93837	Down
PHKA2	-1.54306	10.3214	-9.80422	1.20724e-05	0.000357102	3.55106	Down
SSX5	-1.54174	8.55995	-11.8259	3.05626e-06	0.000139579	5.04421	Down
AMH	-1.54145	9.79493	-6.13205	0.000314694	0.00325359	-0.0174087	Down
PAQR6	-1.53746	10.0171	-11.1607	4.68525e-06	0.000188065	4.58119	Down
SLC25A25-AS1	-1.53623	11.0759	-7.80819	6.10565e-05	0.00107405	1.77826	Down
SIK1	-1.53587	10.2472	-16.8463	2.15021e-07	2.33539e-05	7.87704	Down
C10orf99	-1.53015	8.57861	-6.4749	0.000219485	0.00255916	0.376795	Down
PRODH	-1.5269	14.5228	-16.0544	3.09621e-07	2.93255e-05	7.49363	Down
STOX2	-1.52676	8.87592	-9.98095	1.0605e-05	0.000325577	3.69241	Down
TMEM178A	-1.52362	8.66626	-9.11305	2.04492e-05	0.00051802	2.97551	Down
OSBPL5	-1.52324	10.4714	-7.65025	7.03934e-05	0.00117742	1.62237	Down
SECISBP2L	-1.52122	11.4631	-7.65294	7.02217e-05	0.00117609	1.62505	Down
ABLIM2	-1.51914	8.88022	-12.4367	2.10357e-06	0.000106716	5.44781	Down
TUSC1	-1.51575	8.39019	-11.1731	4.64696e-06	0.000186918	4.5901	Down
KLK10	-1.51574	8.43895	-14.3184	7.33727e-07	5.32353e-05	6.57817	Down
LTBP4	-1.50948	10.2465	-12.6886	1.81198e-06	9.54863e-05	5.60868	Down
PDZD2	-1.5079	8.40947	-14.6113	6.30116e-07	4.86556e-05	6.74046	Down
ARMC12	-1.50386	9.12219	-17.3316	1.73336e-07	2.04462e-05	8.10255	Down
DNM3	-1.50356	9.60169	-17.9398	1.33379e-07	1.76861e-05	8.37559	Down
ACTA2	-1.50137	11.2197	-20.0937	5.62119e-08	1.03922e-05	9.26581	Down
HS3ST1	-1.49234	8.51909	-9.97718	1.06341e-05	0.000325577	3.68942	Down
RAPGEF3	-1.49168	10.9876	-5.92941	0.000391996	0.00379922	-0.25751	Down
PTPRM	-1.49094	11.3577	-12.7001	1.79976e-06	9.54863e-05	5.61596	Down
GUCY1B1	-1.49065	9.40066	-8.97351	2.28388e-05	0.000554445	2.85468	Down
GPR35	-1.48961	8.44428	-13.4463	1.17531e-06	7.3132e-05	6.07406	Down
GOLT1A	-1.48808	11.371	-6.13022	0.000315313	0.00325767	-0.0195577	Down
PTH1R	-1.48515	11.0977	-5.04183	0.00109248	0.00793245	-1.37476	Down
MAP3K5	-1.48347	10.1947	-7.61733	7.25337e-05	0.00119401	1.58956	Down
TMEM91	-1.48322	9.5564	-11.6149	3.49133e-06	0.000153963	4.90012	Down
SERPINE2	-1.47723	13.161	-4.40183	0.00244955	0.0142125	-2.24942	Down
DSCAML1	-1.47435	8.30722	-10.8101	5.92319e-06	0.00021901	4.32653	Down
TYMSOS	-1.47376	10.9221	-8.7873	2.65283e-05	0.000614529	2.6909	Down
CKMT1A	-1.46994	9.22413	-7.81123	6.08905e-05	0.00107405	1.78125	Down
ZDHHC14	-1.46883	9.53834	-9.37269	1.67111e-05	0.000451392	3.1961	Down
MICALCL	-1.46686	9.24348	-8.25654	4.12668e-05	0.000833733	2.20731	Down
RNF165	-1.46547	10.9177	-7.20035	0.000106968	0.00157478	1.16395	Down
CRYAB	-1.46037	8.62238	-7.73436	6.52373e-05	0.00112193	1.70571	Down
KLHL13	-1.4596	8.38299	-11.8804	2.95387e-06	0.000136524	5.08108	Down
KRT17P5	-1.45779	8.96071	-10.4164	7.77076e-06	0.000261923	4.0312	Down
CEBPD	-1.45605	13.0192	-8.85446	2.51257e-05	0.000592024	2.75032	Down
CTSC	-1.45562	11.3537	-10.8035	5.94965e-06	0.000219566	4.32169	Down
DNAJC15	-1.44935	11.9877	-16.1988	2.8934e-07	2.78157e-05	7.56504	Down
EMILIN2	-1.44763	8.33859	-13.8076	9.63681e-07	6.34545e-05	6.2868	Down
GNG7	-1.44762	8.91846	-18.0833	1.25535e-07	1.7038e-05	8.43856	Down
CD68	-1.44352	10.0584	-11.4748	3.81869e-06	0.000162409	4.80301	Down
FOXC1	-1.4431	14.1576	-11.5496	3.63975e-06	0.000157972	4.85502	Down
CDKN1A	-1.44279	10.2178	-12.1724	2.46735e-06	0.000118896	5.27563	Down
CCDC50	-1.44274	10.0253	-18.6602	9.885e-08	1.45083e-05	8.68609	Down
IRF3	-1.44157	11.8507	-10.5021	7.31905e-06	0.000253556	4.09638	Down
CPLX3	-1.43909	8.39207	-10.7609	6.12463e-06	0.000221362	4.29018	Down
FOXP1-IT1	-1.43827	10.5614	-6.39338	0.000238819	0.00270221	0.284404	Down
ANK1	-1.43602	9.76849	-15.301	4.4516e-07	3.72135e-05	7.1097	Down
ASCL2	-1.43466	8.68754	-16.2963	2.76496e-07	2.69858e-05	7.61286	Down
IFT140	-1.43064	9.00537	-10.9902	5.24657e-06	0.000201349	4.45833	Down
H1-2	-1.42919	9.82429	-8.62207	3.03663e-05	0.000668024	2.54306	Down
SOX4	-1.42356	10.8496	-8.49447	3.37563e-05	0.000719549	2.42723	Down
C1RL	-1.42137	10.381	-7.02626	0.000126454	0.0017652	0.980617	Down
SLC51B	-1.41959	8.39527	-7.86951	5.78101e-05	0.00103686	1.83811	Down
ZNF470	-1.41761	8.54177	-10.656	6.5803e-06	0.000232109	4.21214	Down
FRMD4A	-1.40863	11.2536	-15.577	3.88975e-07	3.45882e-05	7.2526	Down
CDH1	-1.40618	8.64415	-10.3909	7.91089e-06	0.00026545	4.01174	Down
HOXD9	-1.40487	9.65609	-12.674	1.82758e-06	9.54863e-05	5.59943	Down
DNAJC22	-1.40367	8.6228	-8.13519	4.58031e-05	0.000890452	2.0931	Down
ANKRD33	-1.39997	9.9879	-11.682	3.34592e-06	0.000147889	4.94619	Down
NHLRC2	-1.39985	10.6009	-12.2795	2.3121e-06	0.000113987	5.34581	Down
ULK3	-1.39798	10.6	-15.0883	4.94728e-07	4.07684e-05	6.99769	Down
STK25	-1.39718	11.4831	-10.6042	6.8191e-06	0.000239253	4.17337	Down
NID2	-1.39671	10.9847	-6.2928	0.000265318	0.00289516	0.16927	Down
PRR26	-1.39547	8.43987	-10.1194	9.59408e-06	0.000305406	3.80161	Down
EXD3	-1.39427	8.22567	-10.8924	5.60266e-06	0.000210395	4.38699	Down
TMEM150A	-1.38919	10.3566	-11.4433	3.89701e-06	0.000164394	4.78101	Down
ZNF285	-1.38699	8.62774	-10.3982	7.87014e-06	0.000264544	4.01736	Down
CD24	-1.38539	12.2822	-6.15023	0.000308631	0.00320933	0.00386573	Down
ACTG2	-1.38533	9.02434	-5.94325	0.000386096	0.00376408	-0.240939	Down
UNC13D	-1.38435	8.77669	-4.62609	0.00183337	0.0115612	-1.93628	Down
HGD	-1.38328	9.76524	-14.1639	7.9603e-07	5.60818e-05	6.49117	Down
FZD3	-1.38228	9.19992	-15.944	3.26209e-07	3.00097e-05	7.43858	Down
TMEM135	-1.37779	10.7114	-10.2536	8.71652e-06	0.000284537	3.90613	Down
C2CD5	-1.3759	12.4549	-10.7406	6.20989e-06	0.000222757	4.27515	Down
EPHX1	-1.37588	12.0873	-10.7873	6.01569e-06	0.000220732	4.30969	Down
CELA3A	-1.37529	8.35519	-13.3623	1.2317e-06	7.58639e-05	6.02377	Down
RDH11	-1.37516	13.0902	-9.78268	1.22663e-05	0.000359996	3.53368	Down
RILPL1	-1.37226	10.9763	-11.1269	4.79091e-06	0.000191507	4.55699	Down
CASTOR3	-1.37166	9.70969	-12.8771	1.62342e-06	8.99524e-05	5.72699	Down
PSTPIP2	-1.36706	10.4356	-5.0298	0.00110857	0.00801299	-1.39066	Down
SULT1C2	-1.36704	8.74118	-14.0927	8.26702e-07	5.71763e-05	6.45077	Down
LIF	-1.36494	10.9881	-8.19971	4.33255e-05	0.000857065	2.154	Down
TBCB	-1.3637	13.8486	-10.7169	6.31141e-06	0.000225609	4.25751	Down
MFNG	-1.36318	10.6216	-6.31467	0.000259291	0.00284998	0.194411	Down
PLEKHM1	-1.3578	9.98895	-12.3338	2.23754e-06	0.000111744	5.38119	Down
ZHX3	-1.35689	10.3796	-8.12455	4.62266e-05	0.000892368	2.08303	Down
ECHDC2	-1.35663	8.72232	-7.99441	5.17765e-05	0.000964475	1.95885	Down
BEST1	-1.3558	9.02708	-3.28356	0.0115928	0.0456922	-3.90895	Down
OLFM1	-1.35564	11.6635	-12.7002	1.79967e-06	9.54863e-05	5.61602	Down
CA2	-1.35419	14.5384	-7.64978	7.04235e-05	0.00117742	1.62191	Down
HLA-DMA	-1.35391	10.339	-9.48185	1.53732e-05	0.000427139	3.28724	Down
FAM155A	-1.34801	8.39826	-14.3926	7.05788e-07	5.23991e-05	6.61959	Down
ZFP36	-1.34694	12.0161	-12.5979	1.91136e-06	9.90558e-05	5.55114	Down
PKDCC	-1.34545	9.61323	-7.67103	6.90783e-05	0.001162	1.64304	Down
SOWAHC	-1.34402	13.4945	-8.3133	3.93189e-05	0.000805195	2.26025	Down
FAM83A	-1.34247	8.7974	-17.3947	1.6862e-07	2.00127e-05	8.13136	Down
KRCC1	-1.33827	9.87019	-9.97777	1.06295e-05	0.000325577	3.68989	Down
FAS	-1.33814	10.0524	-13.5606	1.10316e-06	7.1114e-05	6.14199	Down
NOXO1	-1.33773	8.66876	-15.0801	4.96745e-07	4.07684e-05	6.99338	Down
CYP51A1	-1.33654	10.5228	-5.9937	0.000365409	0.00362788	-0.180755	Down
DMRTC2	-1.33609	8.33926	-13.3436	1.24464e-06	7.58639e-05	6.01256	Down
RNF123	-1.33577	10.3107	-12.2122	2.40827e-06	0.000116929	5.3018	Down
HOXD4	-1.33554	9.2803	-6.58579	0.000195915	0.00236463	0.501154	Down
ZNF239	-1.33532	11.4536	-9.23801	1.85447e-05	0.000479247	3.08235	Down
TMEM82	-1.33489	8.2416	-13.3405	1.24684e-06	7.58639e-05	6.01066	Down
MMAB	-1.33199	9.34509	-12.274	2.31976e-06	0.000114072	5.34223	Down
CERS2	-1.32963	11.9594	-13.5274	1.12361e-06	7.17731e-05	6.1223	Down
IDH2	-1.32675	12.8966	-9.58804	1.41857e-05	0.000402879	3.37501	Down
CAPNS1	-1.32455	13.3475	-12.2345	2.37597e-06	0.000116241	5.31638	Down
ABHD14B	-1.32228	10.4356	-11.2321	4.47027e-06	0.000182472	4.63217	Down
SAMD4B	-1.32164	11.4864	-7.9271	5.49359e-05	0.00100363	1.89398	Down
CYP4V2	-1.31774	10.1686	-4.44149	0.00232593	0.0136874	-2.19353	Down
UNC5A	-1.3167	11.2362	-9.92548	1.10429e-05	0.000335422	3.64828	Down
SEMA3B	-1.31406	10.0259	-5.94811	0.000384046	0.00375778	-0.23512	Down
DRAIC	-1.31402	10.2344	-5.72138	0.000493783	0.00449738	-0.509638	Down
SNX27	-1.30819	12.6188	-12.5073	2.01682e-06	0.000103131	5.49323	Down
DUSP5	-1.30725	14.5054	-10.7828	6.03415e-06	0.000220988	4.30636	Down
TEX45	-1.30677	8.90843	-6.74056	0.000167575	0.00213093	0.672237	Down
WDR27	-1.30569	10.5792	-9.8072	1.20459e-05	0.000357102	3.55346	Down
TJP3	-1.30132	10.6918	-8.91899	2.38558e-05	0.000568474	2.80704	Down
LHPP	-1.30088	9.43257	-8.09554	4.74037e-05	0.000907799	2.05549	Down
AK1	-1.3004	9.58626	-7.92649	5.49657e-05	0.00100363	1.89338	Down
RRP9	-1.29769	10.7861	-8.92702	2.37028e-05	0.000567539	2.81407	Down
ACVRL1	-1.29453	8.46338	-8.63882	2.99502e-05	0.000660381	2.55816	Down
CTAGE6	-1.29319	9.68223	-9.15045	1.98572e-05	0.000506358	3.00762	Down
SAMD5	-1.28983	9.42491	-9.58145	1.42564e-05	0.000403693	3.36959	Down
BEGAIN	-1.28826	9.03519	-8.74397	2.74794e-05	0.000624621	2.65236	Down
ZNF76	-1.28802	9.59986	-7.32304	9.5245e-05	0.00145686	1.29112	Down
TTC38	-1.28625	11.7473	-8.20044	4.32986e-05	0.000857065	2.15468	Down
IDUA	-1.28595	8.46866	-13.0047	1.50835e-06	8.60563e-05	5.80609	Down
CD44	-1.28538	11.9396	-8.50347	3.35036e-05	0.000715749	2.43546	Down
TMEM63A	-1.28491	10.1159	-10.9999	5.21283e-06	0.000200658	4.46534	Down
HOXB6	-1.28257	9.42641	-14.1632	7.96293e-07	5.60818e-05	6.49081	Down
PSD2	-1.28213	8.43036	-7.62843	7.1804e-05	0.0011894	1.60064	Down
NR0B2	-1.28213	8.99997	-9.3613	1.68581e-05	0.000454601	3.18653	Down
TMEM88	-1.28049	8.62236	-6.18414	0.000297662	0.0031257	0.0434415	Down
TMEM143	-1.2803	10.2982	-9.8091	1.2029e-05	0.000357102	3.55499	Down
COX19	-1.27934	10.9308	-6.82663	0.000153804	0.00200488	0.766148	Down
LINC00319	-1.27931	9.05531	-8.92953	2.36553e-05	0.000567539	2.81627	Down
LYPD4	-1.27843	8.53476	-10.4407	7.63934e-06	0.000258594	4.04976	Down
RAB11FIP5	-1.2717	11.6322	-9.07308	2.11037e-05	0.000527626	2.94107	Down
CCDC34	-1.27084	9.03587	-15.4917	4.05435e-07	3.52094e-05	7.20874	Down
RYR3	-1.2698	8.37045	-4.39964	0.00245659	0.0142392	-2.25252	Down
EMX1	-1.26824	10.4111	-8.22222	4.24967e-05	0.000848477	2.17515	Down
SMIM24	-1.26748	8.83156	-4.43408	0.0023485	0.0137834	-2.20395	Down
SGK1	-1.26634	10.6266	-12.5772	1.93488e-06	9.99304e-05	5.53795	Down
DUSP6	-1.2652	10.541	-10.4838	7.41313e-06	0.000255024	4.08248	Down
MTHFR	-1.26438	9.87929	-13.3561	1.23594e-06	7.58639e-05	6.02009	Down
CAMK2B	-1.26261	8.39842	-10.835	5.82425e-06	0.000217866	4.34484	Down
VGF	-1.25884	10.2404	-5.31308	0.000789719	0.0062959	-1.02169	Down
SERINC5	-1.25815	8.46398	-8.09413	4.74618e-05	0.000908009	2.05415	Down
CATSPERB	-1.25808	8.59221	-6.67266	0.000179406	0.00223699	0.597534	Down
AFTPH	-1.25469	10.5203	-10.4149	7.77853e-06	0.000261923	4.03011	Down
CA11	-1.2542	10.8822	-10.2344	8.83683e-06	0.000287852	3.89119	Down
RAP2A	-1.25391	13.0464	-9.416	1.61654e-05	0.00044364	3.23237	Down
ACTN4	-1.25303	14.573	-7.69752	6.74422e-05	0.00114652	1.6693	Down
CELF6	-1.24904	8.50479	-10.7784	6.05224e-06	0.000221034	4.3031	Down
RHBDL1	-1.24868	9.81329	-4.91022	0.00128356	0.00890297	-1.54984	Down
ZMYND12	-1.24727	8.48808	-10.765	6.10761e-06	0.000221362	4.2932	Down
PLXNB1	-1.24471	11.3587	-6.25925	0.000274868	0.00296405	0.130582	Down
MKLN1	-1.24435	12.9336	-6.85153	0.000150059	0.00197345	0.793145	Down
FBRSL1	-1.24269	10.2411	-9.32983	1.72717e-05	0.000461867	3.16006	Down
HNF4G	-1.2411	9.27937	-5.73004	0.00048901	0.0044751	-0.499034	Down
CARMIL1	-1.23943	11.6407	-7.91564	5.54947e-05	0.00101137	1.88289	Down
IBTK	-1.23607	12.4333	-8.76432	2.7028e-05	0.000620128	2.67048	Down
PCOLCE2	-1.235	8.30586	-10.4905	7.37832e-06	0.000255024	4.0876	Down
DENND2B	-1.23143	9.1183	-15.9726	3.21809e-07	2.98909e-05	7.45291	Down
SCG5	-1.22842	9.26474	-7.4278	8.63595e-05	0.00135325	1.39841	Down
SLC25A29	-1.22591	10.9515	-6.04648	0.000345064	0.00347483	-0.118137	Down
KLF5	-1.22366	9.84466	-4.8583	0.00136877	0.00930931	-1.61959	Down
SLC38A2	-1.22087	12.779	-12.7349	1.76346e-06	9.52418e-05	5.63791	Down
RDH13	-1.2164	11.6954	-5.33078	0.000773442	0.006204	-0.999004	Down
GNAI1	-1.21581	9.76766	-11.9786	2.77919e-06	0.000130969	5.147	Down
KCTD13	-1.21317	10.6252	-5.5863	0.000575357	0.00503079	-0.676491	Down
ATP7B	-1.21216	10.1739	-8.38983	3.68529e-05	0.000766852	2.33116	Down
FAM53A	-1.21187	9.09219	-8.2172	4.268e-05	0.000849577	2.17044	Down
TNNI3	-1.21187	10.2161	-10.8246	5.86526e-06	0.000218069	4.33721	Down
SLC30A1	-1.20876	10.8088	-7.98442	5.22324e-05	0.00097125	1.94925	Down
PRUNE2	-1.20861	8.27702	-13.1896	1.35744e-06	8.01188e-05	5.9194	Down
ZNF467	-1.20782	11.5462	-6.90273	0.00014267	0.00190892	0.84845	Down
CORO7	-1.20601	10.261	-8.4516	3.49884e-05	0.000736825	2.38799	Down
RENBP	-1.20595	9.26595	-6.68152	0.000177811	0.00221998	0.607314	Down
BCO1	-1.20581	11.4013	-7.07498	0.000120629	0.00169666	1.03227	Down
HSD3B7	-1.20371	10.9105	-5.12672	0.000985882	0.0073872	-1.26314	Down
INSIG1	-1.20263	11.1704	-4.22131	0.00310977	0.0169134	-2.50662	Down
AHCTF1	-1.19617	11.3463	-5.87482	0.000416253	0.00395043	-0.32311	Down
KMT2B	-1.19549	11.0694	-7.20906	0.000106085	0.00157021	1.17303	Down
BIVM	-1.19537	12.2366	-9.65203	1.352e-05	0.000389144	3.42749	Down
ORAI3	-1.19337	8.20679	-9.44955	1.57562e-05	0.000434234	3.26037	Down
DOK4	-1.19322	12.1547	-9.26367	1.81787e-05	0.00047425	3.10413	Down
CHKA	-1.18939	11.612	-7.67649	6.87376e-05	0.0011583	1.64845	Down
ZSCAN5A	-1.18659	9.27053	-7.76087	6.37003e-05	0.00110439	1.73183	Down
ZNF579	-1.18569	9.58368	-5.15633	0.00095142	0.00721047	-1.22444	Down
ZPLD1	-1.18464	8.42178	-7.07333	0.000120822	0.00169714	1.03053	Down
LTB4R	-1.18364	9.92136	-4.72604	0.00161512	0.0105241	-1.79903	Down
EML4	-1.18355	13.1301	-10.4444	7.61976e-06	0.000258586	4.05256	Down
HJURP	-1.18346	12.4166	-7.71609	6.63201e-05	0.00113446	1.68767	Down
UNC5B	-1.18335	9.12449	-8.83785	2.54648e-05	0.000597326	2.73565	Down
DNER	-1.18215	10.1892	-6.1248	0.00031715	0.00327304	-0.0259094	Down
CPNE8	-1.17622	12.616	-7.78324	6.24347e-05	0.00108932	1.75381	Down
TACC3	-1.17546	11.8171	-6.39313	0.00023888	0.00270221	0.284122	Down
ATF5	-1.17484	11.1452	-6.50519	0.000212749	0.00250147	0.410918	Down
SLC1A5	-1.1743	12.5768	-4.74923	0.00156864	0.0103112	-1.76739	Down
FAM221A	-1.17083	8.31818	-9.31473	1.74741e-05	0.000464696	3.14732	Down
CADM4	-1.16845	10.4279	-7.67522	6.88167e-05	0.00115862	1.64719	Down
PCOLCE	-1.16655	9.09086	-6.38771	0.000240233	0.00270838	0.277942	Down
OBSCN	-1.16654	10.6644	-5.56261	0.000591145	0.00513594	-0.706021	Down
EREG	-1.16462	8.5651	-6.24467	0.000279138	0.00298996	0.113722	Down
SLC6A6	-1.16409	9.38366	-7.52444	7.89748e-05	0.00126796	1.49635	Down
SCNN1D	-1.16264	9.33968	-8.06209	4.88028e-05	0.000928122	2.02363	Down
AHI1	-1.162	10.5237	-4.4302	0.00236041	0.0138323	-2.20941	Down
OCIAD2	-1.15794	12.8919	-6.00887	0.000359429	0.00358743	-0.162722	Down
HDAC4	-1.15732	9.829	-11.3512	4.13619e-06	0.000172509	4.71642	Down
PPP1R7	-1.15585	11.137	-11.9302	2.86384e-06	0.000133324	5.11455	Down
ALDH1A2	-1.15539	8.64099	-13.9717	8.8197e-07	5.971e-05	6.3816	Down
ETNK2	-1.15465	8.46406	-5.39851	0.000714491	0.00586702	-0.912631	Down
FAM98C	-1.15457	10.4332	-10.0267	1.02583e-05	0.000318663	3.72865	Down
TOMM70	-1.15341	12.9899	-11.1047	4.86201e-06	0.000193946	4.541	Down
TBKBP1	-1.15113	8.14953	-8.82942	2.56388e-05	0.000599704	2.7282	Down
HOXD1	-1.14759	9.6057	-11.4138	3.97184e-06	0.000167104	4.76039	Down
SETDB1	-1.14676	11.0148	-6.57839	0.000197398	0.00237656	0.4929	Down
UQCR11	-1.14609	10.4123	-9.26077	1.82197e-05	0.000474674	3.10167	Down
SRRM2-AS1	-1.144	8.64367	-8.23843	4.19107e-05	0.000839802	2.19036	Down
IFI30	-1.14318	11.3737	-6.94572	0.000136779	0.00185331	0.894643	Down
PROM1	-1.14278	8.22457	-11.5264	3.69436e-06	0.00015909	4.83888	Down
STK32B	-1.14078	8.5592	-7.33984	9.37535e-05	0.00144093	1.30841	Down
GAS2L3	-1.14024	11.4791	-7.86127	5.82349e-05	0.00104351	1.83009	Down
FOXO1	-1.14021	12.006	-5.12961	0.000982458	0.00737016	-1.25936	Down
PHYHD1	-1.13999	10.5976	-9.32495	1.73368e-05	0.000462964	3.15595	Down
B3GAT3	-1.13941	10.4159	-9.07203	2.11212e-05	0.000527626	2.94016	Down
ASMTL	-1.13763	10.0484	-12.0079	2.72936e-06	0.000129574	5.16656	Down
CYP2B6	-1.13738	8.18829	-7.20263	0.000106736	0.00157379	1.16632	Down
NICN1	-1.13664	11.6557	-10.0709	9.93587e-06	0.000312663	3.76346	Down
CRYM	-1.13643	8.56991	-8.51813	3.3097e-05	0.000707848	2.44882	Down
UCP2	-1.13642	13.3449	-5.91422	0.000398582	0.0038356	-0.275715	Down
MAN2A2	-1.13476	9.46952	-9.25497	1.83019e-05	0.000475527	3.09675	Down
RAP1GAP	-1.13332	12.2696	-5.09892	0.00101948	0.00754773	-1.29958	Down
FCGBP	-1.13308	8.55911	-11.0442	5.06121e-06	0.000198191	4.4974	Down
BID	-1.12962	8.33857	-13.2349	1.32314e-06	7.92522e-05	5.94689	Down
STAMBPL1	-1.12899	12.0312	-12.9512	1.55546e-06	8.69384e-05	5.77301	Down
PIK3C2B	-1.12797	10.9897	-8.60623	3.07656e-05	0.000672958	2.52876	Down
NGEF	-1.12612	9.40361	-6.96181	0.000134644	0.00183213	0.911874	Down
ACE2	-1.12538	9.38722	-8.33485	3.86064e-05	0.00079559	2.28027	Down
CELSR3	-1.12457	11.0022	-4.23931	0.00303597	0.0166494	-2.48077	Down
DOCK8	-1.12386	8.18428	-14.3578	7.18734e-07	5.26374e-05	6.6002	Down
SLC9A8	-1.12232	10.4401	-8.41224	3.6164e-05	0.000756135	2.35182	Down
TBC1D9B	-1.12134	11.1184	-12.8103	1.68763e-06	9.1921e-05	5.68524	Down
TCN2	-1.12106	10.5861	-5.27854	0.000822567	0.00647115	-1.06606	Down
THNSL2	-1.12044	10.8639	-6.44252	0.00022695	0.00260312	0.340193	Down
CNTD2	-1.12008	8.33467	-4.78397	0.00150172	0.00997361	-1.72013	Down
KRT19	-1.11939	15.4168	-13.3411	1.24643e-06	7.58639e-05	6.01102	Down
SOX8	-1.11692	8.07243	-9.41524	1.61747e-05	0.00044364	3.23173	Down
LRRFIP1	-1.11592	12.1906	-5.19727	0.000905944	0.00692588	-1.17115	Down
HSD11B1L	-1.11392	9.27285	-7.51443	7.97061e-05	0.00127816	1.48625	Down
ATP1A1	-1.11375	13.7666	-9.27984	1.79521e-05	0.000472183	3.11784	Down
ANO8	-1.11341	9.72386	-6.01549	0.000356851	0.00357167	-0.154852	Down
ATG16L2	-1.112	9.28987	-4.90178	0.00129701	0.00896195	-1.56115	Down
GPRC5A	-1.11156	11.3186	-6.39971	0.000237252	0.00268965	0.291607	Down
DENND2A	-1.11083	9.98039	-3.48824	0.00860834	0.0360822	-3.59458	Down
CLASRP	-1.11071	10.1176	-4.7465	0.00157403	0.0103431	-1.7711	Down
TM4SF5	-1.10957	8.33934	-4.61952	0.00184881	0.0116307	-1.94535	Down
S100A11	-1.10606	13.3495	-11.8071	3.09249e-06	0.000140234	5.03145	Down
TMEM94	-1.10593	10.2171	-9.08145	2.09648e-05	0.000527605	2.94829	Down
GALNT11	-1.10331	11.9007	-6.56196	0.000200732	0.00240766	0.474561	Down
NDUFA3	-1.10293	12.1225	-9.58305	1.42393e-05	0.000403693	3.3709	Down
ERF	-1.10136	11.7504	-12.9658	1.54238e-06	8.68849e-05	5.78209	Down
PSMD8	-1.0974	12.9049	-9.4673	1.55444e-05	0.000430651	3.27515	Down
PPP1R9A	-1.09663	9.06501	-6.90834	0.000141885	0.00190372	0.854492	Down
IRF2BP1	-1.09642	10.321	-12.574	1.93863e-06	9.99304e-05	5.53587	Down
CLDND2	-1.09616	10.0083	-6.73295	0.000168857	0.0021444	0.66389	Down
BCKDHA	-1.09594	11.3132	-7.64599	7.06665e-05	0.00118046	1.61813	Down
BCL9	-1.09513	11.547	-8.83377	2.55488e-05	0.000598328	2.73205	Down
CYP27A1	-1.09181	8.84973	-8.36238	3.77172e-05	0.000781454	2.30578	Down
LINC00672	-1.09119	8.96258	-6.5197	0.000209603	0.00248002	0.427224	Down
FOXD4L1	-1.08985	9.02261	-8.79356	2.63938e-05	0.000612152	2.69646	Down
CHD1	-1.08984	11.1781	-6.51462	0.000210698	0.00248839	0.421519	Down
PLEKHA4	-1.0884	10.1703	-6.53627	0.000206074	0.00245641	0.445811	Down
RNA18SN5	-1.08724	13.488	-4.95264	0.00121825	0.00856766	-1.49314	Down
SLC44A2	-1.08699	11.5903	-7.22435	0.000104554	0.00155834	1.18895	Down
ISOC2	-1.08638	11.9476	-8.92782	2.36877e-05	0.000567539	2.81477	Down
PDE2A	-1.08581	8.36928	-5.7194	0.000494887	0.00450103	-0.512076	Down
MRPS16	-1.08536	12.0205	-7.42345	8.67094e-05	0.00135432	1.39398	Down
PREB	-1.08524	10.6202	-7.16394	0.000110749	0.00161045	1.12589	Down
RSAD1	-1.08371	10.5721	-9.21566	1.88702e-05	0.000483757	3.06333	Down
MFHAS1	-1.08328	11.114	-4.87696	0.00133746	0.00914159	-1.59448	Down
COL4A2	-1.0826	9.25011	-9.05737	2.13675e-05	0.000529896	2.92749	Down
DHCR7	-1.08081	12.9969	-4.38279	0.00251142	0.0144443	-2.27634	Down
CLPTM1	-1.08009	13.4768	-7.0812	0.000119908	0.00169271	1.03885	Down
NAPSA	-1.07998	8.47513	-10.3126	8.35984e-06	0.000275231	3.95163	Down
CCDC57	-1.07977	8.24486	-10.0983	9.74147e-06	0.000309075	3.78499	Down
ZNF605	-1.07927	8.47663	-7.87539	5.75091e-05	0.00103339	1.84383	Down
BRWD3	-1.07864	8.82433	-6.48784	0.00021658	0.00253296	0.391381	Down
TMEM175	-1.07604	10.075	-6.92891	0.000139049	0.00187483	0.876608	Down
SYT17	-1.07578	8.81468	-9.79994	1.21107e-05	0.000357683	3.54761	Down
NTN5	-1.07521	7.98854	-10.2751	8.58446e-06	0.000281181	3.92275	Down
CLDN7	-1.07271	11.0044	-12.197	2.43069e-06	0.000117602	5.2918	Down
KISS1	-1.07243	8.36375	-8.13116	4.59631e-05	0.000891759	2.08929	Down
PDZK1IP1	-1.07155	11.3093	-6.39296	0.000238922	0.00270221	0.283931	Down
RNASET2	-1.07043	14.7114	-9.35493	1.69409e-05	0.000455556	3.18118	Down
SIRPA	-1.0699	12.0081	-11.7289	3.24831e-06	0.000145245	4.97825	Down
ARHGAP33	-1.06813	10.9163	-6.5518	0.000202827	0.00242372	0.463195	Down
KLHL29	-1.06791	9.87199	-5.38191	0.000728471	0.00594747	-0.933745	Down
FAT1	-1.06773	13.3904	-10.7165	6.31288e-06	0.000225609	4.25726	Down
SETBP1	-1.06709	8.12981	-11.9713	2.79178e-06	0.000131128	5.14211	Down
RRAGB	-1.066	9.36522	-13.0637	1.45825e-06	8.4451e-05	5.84241	Down
SNRNP200	-1.06582	10.1274	-6.83474	0.000152573	0.00199695	0.774949	Down
THY1	-1.06467	9.59108	-6.75547	0.000165095	0.00211619	0.688567	Down
BATF3	-1.06384	9.12148	-9.88248	1.13963e-05	0.000342069	3.61393	Down
ERMP1	-1.06375	10.9162	-5.55154	0.000598678	0.00517805	-0.719834	Down
CENPF	-1.06349	12.3771	-5.16009	0.00094714	0.00718369	-1.21954	Down
TPMT	-1.06339	11.7867	-9.90232	1.12317e-05	0.000339014	3.6298	Down
PPP1R15A	-1.0632	13.2897	-4.19741	0.00321074	0.0173358	-2.541	Down
RBKS	-1.06139	12.2166	-11.0204	5.1421e-06	0.00019952	4.48018	Down
ZNF296	-1.0602	10.9652	-6.73547	0.000168431	0.0021404	0.666658	Down
VWA8	-1.06001	10.2303	-11.6983	3.31154e-06	0.000146707	4.95738	Down
SRRM3	-1.05889	8.47144	-9.98754	1.05542e-05	0.000324682	3.69764	Down
LMNA	-1.0587	13.5154	-5.36605	0.000742105	0.00603572	-0.953948	Down
TLE6	-1.05669	9.42224	-5.01844	0.00112403	0.00808214	-1.4057	Down
CYP27B1	-1.05593	9.45561	-8.72016	2.80183e-05	0.00063303	2.63111	Down
LINC00857	-1.05475	12.3029	-7.62444	7.20652e-05	0.00119065	1.59666	Down
CRYL1	-1.05345	9.90108	-5.31653	0.000786518	0.00627485	-1.01726	Down
FAM219B	-1.05316	11.4311	-12.4543	2.08152e-06	0.000105877	5.45918	Down
RAB26	-1.05308	10.5956	-5.16253	0.000944373	0.00716983	-1.21635	Down
FXYD2	-1.0525	11.6488	-11.2097	4.53646e-06	0.000184014	4.61622	Down
ACP6	-1.05029	9.96378	-7.48364	8.20033e-05	0.00130304	1.45512	Down
HOXD10	-1.04938	8.63282	-6.90994	0.000141663	0.00190206	0.856214	Down
SLC48A1	-1.04824	12.7569	-6.64674	0.000184165	0.0022809	0.568871	Down
TLN2	-1.04406	12.689	-6.48005	0.000218324	0.00254871	0.3826	Down
CPNE7	-1.04379	8.80922	-7.34435	9.33575e-05	0.00143599	1.31305	Down
LRRC23	-1.04373	9.10366	-7.73591	6.51461e-05	0.00112136	1.70724	Down
CAMK2N2	-1.04367	9.36054	-6.86328	0.000148327	0.0019614	0.805865	Down
ENC1	-1.04248	10.5045	-6.07596	0.000334252	0.00340588	-0.0833334	Down
CHST2	-1.04049	8.61178	-7.568	7.58781e-05	0.00123636	1.54018	Down
ARHGAP4	-1.04048	11.9725	-9.22735	1.86991e-05	0.000482168	3.07329	Down
PJA2	-1.03883	12.6925	-5.87222	0.000417448	0.00395773	-0.326241	Down
METTL27	-1.03729	11.0718	-10.4552	7.56229e-06	0.00025767	4.0608	Down
HES1	-1.03688	10.5869	-8.28306	4.03435e-05	0.000819196	2.23209	Down
TRPM4	-1.03587	11.55	-8.74378	2.74837e-05	0.000624621	2.65219	Down
NEO1	-1.03585	11.2299	-9.54996	1.45994e-05	0.000409187	3.34363	Down
MRPS21	-1.03584	12.8329	-8.97456	2.28195e-05	0.000554445	2.8556	Down
TMPRSS4	-1.03572	8.52838	-9.26388	1.81757e-05	0.00047425	3.10431	Down
COL27A1	-1.03543	10.1573	-7.1147	0.000116102	0.00165478	1.07418	Down
ZNF529	-1.03491	10.6709	-5.20532	0.00089728	0.00687605	-1.1607	Down
ALDH3A1	-1.03446	8.29798	-6.26374	0.000273569	0.00295341	0.135764	Down
BICRA	-1.03408	10.4167	-5.27285	0.000828118	0.00650417	-1.07339	Down
APOBEC3C	-1.03071	9.0067	-5.29257	0.000809045	0.00640283	-1.04802	Down
ALKBH6	-1.02916	11.4689	-13.3296	1.25447e-06	7.60874e-05	6.00411	Down
TMEM198	-1.02885	9.03767	-9.05624	2.13866e-05	0.000529896	2.92651	Down
ZNF419	-1.02715	10.1454	-7.16138	0.000111021	0.00161188	1.1232	Down
SSBP4	-1.02687	11.0471	-13.8498	9.41863e-07	6.28792e-05	6.31131	Down
ARHGEF4	-1.02634	9.22178	-9.3119	1.75123e-05	0.000465068	3.14494	Down
LYG1	-1.02545	10.0728	-5.19963	0.000903396	0.00691465	-1.16809	Down
ASIC3	-1.0247	9.26999	-5.93639	0.000389008	0.00378135	-0.249149	Down
MAJIN	-1.02469	8.52397	-9.2493	1.83827e-05	0.000476982	3.09194	Down
TBC1D17	-1.02459	9.79434	-5.69844	0.000506687	0.00458235	-0.5378	Down
NOP53	-1.02419	15.0801	-9.22675	1.87079e-05	0.000482168	3.07277	Down
ITGA2	-1.02408	10.5643	-10.8241	5.86721e-06	0.000218069	4.33685	Down
DUSP8	-1.02394	10.2218	-5.68195	0.000516193	0.00463561	-0.558087	Down
FLJ46906	-1.02332	9.29348	-6.3427	0.000251786	0.00279074	0.226548	Down
MYPOP	-1.02293	12.254	-9.69235	1.31184e-05	0.000380182	3.46039	Down
FAM214B	-1.02266	10.9604	-7.94928	5.38719e-05	0.000989298	1.9154	Down
CNOT3	-1.02217	11.7144	-7.43852	8.55035e-05	0.00134312	1.40933	Down
APH1A	-1.02136	11.167	-11.5956	3.53452e-06	0.000154827	4.8868	Down
BICRAL	-1.02113	11.5965	-8.14555	4.53949e-05	0.000885005	2.10291	Down
EXOSC5	-1.02071	11.7141	-9.86637	1.15319e-05	0.000345366	3.60102	Down
KPNA4	-1.0204	12.6883	-8.31877	3.91367e-05	0.000804794	2.26534	Down
RAB40B	-1.0181	12.4416	-5.02141	0.00111996	0.00806648	-1.40176	Down
NFKBIZ	-1.01776	11.4526	-6.58422	0.000196228	0.00236673	0.499404	Down
SLC20A2	-1.0174	11.3328	-4.99622	0.00115491	0.00823037	-1.43515	Down
FAM189A1	-1.01713	12.159	-6.60887	0.000191369	0.0023273	0.526857	Down
GPX1	-1.01591	11.6857	-12.8412	1.65753e-06	9.10552e-05	5.70461	Down
GOLGA8B	-1.01565	13.3738	-4.98464	0.00117139	0.0083139	-1.45054	Down
SLC22A18	-1.01471	9.87743	-9.6892	1.31493e-05	0.000380182	3.45783	Down
RAPGEF6	-1.01463	11.5875	-6.28744	0.000266821	0.00290496	0.16309	Down
RAB33B	-1.01364	9.47415	-6.89323	0.00014401	0.00191884	0.83821	Down
ARL4D	-1.01168	9.86639	-8.47368	3.43477e-05	0.000726516	2.40822	Down
SERINC1	-1.01051	10.6977	-9.20807	1.89823e-05	0.000485982	3.05687	Down
FOXA1	-1.01001	8.35763	-10.3439	8.17695e-06	0.000272948	3.97572	Down
TMEM86B	-1.00775	9.16819	-5.62414	0.000551104	0.004874	-0.629505	Down
LRRC56	-1.00582	9.16554	-8.81206	2.60013e-05	0.000605971	2.71285	Down
TTC25	-1.00549	8.73813	-4.50633	0.00213821	0.0128634	-2.10262	Down
CLDN2	-1.00378	7.95857	-8.67017	2.91885e-05	0.000647298	2.58635	Down
NOXA1	-1.00121	10.5425	-8.84996	2.52171e-05	0.000592726	2.74634	Down
ZBTB11	-1.0007	8.69278	-8.04887	4.93685e-05	0.000936103	2.01101	Down
B2M	1.00002	14.3346	4.04017	0.00397044	0.0202546	-2.76918	Up
SEPTIN3	1.00025	10.3685	5.96802	0.00037578	0.00370329	-0.211342	Up
RAC1	1.00072	10.814	12.0906	2.59388e-06	0.00012437	5.22159	Up
TIGAR	1.0026	10.6663	5.08819	0.00103277	0.00760226	-1.31367	Up
SERPINA5	1.00281	9.76983	9.11396	2.04345e-05	0.00051802	2.97629	Up
ENPP1	1.00412	8.64144	12.6284	1.87731e-06	9.78185e-05	5.57051	Up
ATAD2	1.00419	11.6977	5.63672	0.000543289	0.00482127	-0.613921	Up
PIK3CD	1.00575	9.14932	10.6593	6.5655e-06	0.000232049	4.21459	Up
MYH10	1.00623	14.4667	7.60464	7.33782e-05	0.00120379	1.57688	Up
GATC	1.00775	10.0619	9.91534	1.11251e-05	0.000337384	3.6402	Up
RTN4RL2	1.00951	8.53366	10.1067	9.68256e-06	0.000307713	3.7916	Up
RAE1	1.00952	9.94448	9.07653	2.10463e-05	0.000527626	2.94404	Up
UBA7	1.00955	8.35159	8.15287	4.51087e-05	0.000882161	2.10983	Up
MLYCD	1.00984	9.04391	8.98125	2.26983e-05	0.000552431	2.86143	Up
PADI3	1.01005	10.1256	5.47709	0.000652215	0.00552429	-0.813232	Up
NDUFB6	1.01038	12.5546	3.91468	0.00471605	0.0230726	-2.95361	Up
PSMA1	1.01155	11.3271	7.809	6.10121e-05	0.00107405	1.77906	Up
CLIP4	1.01256	9.78542	5.3973	0.000715497	0.00587051	-0.914165	Up
PKNOX1	1.01345	9.42682	5.92133	0.000395485	0.00381554	-0.267192	Up
OAS3	1.01514	9.97835	7.37872	9.04017e-05	0.00140287	1.3483	Up
FHOD1	1.01688	12.0826	5.21791	0.000883928	0.00680901	-1.14438	Up
MPP6	1.01805	11.0203	5.14817	0.000960784	0.00725569	-1.2351	Up
TYMS	1.02093	14.2369	4.65468	0.00176784	0.0112513	-1.89688	Up
GNG2	1.02139	8.07109	10.0343	1.02019e-05	0.000318429	3.73465	Up
MEX3B	1.02182	9.28332	10.7741	6.06989e-06	0.000221034	4.29994	Up
L3HYPDH	1.02262	10.4674	11.0182	5.1496e-06	0.00019952	4.47859	Up
NUP37	1.02266	13.8081	5.72052	0.000494263	0.00449749	-0.510699	Up
RELA	1.02347	10.2819	7.23845	0.000103164	0.00154121	1.20362	Up
ASH2L	1.02823	12.2268	5.30785	0.000794601	0.00632883	-1.0284	Up
KLHL20	1.02828	9.42907	8.19845	4.33726e-05	0.000857065	2.15281	Up
SBDSP1	1.02837	9.5936	4.27641	0.00288984	0.0160211	-2.42764	Up
DUSP12	1.02876	13.0313	4.28563	0.00285471	0.0158635	-2.41447	Up
CENPP	1.02913	9.18524	7.81786	6.05313e-05	0.0010697	1.78773	Up
RELL2	1.02916	10.2861	6.89835	0.000143286	0.00191317	0.843731	Up
TMX4	1.02926	9.24929	10.2068	9.01242e-06	0.000292706	3.86976	Up
GAGE6	1.03314	15.1021	11.6101	3.50197e-06	0.000154078	4.89683	Up
GAS1	1.03484	9.30969	10.7765	6.05971e-06	0.000221034	4.30176	Up
HSPA2	1.03535	9.92918	4.48243	0.00220543	0.0131607	-2.13607	Up
RRP15	1.0366	11.5342	6.60375	0.000192368	0.0023306	0.521156	Up
S100A10	1.0377	14.8799	10.1832	9.16545e-06	0.000295183	3.85141	Up
CCDC167	1.04063	12.8183	4.59423	0.00190957	0.0118781	-1.98034	Up
B4GALNT1	1.04098	8.9243	8.71298	2.81832e-05	0.000634616	2.62469	Up
KIF3C	1.04245	8.69849	8.67056	2.91791e-05	0.000647298	2.5867	Up
MISP	1.04324	9.42127	6.51161	0.00021135	0.00249157	0.418137	Up
ADRB2	1.04542	8.84816	8.11232	4.67189e-05	0.00089796	2.07143	Up
FOCAD	1.04711	10.9648	7.30066	9.72721e-05	0.00147802	1.26805	Up
PDP1	1.04917	8.87292	11.0159	5.15741e-06	0.00019952	4.47695	Up
FKBP5	1.04998	10.5538	7.79045	6.20328e-05	0.00108526	1.76089	Up
CMBL	1.05181	12.9971	9.51402	1.50021e-05	0.000419252	3.31392	Up
MRPS23	1.05227	11.3172	5.41677	0.000699456	0.0057793	-0.889455	Up
XRN2	1.05293	9.26194	6.74754	0.00016641	0.00212313	0.679881	Up
DPCD	1.05328	11.0981	10.7632	6.11503e-06	0.000221362	4.29188	Up
PPP2R3C	1.05338	11.4188	6.08126	0.000332348	0.00339355	-0.0770874	Up
MT1A	1.05527	12.6021	9.56008	1.44882e-05	0.000407257	3.35198	Up
FEN1	1.05601	12.8656	5.00058	0.00114879	0.00820496	-1.42937	Up
ACTG1	1.05676	15.1557	5.27079	0.000830139	0.00651739	-1.07604	Up
ARIH1	1.05688	10.4247	7.50018	8.07603e-05	0.00128861	1.47186	Up
GRINA	1.05734	12.5115	13.1679	1.37421e-06	8.04717e-05	5.9062	Up
WDR43	1.05826	10.6091	3.7834	0.00566028	0.0263703	-3.14868	Up
B3GNT2	1.05827	9.30251	4.89255	0.0013119	0.00902466	-1.57354	Up
MRPL51	1.05954	14.139	4.75946	0.0015486	0.0102144	-1.75345	Up
RRAS2	1.06008	12.5816	7.36451	9.16113e-05	0.00141632	1.33373	Up
SLC25A40	1.0601	9.11243	4.88184	0.0013294	0.00911489	-1.58793	Up
FBXO7	1.06131	10.0225	7.96329	5.32116e-05	0.000983749	1.92891	Up
MAMDC2	1.06219	8.07028	12.2812	2.30968e-06	0.000113987	5.34694	Up
PIGS	1.06318	11.3309	4.61634	0.00185634	0.0116555	-1.94975	Up
H2AC6	1.06405	8.84829	7.26412	0.000100686	0.00151515	1.23025	Up
SPCS2P4	1.06496	12.2704	4.5036	0.00214577	0.0129008	-2.10644	Up
NUP155	1.06602	10.4524	9.07018	2.11522e-05	0.000527626	2.93856	Up
MEIS1	1.06876	8.47185	12.9573	1.54998e-06	8.68849e-05	5.7768	Up
CTNNAL1	1.06984	12.369	6.63675	0.000186035	0.00229201	0.557806	Up
RGS2	1.07122	9.84479	4.96887	0.00119423	0.00843864	-1.47151	Up
NME7	1.07267	9.95391	8.02848	5.0255e-05	0.000948751	1.99152	Up
RRP7A	1.07542	11.3957	5.51758	0.000622475	0.00532873	-0.762344	Up
GBP1	1.0755	8.18971	6.94368	0.000137052	0.00185505	0.892459	Up
MCRIP2	1.07587	11.2038	4.50901	0.00213081	0.0128309	-2.09888	Up
KDM6A	1.07678	10.2803	7.5067	8.02762e-05	0.00128409	1.47844	Up
DRG1	1.07744	13.4569	6.71592	0.000171765	0.00217129	0.645193	Up
OSTF1	1.0809	12.0922	7.13037	0.000114369	0.0016398	1.09066	Up
BVES	1.08202	8.37692	13.6248	1.06486e-06	6.94039e-05	6.17987	Up
KRT18P55	1.08279	10.7538	5.3952	0.000717255	0.0058764	-0.916838	Up
PTGER4	1.0839	8.6176	8.56008	3.19632e-05	0.000690513	2.48697	Up
ODC1	1.08418	14.6686	10.5464	7.0974e-06	0.000247662	4.12985	Up
RND3	1.08602	9.64341	5.6641	0.000526704	0.00470583	-0.580089	Up
PLXNA3	1.08701	8.35755	9.38623	1.65384e-05	0.000449764	3.20745	Up
CRIM1	1.09161	9.62416	11.5801	3.56958e-06	0.000155926	4.87611	Up
TUBA1A	1.09166	15.1891	6.27478	0.000270403	0.00292973	0.148499	Up
LMNB1	1.09407	11.6389	10.3673	8.04329e-06	0.000269188	3.99367	Up
DYNLT3	1.09435	9.08044	13.2249	1.33064e-06	7.93174e-05	5.94082	Up
ARPC1B	1.0949	11.2152	4.77603	0.00151672	0.0100455	-1.73091	Up
APP	1.09791	11.9549	4.893	0.00131117	0.00902288	-1.57294	Up
CCT2	1.09827	14.5255	5.72062	0.000494205	0.00449749	-0.510571	Up
VOPP1	1.10167	9.2182	6.22954	0.000283647	0.00302478	0.0961919	Up
TASOR	1.10186	9.69203	5.73749	0.000484937	0.0044463	-0.489904	Up
ARL14EP	1.10279	9.66799	4.97854	0.00118016	0.0083638	-1.45864	Up
RAB28	1.10336	9.47155	5.60227	0.000564984	0.0049716	-0.656644	Up
TMEM237	1.10351	11.9888	6.60505	0.000192114	0.00233046	0.522605	Up
CDK2	1.10552	11.9703	9.12639	2.02358e-05	0.000514647	2.98698	Up
CXADR	1.10848	12.9513	8.04354	4.95986e-05	0.00093954	2.00592	Up
C16orf87	1.11042	11.0835	7.90837	5.58527e-05	0.00101405	1.87585	Up
TCF7L1	1.11542	8.6246	9.40972	1.62432e-05	0.00044425	3.22712	Up
DPYSL3	1.11673	13.3282	6.31682	0.000258707	0.00284768	0.196875	Up
CENPN	1.11991	13.8824	11.9918	2.7567e-06	0.000130229	5.15578	Up
CCNC	1.12061	10.9831	4.59503	0.00190762	0.0118703	-1.97924	Up
INKA1	1.12072	8.62124	11.2635	4.37937e-06	0.000179919	4.65446	Up
AP3M1	1.12141	10.17	4.40264	0.00244697	0.0142053	-2.24829	Up
RNFT1	1.12159	8.57639	8.91568	2.39193e-05	0.000568474	2.80413	Up
EXTL2	1.12162	9.41613	9.22178	1.87804e-05	0.000482865	3.06855	Up
C12orf4	1.1226	10.3933	6.46256	0.000222298	0.00257477	0.362861	Up
SEMA4F	1.12278	11.4702	8.27808	4.05153e-05	0.000821717	2.22743	Up
ERAP2	1.12293	12.6005	11.9688	2.79619e-06	0.000131128	5.14041	Up
YME1L1	1.12294	11.7367	3.62504	0.00707733	0.0311671	-3.38671	Up
TNFAIP3	1.12327	11.6415	7.42487	8.65952e-05	0.00135432	1.39543	Up
ZNF689	1.1254	10.1123	11.0209	5.14014e-06	0.00019952	4.48059	Up
CCL3L3	1.12608	8.22182	7.82881	5.99424e-05	0.00106666	1.79844	Up
TPM3	1.12948	10.9197	8.83735	2.5475e-05	0.000597326	2.73521	Up
CSNK2A3	1.1313	10.3009	11.174	4.64424e-06	0.000186918	4.59074	Up
ENY2	1.13281	14.1659	8.6752	2.90684e-05	0.000647298	2.59086	Up
COMMD5	1.13325	10.4285	12.8302	1.66819e-06	9.13797e-05	5.69771	Up
MORN2	1.13341	10.6025	5.57172	0.00058502	0.00509326	-0.694661	Up
PSMB2	1.13409	14.5342	4.93655	0.00124259	0.00870204	-1.51462	Up
CCN1	1.13418	13.6312	6.37093	0.000244469	0.00273917	0.258814	Up
UQCRBP1	1.13464	13.6853	8.18922	4.37182e-05	0.000863007	2.14412	Up
PLAGL2	1.13557	11.148	7.24191	0.000102826	0.00153854	1.20722	Up
CALD1	1.13919	8.62169	6.72897	0.000169532	0.00215116	0.659523	Up
UTP18	1.1407	11.1104	4.51409	0.00211686	0.0127655	-2.09178	Up
FAM102B	1.141	10.2583	7.7502	6.43138e-05	0.00111302	1.72133	Up
UBTD1	1.14506	12.2783	13.1354	1.39984e-06	8.133e-05	5.88635	Up
GCLM	1.14754	12.0417	6.39299	0.000238917	0.00270221	0.283955	Up
APMAP	1.14761	11.5039	8.66614	2.92852e-05	0.000647948	2.58273	Up
LIMA1	1.14864	10.3456	6.49319	0.000215391	0.00252506	0.397405	Up
SPNS3	1.15028	9.027	8.12559	4.61852e-05	0.000892368	2.08401	Up
WDR1	1.15043	12.9978	6.25775	0.000275306	0.00296544	0.128843	Up
RPL17	1.15197	13.1568	4.07808	0.00377101	0.0195274	-2.71387	Up
DDRGK1	1.15323	11.8962	6.70589	0.000173503	0.00218321	0.634168	Up
ARHGAP19	1.15548	11.7628	7.21601	0.000105386	0.00156467	1.18027	Up
DNAJC25-GNG10	1.1555	8.82269	5.72258	0.000493118	0.00449621	-0.508166	Up
NDUFAB1	1.15655	14.1473	6.24755	0.000278289	0.00298258	0.117055	Up
ENPP4	1.15871	10.1176	7.04914	0.000123681	0.00173451	1.0049	Up
LSM3	1.15941	13.5164	3.98398	0.00428727	0.0215225	-2.85151	Up
SCML2	1.15972	9.6559	10.4253	7.7223e-06	0.000260943	4.03801	Up
SSR2	1.16087	12.6306	3.83085	0.00529744	0.0251802	-3.07793	Up
HSF1	1.16096	9.38281	10.139	9.46e-06	0.000302138	3.81695	Up
RPL21	1.16113	14.5147	4.25032	0.00299178	0.0164539	-2.46498	Up
PTGFRN	1.16195	10.7054	7.70853	6.67742e-05	0.00113759	1.6802	Up
HAT1	1.16354	10.5696	6.29727	0.000264074	0.00288768	0.174413	Up
UGT2B11	1.16387	9.9958	9.40575	1.62927e-05	0.00044497	3.2238	Up
TAGLN2	1.16539	11.8801	11.817	3.07336e-06	0.000139916	5.03817	Up
BIK	1.17029	10.2744	6.4537	0.000224341	0.00258443	0.352845	Up
PLAUR	1.1727	8.94224	10.5117	7.27018e-06	0.000252774	4.10367	Up
FAM114A1	1.17273	8.20205	8.41482	3.60856e-05	0.000756135	2.3542	Up
CANT1	1.17346	11.7799	4.04966	0.00391947	0.0200691	-2.75532	Up
CCN2	1.17456	8.61583	13.135	1.40013e-06	8.133e-05	5.88613	Up
CERCAM	1.17473	10.4417	7.82075	6.03753e-05	0.00106793	1.79055	Up
ERCC8	1.17528	9.87146	8.41352	3.61251e-05	0.000756135	2.353	Up
MMP11	1.17573	9.45014	6.59941	0.000193219	0.00233943	0.516327	Up
KIAA1211L	1.17586	11.0499	8.70448	2.83797e-05	0.000637333	2.61709	Up
FUOM	1.17902	11.5477	13.506	1.13698e-06	7.21478e-05	6.10962	Up
SNRNP40	1.18209	12.7703	4.24881	0.0029978	0.0164823	-2.46714	Up
LRRC6	1.18242	8.70377	6.82039	0.00015476	0.00201189	0.75936	Up
MORN4	1.18477	8.45266	13.8541	9.39672e-07	6.28792e-05	6.3138	Up
IFT46	1.18492	9.15002	15.1223	4.8639e-07	4.03096e-05	7.01574	Up
B4GALT5	1.18703	13.7952	12.3678	2.19225e-06	0.000109766	5.40326	Up
CDS2	1.18759	10.7109	12.2165	2.40203e-06	0.000116921	5.3046	Up
PRMT5	1.18774	12.5562	6.05352	0.000342448	0.00346154	-0.109818	Up
FSTL3	1.18993	11.051	6.40133	0.000236854	0.00268672	0.293446	Up
LRRC8C	1.1904	9.81847	8.73701	2.76357e-05	0.000627333	2.64616	Up
CBWD5	1.19094	11.0293	4.44132	0.00232645	0.0136874	-2.19376	Up
PRKDC	1.1913	10.3374	6.38739	0.000240313	0.00270838	0.277579	Up
FKBP1A	1.19382	11.5364	7.8923	5.66531e-05	0.00102484	1.86026	Up
LINC01589	1.19476	10.0502	5.56733	0.00058796	0.00511294	-0.700129	Up
DAD1	1.1949	14.6493	4.60905	0.00187369	0.0117347	-1.95982	Up
PSMD10	1.19579	11.2762	9.49573	1.52118e-05	0.000423268	3.29876	Up
GCNT1	1.19696	8.51833	12.6845	1.8164e-06	9.54863e-05	5.60605	Up
KIF2A	1.19703	11.3371	4.73878	0.00158941	0.0104236	-1.78164	Up
FBXO8	1.19895	13.0433	8.89211	2.43759e-05	0.000576136	2.78345	Up
PAWR	1.19898	11.0862	11.2136	4.52501e-06	0.000183937	4.61896	Up
SYTL4	1.19974	10.1615	9.55171	1.45801e-05	0.000409187	3.34508	Up
DYNLL2	1.20356	11.7385	11.7188	3.26895e-06	0.000145694	4.97139	Up
TMEM109	1.20371	12.5495	6.7451	0.000166816	0.00212541	0.677211	Up
NME1-NME2	1.20436	9.66511	10.4686	7.4917e-06	0.000256304	4.07101	Up
PELO	1.20447	12.9519	4.17169	0.00332343	0.0177936	-2.57811	Up
AASS	1.20684	8.78784	11.7461	3.21315e-06	0.000144682	4.99003	Up
TMTC3	1.20833	9.126	8.86942	2.48247e-05	0.00058565	2.7635	Up
FRMD6	1.21049	9.38919	11.5771	3.57639e-06	0.000155926	4.87405	Up
ST3GAL2	1.21051	9.92235	8.26318	4.10335e-05	0.000831349	2.21352	Up
PJA1	1.21246	9.45778	5.68906	0.00051207	0.0046115	-0.549333	Up
HPSE	1.21268	9.64086	6.41318	0.000233955	0.00266484	0.306921	Up
MRPL45	1.21341	11.7083	5.89606	0.000406621	0.00389347	-0.297532	Up
RNF144A	1.21588	10.8599	8.58708	3.12564e-05	0.000679827	2.51144	Up
CCDC103	1.21729	9.02834	11.4682	3.8349e-06	0.000162409	4.79842	Up
RIN2	1.21781	12.217	7.01353	0.000128026	0.00177473	0.967081	Up
CYB5A	1.21891	12.3309	7.42786	8.63543e-05	0.00135325	1.39848	Up
KNSTRN	1.22583	11.1193	8.67552	2.90606e-05	0.000647298	2.59115	Up
SEC61G	1.22899	14.9935	4.9628	0.00120315	0.00848602	-1.47959	Up
NFIA	1.22983	8.32763	14.3924	7.05849e-07	5.23991e-05	6.6195	Up
RGMA	1.23085	9.09954	11.8144	3.0782e-06	0.000139916	5.03646	Up
TLCD4	1.23097	9.38089	9.91309	1.11434e-05	0.000337409	3.6384	Up
SH3GLB1	1.23238	12.5345	6.02368	0.000353695	0.00354561	-0.145142	Up
HDHD5	1.23254	11.971	5.52904	0.000614334	0.00528966	-0.747988	Up
SNORD13	1.23455	11.0977	6.10141	0.000325215	0.00333844	-0.0533655	Up
DENND5B	1.23482	11.2529	3.8515	0.0051474	0.0246376	-3.04722	Up
WNT5A	1.23499	9.72323	10.7608	6.12497e-06	0.000221362	4.29012	Up
TPM4	1.23978	9.45835	9.20026	1.90982e-05	0.0004883	3.05021	Up
SPG21	1.24175	10.0986	5.13105	0.000980759	0.00736166	-1.25748	Up
THYN1	1.24722	10.9387	15.0322	5.08808e-07	4.09325e-05	6.96789	Up
C2orf15	1.24763	8.96089	16.5568	2.45204e-07	2.48133e-05	7.73917	Up
UCHL3	1.24788	12.4399	6.62669	0.000187941	0.00230162	0.546649	Up
RBM4	1.24819	11.7109	6.88061	0.000145812	0.00193614	0.824593	Up
DESI2	1.24926	12.1368	9.22011	1.88049e-05	0.000482865	3.06713	Up
MT2A	1.25414	10.3759	8.79358	2.63934e-05	0.000612152	2.69647	Up
CSNK2A1	1.25446	10.1234	9.10907	2.05132e-05	0.000518276	2.97209	Up
PRELID3B	1.26053	12.4746	8.09692	4.73472e-05	0.000907622	2.0568	Up
IFI35	1.2627	12.0411	11.5954	3.53509e-06	0.000154827	4.88663	Up
HERC6	1.2653	9.43233	9.26394	1.81749e-05	0.00047425	3.10436	Up
PI3	1.26602	10.8601	6.86603	0.000147925	0.00195743	0.808836	Up
EIF4H	1.26636	11.9822	6.29373	0.00026506	0.00289516	0.170333	Up
SH3BGRL2	1.26784	8.67395	10.1877	9.13597e-06	0.000295164	3.85492	Up
PRIM1	1.26793	11.6838	6.99577	0.000130257	0.00179164	0.948159	Up
ATP5PB	1.26871	13.4477	4.06933	0.00381603	0.0197254	-2.72661	Up
OGG1	1.27008	9.47651	7.71849	6.61771e-05	0.00113446	1.69004	Up
TP53BP1	1.27013	12.0147	6.67547	0.000178898	0.00223211	0.600639	Up
KIF3B	1.27014	11.0432	5.80958	0.000447444	0.0041925	-0.402036	Up
EDN2	1.2703	9.2987	3.53671	0.00802895	0.0341608	-3.52071	Up
LAP3	1.27061	12.0514	4.52446	0.00208872	0.0126727	-2.07732	Up
TNFRSF6B	1.27233	8.54349	7.84953	5.88464e-05	0.0010525	1.81865	Up
RPSAP58	1.27497	8.38899	16.7953	2.20014e-07	2.35521e-05	7.85296	Up
FBXL16	1.27622	12.0753	9.94062	1.09214e-05	0.000332256	3.66035	Up
PHF10	1.2767	10.9435	8.91658	2.3902e-05	0.000568474	2.80492	Up
TXNRD1	1.27755	13.315	7.10558	0.000117125	0.00166565	1.06457	Up
TINF2	1.27943	11.0844	6.682	0.000177726	0.00221998	0.60784	Up
BOP1	1.28637	11.738	13.8324	9.50794e-07	6.30377e-05	6.30121	Up
DDX60	1.28911	9.52213	3.76179	0.00583424	0.0269586	-3.18098	Up
TAGLN	1.28937	9.4118	6.04096	0.000347132	0.00349088	-0.124669	Up
TPX2	1.291	12.1946	9.74529	1.26113e-05	0.000369068	3.50341	Up
LIPA	1.29229	11.6516	5.36521	0.000742839	0.00603789	-0.955025	Up
DPYSL4	1.2944	8.29786	15.0489	5.04564e-07	4.09325e-05	6.97679	Up
STARD10	1.29495	11.3521	13.2037	1.34664e-06	7.99129e-05	5.92798	Up
FGF9	1.29666	8.31766	17.5589	1.5701e-07	1.92282e-05	8.20578	Up
PROM2	1.30113	8.4536	14.4537	6.83666e-07	5.17514e-05	6.65355	Up
TMEM158	1.30233	9.48197	6.84742	0.00015067	0.00198013	0.788696	Up
NCKAP1	1.30453	10.943	3.66041	0.00673077	0.0300235	-3.3333	Up
NSF	1.30583	10.7407	8.44192	3.52735e-05	0.000741536	2.37911	Up
H19	1.30644	8.83213	9.30493	1.76069e-05	0.000466936	3.13905	Up
RNF145	1.30981	11.9655	5.87712	0.000415199	0.00394613	-0.320339	Up
TIAM1	1.30984	8.43358	14.0329	8.53526e-07	5.86098e-05	6.41665	Up
PXMP2	1.31559	11.5125	4.41504	0.00240762	0.0140447	-2.23079	Up
MAT1A	1.31636	8.68436	10.0861	9.8272e-06	0.000310626	3.77544	Up
KRT18	1.3164	10.0408	14.1175	8.15867e-07	5.68358e-05	6.46487	Up
TASP1	1.31738	8.94883	15.4936	4.0505e-07	3.52094e-05	7.20974	Up
MX1	1.32007	9.90809	11.4985	3.76091e-06	0.000161408	4.81954	Up
FAM217B	1.32081	12.345	9.95022	1.08451e-05	0.000330645	3.66799	Up
EPHB6	1.32199	8.29484	12.68	1.82118e-06	9.54863e-05	5.60322	Up
CASC3	1.32526	11.3476	7.28708	9.85255e-05	0.00149161	1.25402	Up
LINGO1	1.32618	9.55676	7.78017	6.26071e-05	0.00109134	1.75079	Up
FAM216A	1.32672	11.026	7.1813	0.000108928	0.00159389	1.14405	Up
PLEKHA3	1.32757	9.32856	7.17709	0.000109367	0.00159788	1.13964	Up
TP53	1.32939	10.5053	5.09539	0.00102383	0.0075633	-1.30421	Up
BMP7	1.33209	8.8907	8.2549	4.13246e-05	0.000833733	2.20578	Up
IFIH1	1.33561	9.78609	7.24871	0.000102165	0.00153344	1.21427	Up
CMTM3	1.33828	8.92239	16.8341	2.16206e-07	2.33539e-05	7.87127	Up
CCNYL1	1.33977	9.61661	14.8483	5.58253e-07	4.37876e-05	6.86933	Up
PTGES3	1.34095	11.0504	7.21944	0.000105043	0.00156321	1.18384	Up
TFPI	1.34204	11.3189	5.37492	0.000734447	0.0059861	-0.942648	Up
SDCBP	1.34301	12.1069	5.11728	0.000997146	0.00744308	-1.2755	Up
SNX5	1.34457	10.7622	5.94656	0.000384699	0.00375821	-0.236978	Up
RAB12	1.34489	9.31626	6.27845	0.000269357	0.00292264	0.152742	Up
PSMB9	1.3453	8.68744	14.5494	6.5055e-07	4.98364e-05	6.70647	Up
SLC39A6	1.34678	11.1984	4.9721	0.00118951	0.00840834	-1.46721	Up
E2F5	1.34691	11.8349	5.95416	0.000381514	0.00374614	-0.227893	Up
CHN2	1.34843	8.34044	15.9551	3.24498e-07	2.99958e-05	7.44413	Up
RANBP1	1.34971	14.0279	8.13178	4.59384e-05	0.000891759	2.08988	Up
MT1X	1.35324	12.2664	7.5358	7.81539e-05	0.00126274	1.5078	Up
SMPDL3B	1.35383	8.47132	16.4046	2.62971e-07	2.63341e-05	7.66563	Up
SRXN1	1.35628	13.0064	7.53315	7.83443e-05	0.00126476	1.50513	Up
UBTD2	1.35775	9.55138	10.629	6.70368e-06	0.000235634	4.19194	Up
HLA-B	1.35832	12.9431	4.99014	0.00116353	0.00827644	-1.44323	Up
CHST9	1.3642	8.23589	10.0284	1.02454e-05	0.000318663	3.73001	Up
CBX1	1.36678	11.0818	9.82978	1.18468e-05	0.000354243	3.57164	Up
MERTK	1.36835	8.60263	17.9062	1.35292e-07	1.76878e-05	8.36079	Up
OAT	1.37486	11.938	10.3001	8.43368e-06	0.000277187	3.94205	Up
HSPH1	1.37751	12.5847	10.686	6.44611e-06	0.000229093	4.23455	Up
CTNNB1	1.37758	10.5025	5.38895	0.000722502	0.00591382	-0.924782	Up
NOMO3	1.37974	8.56815	11.4775	3.81209e-06	0.000162409	4.80489	Up
RNF144B	1.38148	9.23804	8.14047	4.55943e-05	0.000887289	2.09811	Up
TXNRD2	1.38163	11.4033	7.45627	8.41071e-05	0.00132769	1.42737	Up
SNX7	1.38467	9.53345	8.005	5.1298e-05	0.000959443	1.96902	Up
NDC1	1.38483	11.5353	6.64949	0.000183654	0.00227813	0.571915	Up
EFR3A	1.38741	13.0512	7.14365	0.000112921	0.00162864	1.10462	Up
STING1	1.38848	11.9508	9.62121	1.38361e-05	0.000396123	3.40226	Up
PIWIL1	1.38885	8.46029	11.9377	2.85048e-06	0.000133024	5.11961	Up
TXNDC5	1.39086	8.96599	6.66264	0.00018123	0.00225827	0.586461	Up
ARMC4	1.39384	8.25625	10.8536	5.75108e-06	0.000215548	4.35858	Up
FSTL1	1.40436	11.4915	10.1991	9.06189e-06	0.000293322	3.86379	Up
CEMIP2	1.40488	12.0932	12.879	1.62168e-06	8.99524e-05	5.72815	Up
ADAD2	1.40548	8.3108	14.5482	6.50959e-07	4.98364e-05	6.7058	Up
TMEM14A	1.40626	12.99	6.00809	0.000359732	0.00358743	-0.163642	Up
AP1S2	1.40747	11.6871	6.72018	0.000171033	0.00216417	0.649872	Up
CPVL	1.41039	8.90408	14.3774	7.1142e-07	5.26095e-05	6.61111	Up
PSMD9	1.4175	10.1118	14.0944	8.25976e-07	5.71763e-05	6.45171	Up
NES	1.41935	11.4474	4.51161	0.00212366	0.0127959	-2.09525	Up
MGME1	1.42118	11.6771	15.5696	3.90369e-07	3.45882e-05	7.24882	Up
ALDH1A1	1.42212	10.7858	4.37256	0.00254537	0.0145716	-2.29083	Up
RAB32	1.42409	11.8518	3.46984	0.00883974	0.0368521	-3.62267	Up
OAS1	1.42808	8.6064	11.3345	4.18141e-06	0.000173641	4.70463	Up
ATP6V0D1	1.4332	11.7345	3.79705	0.00555323	0.0260293	-3.1283	Up
ABCA1	1.43417	8.47169	10.2592	8.682e-06	0.000283893	3.91045	Up
ZBED2	1.43425	9.66458	7.02496	0.000126613	0.0017652	0.979238	Up
SMIM11A	1.43859	9.99602	11.0874	4.91782e-06	0.000194359	4.5286	Up
TSPAN3	1.43867	12.9755	6.20155	0.000292197	0.00308516	0.0637078	Up
FOXD1	1.44139	9.90393	9.06131	2.1301e-05	0.000529825	2.93089	Up
PSMC1	1.44939	11.8344	7.93767	5.44258e-05	0.000997564	1.90419	Up
ELF1	1.44986	11.463	15.423	4.19268e-07	3.55155e-05	7.17321	Up
CHST15	1.45257	12.3722	12.7112	1.78817e-06	9.54863e-05	5.62292	Up
CRYZL1	1.4609	11.6878	5.9962	0.000364412	0.00362658	-0.177771	Up
EHD4	1.46229	12.3537	8.24705	4.16027e-05	0.000837558	2.19843	Up
PLAU	1.47129	8.67907	15.9875	3.19562e-07	2.98909e-05	7.4603	Up
SNORD16	1.4718	9.03809	5.95481	0.000381243	0.00374596	-0.227115	Up
ILF2	1.47887	14.754	5.41997	0.000696858	0.00577521	-0.8854	Up
TMEM126A	1.48544	12.5142	6.34407	0.000251424	0.00279074	0.228121	Up
CCZ1	1.48718	10.8442	6.20489	0.000291162	0.00307592	0.06759	Up
EEF1A2	1.48745	13.9667	10.5778	6.94444e-06	0.000243207	4.15355	Up
RTL6	1.48911	11.372	6.60648	0.000191836	0.00233002	0.524192	Up
VPS25	1.49001	12.0628	6.82405	0.000154199	0.0020073	0.763342	Up
DSG2	1.49317	10.6332	4.66078	0.00175418	0.011192	-1.88848	Up
CHMP5	1.49393	11.9298	5.96002	0.000379077	0.00373005	-0.22089	Up
KLC1	1.50085	11.3037	13.5501	1.1096e-06	7.1114e-05	6.13576	Up
CNN3	1.50385	13.6611	15.4551	4.12747e-07	3.54246e-05	7.18981	Up
S100A3	1.50397	9.16174	6.70178	0.000174223	0.0021894	0.629636	Up
SLC16A10	1.50796	10.3547	11.3846	4.04757e-06	0.000169548	4.73991	Up
C3	1.51056	8.65287	19.0085	8.58577e-08	1.31015e-05	8.83148	Up
ANXA1	1.52268	14.9611	9.88407	1.13829e-05	0.000342069	3.61521	Up
DDX58	1.52352	9.10987	8.72836	2.78313e-05	0.000629942	2.63844	Up
ISM1	1.52402	8.83643	13.0178	1.49707e-06	8.57946e-05	5.81416	Up
RNU6ATAC	1.52562	9.15455	10.9637	5.34044e-06	0.000203731	4.43907	Up
SERPINE1	1.5311	8.44386	7.45458	8.4239e-05	0.00132868	1.42565	Up
HOXC13	1.53232	8.68484	16.9912	2.01494e-07	2.2524e-05	7.94512	Up
GEMIN2	1.53251	11.5618	5.14849	0.000960417	0.00725569	-1.23468	Up
MSRB3	1.53326	10.2231	11.0288	5.1132e-06	0.00019952	4.4863	Up
CKS1B	1.54052	14.4244	5.12345	0.000989762	0.00740657	-1.26741	Up
UHRF1	1.54145	11.1654	8.0185	5.06956e-05	0.000950951	1.98196	Up
CBX5	1.54168	12.0138	11.2934	4.29481e-06	0.000177202	4.67561	Up
HSPB11	1.54564	12.2271	7.0091	0.000128579	0.001778	0.962363	Up
MRPL45P2	1.54903	11.6232	7.48843	8.1641e-05	0.00129889	1.45997	Up
USP22	1.55022	9.95157	8.52935	3.27894e-05	0.000702833	2.45904	Up
ARMH4	1.55208	8.5475	12.8668	1.63316e-06	9.0232e-05	5.72056	Up
APOC1	1.55632	9.53627	10.0266	1.02591e-05	0.000318663	3.72855	Up
DONSON	1.56459	11.5454	10.1437	9.42815e-06	0.000301623	3.82062	Up
BTBD1	1.56549	10.6005	6.42508	0.000231085	0.00263997	0.320431	Up
OLR1	1.56578	8.80911	5.72141	0.000493767	0.00449738	-0.509602	Up
OLFML1	1.57013	8.41639	13.2544	1.30864e-06	7.86286e-05	5.95873	Up
LOXL4	1.57217	8.37699	18.3639	1.11659e-07	1.57857e-05	8.56003	Up
RHOB	1.57521	11.6156	12.677	1.82438e-06	9.54863e-05	5.60133	Up
ACOT9	1.57549	11.2819	15.8916	3.34434e-07	3.06198e-05	7.41229	Up
DOCK11	1.5771	9.07687	11.7553	3.19461e-06	0.000144185	4.99629	Up
RAB3B	1.57717	9.90767	7.56319	7.62132e-05	0.00123944	1.53535	Up
TUBB6	1.57842	11.6417	10.7961	5.97977e-06	0.000219834	4.3162	Up
SMIM30	1.57936	12.2778	17.3128	1.74774e-07	2.04901e-05	8.09392	Up
SORT1	1.58473	11.6387	19.9311	5.98105e-08	1.04543e-05	9.20244	Up
DLG2	1.58574	8.43202	11.076	4.95522e-06	0.000194835	4.52038	Up
ANKRD37	1.59571	9.62868	8.15071	4.51931e-05	0.000882161	2.10779	Up
BNC2	1.60166	9.6282	15.0385	5.07197e-07	4.09325e-05	6.97126	Up
WAPL	1.60225	11.5871	8.59252	3.1116e-05	0.000679827	2.51637	Up
ITGAV	1.60257	12.3257	9.01593	2.20808e-05	0.000541516	2.89158	Up
SLFN12	1.60275	8.68567	19.152	8.10757e-08	1.29904e-05	8.89048	Up
PDIA6	1.60517	12.2139	6.15918	0.000305693	0.00319259	0.0143265	Up
TNNC1	1.61601	12.4316	4.80163	0.00146889	0.00978601	-1.69616	Up
STARD3NL	1.61672	10.9686	8.21467	4.27727e-05	0.000849577	2.16807	Up
MED27	1.61768	10.0921	6.46808	0.000221035	0.00256943	0.369096	Up
GNG12	1.61939	10.0344	5.57099	0.000585505	0.00509389	-0.695564	Up
IFIT3	1.61956	9.03237	7.12504	0.000114954	0.00164435	1.08506	Up
PTGES	1.62054	8.46538	12.5291	1.99083e-06	0.000102074	5.50722	Up
CCDC134	1.62673	9.48059	9.40364	1.63191e-05	0.000445059	3.22203	Up
TUBB3	1.63045	12.9917	5.86154	0.000422401	0.00399091	-0.339127	Up
HSPA8	1.63261	14.9921	3.58838	0.0074568	0.0323419	-3.44222	Up
AOX1	1.63563	8.8047	12.7268	1.77187e-06	9.54277e-05	5.63279	Up
CSRP2	1.63955	10.6582	8.34152	3.83887e-05	0.000791952	2.28646	Up
PDGFC	1.64286	11.2533	6.06043	0.000339899	0.00343984	-0.101651	Up
CD83	1.64387	10.8443	10.3225	8.30127e-06	0.000275024	3.95929	Up
SH2B3	1.6484	11.6505	15.9761	3.21287e-07	2.98909e-05	7.45462	Up
SAMD9	1.66358	8.70912	8.00692	5.12122e-05	0.00095877	1.97085	Up
CDKN2A	1.68728	8.52272	19.2861	7.68736e-08	1.26329e-05	8.94521	Up
ECSCR	1.69225	8.5461	14.4769	6.7547e-07	5.1333e-05	6.66641	Up
ANXA8L1	1.69299	8.73665	10.2036	9.03265e-06	0.000292868	3.86731	Up
TWSG1	1.69338	12.4632	19.4048	7.33601e-08	1.22652e-05	8.99327	Up
NTS	1.69549	8.4949	14.4133	6.98188e-07	5.23991e-05	6.63113	Up
ELOVL4	1.69873	8.88385	18.5295	1.04282e-07	1.50754e-05	8.63079	Up
RB1	1.70036	9.60874	6.6852	0.000177154	0.00221753	0.61137	Up
SEC23B	1.70611	12.4186	6.70847	0.000173056	0.00217923	0.636998	Up
PSMD7	1.70754	13.1499	4.57249	0.00196351	0.0121234	-2.01047	Up
TLE4	1.70917	8.51069	14.0204	8.5925e-07	5.87929e-05	6.4095	Up
NTN1	1.72483	8.6132	23.4077	1.7473e-08	4.73173e-06	10.4402	Up
HIKESHI	1.73101	9.74146	7.15229	0.000111991	0.00162021	1.11367	Up
PHEX	1.73596	9.11896	10.0048	1.04229e-05	0.00032176	3.71129	Up
NFU1	1.74676	11.7079	9.37234	1.67156e-05	0.000451392	3.1958	Up
KCNK13	1.74733	8.68283	12.6741	1.82745e-06	9.54863e-05	5.59951	Up
SMAD7	1.74802	8.79288	15.4138	4.21154e-07	3.55155e-05	7.16845	Up
SMARCA2	1.7514	8.48525	19.9853	5.85838e-08	1.04543e-05	9.22362	Up
PPL	1.75567	9.069	10.6616	6.55501e-06	0.000232049	4.21633	Up
RHPN1-AS1	1.75591	9.5603	13.3091	1.26895e-06	7.65996e-05	5.99179	Up
SPTLC2	1.75632	10.2389	8.31522	3.92549e-05	0.000805195	2.26203	Up
SSBP2	1.75894	8.96433	20.6117	4.62792e-08	9.01817e-06	9.46377	Up
MAP3K21	1.77174	9.67765	16.3507	2.69611e-07	2.67053e-05	7.6394	Up
MYOM2	1.78453	9.29934	14.4263	6.93478e-07	5.22883e-05	6.63835	Up
LINC01405	1.78915	8.68522	10.3209	8.31065e-06	0.000275024	3.95806	Up
SH3GL3	1.79761	9.04897	14.2626	7.55579e-07	5.42071e-05	6.54685	Up
PGAM1	1.80055	12.5855	3.82552	0.00533688	0.0253134	-3.08585	Up
TUBA1B	1.80898	14.2871	6.43916	0.00022774	0.0026064	0.336389	Up
HEY2	1.80901	9.31112	11.8562	2.99893e-06	0.000137887	5.0647	Up
REEP1	1.81578	8.38842	20.6744	4.52179e-08	9.01817e-06	9.48732	Up
CITED1	1.81963	10.045	15.4171	4.20482e-07	3.55155e-05	7.17014	Up
FUT4	1.82286	8.31958	25.0132	1.05005e-08	3.36489e-06	10.9394	Up
RHOBTB3	1.83072	8.69499	20.6548	4.55474e-08	9.01817e-06	9.47995	Up
PLCB2	1.85118	9.67265	12.6813	1.81975e-06	9.54863e-05	5.60406	Up
GLRX3	1.85225	13.2875	5.72741	0.000490454	0.00448061	-0.502254	Up
ALYREF	1.85295	11.8803	5.09757	0.00102114	0.00755423	-1.30135	Up
LHFPL6	1.8543	8.77648	12.481	2.04868e-06	0.000104483	5.47633	Up
LDAH	1.85458	8.55014	16.0592	3.08924e-07	2.93255e-05	7.49601	Up
PALLD	1.85596	10.8401	24.3326	1.29784e-08	3.89898e-06	10.7328	Up
TPSG1	1.85734	8.44864	16.6509	2.34898e-07	2.4294e-05	7.78427	Up
MYB	1.86146	9.49165	11.8465	3.01717e-06	0.000138122	5.05813	Up
OASL	1.87662	9.10714	17.1268	1.89702e-07	2.18354e-05	8.00824	Up
PCCA	1.87864	12.3355	11.0177	5.15125e-06	0.00019952	4.47825	Up
HIP1	1.88006	9.93413	8.02316	5.04895e-05	0.000948936	1.98642	Up
FOXF2	1.89004	9.63925	11.0976	4.88487e-06	0.000194138	4.5359	Up
IL1A	1.89661	9.80067	3.92919	0.0046226	0.0227369	-2.93218	Up
IFNLR1	1.89664	8.55912	19.7525	6.40648e-08	1.0998e-05	9.13216	Up
EFHD1	1.90672	10.5261	24.8661	1.09873e-08	3.40731e-06	10.8953	Up
CDK14	1.91349	9.01932	15.6461	3.76182e-07	3.39571e-05	7.28798	Up
C11orf1	1.91704	11.5093	18.2772	1.15755e-07	1.62454e-05	8.5227	Up
NELL2	1.93163	8.68502	21.473	3.38393e-08	7.3935e-06	9.78048	Up
ENG	1.93342	8.83235	19.0231	8.53581e-08	1.31015e-05	8.83749	Up
IGFBP6	1.9354	8.76724	14.1224	8.13735e-07	5.68358e-05	6.46767	Up
RASEF	1.94251	8.58429	18.4652	1.0708e-07	1.52505e-05	8.60339	Up
IFI6	1.94314	12.6107	4.62846	0.00182785	0.0115403	-1.93302	Up
EBI3	1.94597	8.7157	20.5488	4.73727e-08	9.01817e-06	9.44004	Up
MOB3B	1.95406	8.67883	8.74466	2.7464e-05	0.000624621	2.65298	Up
TMSB15A	1.95882	13.0935	6.25289	0.000276724	0.00297728	0.123224	Up
SDC2	1.96606	8.89964	22.9905	2.00573e-08	5.21138e-06	10.3036	Up
CBLN1	1.96619	10.0794	15.3842	4.27318e-07	3.5878e-05	7.15306	Up
LETM2	1.98426	10.0643	14.7684	5.81377e-07	4.50731e-05	6.82616	Up
IFI27L2	1.98971	8.97939	19.9649	5.90414e-08	1.04543e-05	9.21567	Up
CDK12	1.99524	9.95652	7.20332	0.000106666	0.00157379	1.16705	Up
TCEAL9	1.99799	10.991	12.2829	2.30738e-06	0.000113987	5.34802	Up
TSPAN5	2.01068	8.99483	15.4861	4.06537e-07	3.52094e-05	7.20586	Up
TGFB3	2.01882	8.93079	18.0558	1.26997e-07	1.70753e-05	8.42654	Up
C3orf52	2.04588	10.3633	9.6244	1.38031e-05	0.000396123	3.40487	Up
GLIPR2	2.05534	9.33704	17.4314	1.65946e-07	1.98177e-05	8.14804	Up
RRM2	2.05706	11.0747	4.94959	0.00122282	0.0085955	-1.4972	Up
PKP2	2.06652	9.91349	18.2526	1.16948e-07	1.62939e-05	8.51207	Up
CD248	2.07233	8.56459	17.7044	1.47464e-07	1.83703e-05	8.27114	Up
BCYRN1	2.07793	13.7167	7.35933	9.20564e-05	0.00141987	1.32843	Up
ROBO3	2.09159	10.478	14.2339	7.67073e-07	5.48272e-05	6.53074	Up
FAM83D	2.09214	12.3692	7.52535	7.89084e-05	0.00126796	1.49727	Up
ADGRB3	2.10568	8.61516	23.9758	1.45366e-08	4.1318e-06	10.6216	Up
IFI16	2.10676	9.49727	7.13695	0.000113649	0.00163334	1.09757	Up
SERTAD4	2.13871	8.83167	23.9595	1.46129e-08	4.1318e-06	10.6164	Up
CT45A5	2.16477	8.71412	21.1896	3.746e-08	7.95613e-06	9.67793	Up
TBC1D4	2.17339	8.7241	28.3299	4.02947e-09	1.98653e-06	11.8536	Up
SYBU	2.2024	11.1161	19.2244	7.8776e-08	1.28358e-05	8.92008	Up
ELOVL6	2.24052	10.4508	11.3072	4.25625e-06	0.000176368	4.68539	Up
CPQ	2.2602	8.62249	29.2146	3.17962e-09	1.79807e-06	12.0742	Up
ITGB3	2.30251	9.20251	12.0578	2.64679e-06	0.000126277	5.19977	Up
KIF5C	2.31051	10.3213	14.2932	7.43515e-07	5.35414e-05	6.56403	Up
PHTF1	2.31878	9.10422	19.9438	5.9521e-08	1.04543e-05	9.2074	Up
EFNA1	2.31891	11.2829	10.9128	5.52621e-06	0.000208338	4.40192	Up
SYK	2.32626	8.81589	25.6386	8.68538e-09	2.92971e-06	11.1232	Up
TGM2	2.35511	11.5496	11.7301	3.24583e-06	0.000145245	4.97907	Up
AFAP1L1	2.35786	10.3766	13.8112	9.61759e-07	6.34545e-05	6.28894	Up
ALDH1A3	2.3786	8.99402	26.1792	7.39814e-09	2.7891e-06	11.2776	Up
TMED10	2.39128	10.7413	6.41594	0.000233286	0.00266038	0.310055	Up
UST	2.41702	9.21528	27.9585	4.4605e-09	1.99447e-06	11.7583	Up
RNASEL	2.42973	8.96552	21.5842	3.25281e-08	7.27229e-06	9.82027	Up
MCOLN2	2.45693	10.3141	16.002	3.17375e-07	2.98909e-05	7.46755	Up
VCAN	2.45754	9.70278	18.7582	9.49818e-08	1.41567e-05	8.72732	Up
ISG15	2.50995	11.6059	8.30498	3.95979e-05	0.000809505	2.25251	Up
CHSY3	2.51186	9.34409	25.9359	7.94873e-09	2.83019e-06	11.2086	Up
IFIT1	2.53874	11.5562	9.65462	1.34938e-05	0.000388973	3.4296	Up
EMP3	2.56577	11.8407	28.9351	3.42406e-09	1.82873e-06	12.0055	Up
NIBAN1	2.57645	9.47029	10.3279	8.26952e-06	0.000274702	3.96346	Up
GPER1	2.60003	9.11321	19.944	5.95166e-08	1.04543e-05	9.20748	Up
MFSD6	2.6006	9.02896	19.6448	6.67948e-08	1.12655e-05	9.08943	Up
TNF	2.6089	10.6477	6.0291	0.000351623	0.00353037	-0.138721	Up
FSCN1	2.61213	13.1594	10.487	7.3966e-06	0.000255024	4.08491	Up
TFAP2C	2.63869	9.19379	29.6387	2.84539e-09	1.65782e-06	12.1768	Up
EPHB1	2.64681	9.16128	22.6024	2.28529e-08	5.70639e-06	10.1738	Up
GNG10	2.6823	11.2771	8.10641	4.69587e-05	0.000901074	2.06582	Up
ABCC2	2.68284	9.47878	16.126	2.9937e-07	2.86367e-05	7.52913	Up
ADM	2.68288	9.77949	15.7916	3.50765e-07	3.18121e-05	7.36193	Up
LRRN4	2.72696	9.34618	12.7947	1.70301e-06	9.22362e-05	5.67547	Up
FHL1	2.74099	9.36647	27.6212	4.89734e-09	2.09247e-06	11.6702	Up
CYP2J2	2.75485	9.99178	27.0313	5.78249e-09	2.31625e-06	11.5129	Up
TDRD7	2.76767	11.4645	17.1013	1.91858e-07	2.18354e-05	7.99642	Up
INPP4B	2.77962	10.1732	19.0418	8.47218e-08	1.31015e-05	8.8452	Up
P3H2	2.78102	11.1965	24.1626	1.36962e-08	4.05134e-06	10.68	Up
CXCL10	2.82114	9.23318	11.0938	4.89711e-06	0.000194138	4.53318	Up
AKR1C3	2.83	12.4693	21.1752	3.76558e-08	7.95613e-06	9.67266	Up
KCNS3	2.88333	9.789	22.3915	2.45551e-08	5.86279e-06	10.1022	Up
IL32	2.92298	11.4435	15.5543	3.93283e-07	3.46865e-05	7.24095	Up
ARHGDIB	2.94214	9.04182	9.21974	1.88103e-05	0.000482865	3.06681	Up
IFIT2	2.97334	11.2997	13.1663	1.37548e-06	8.04717e-05	5.90521	Up
EBF3	2.97988	9.87582	30.9535	2.03618e-09	1.34999e-06	12.4827	Up
KLF2	3.1721	11.872	17.5028	1.60873e-07	1.94529e-05	8.18043	Up
ARNT2	3.24382	9.36452	34.6253	8.57225e-10	7.76526e-07	13.2492	Up
PROS1	3.24738	10.2361	24.9052	1.08555e-08	3.40731e-06	10.9071	Up
CRIP2	3.288	9.99698	25.7384	8.42996e-09	2.91422e-06	11.152	Up
LITAF	3.29346	11.933	12.2831	2.30701e-06	0.000113987	5.34819	Up
PDGFRL	3.34265	10.0277	29.0406	3.32944e-09	1.82873e-06	12.0315	Up
CNTNAP2	3.3634	10.5835	22.9488	2.03384e-08	5.21394e-06	10.2898	Up
CRIP1	3.4622	9.73664	36.9901	5.14552e-10	5.207e-07	13.6836	Up
MKX	3.49502	9.32825	39.7709	2.93796e-10	3.32622e-07	14.1438	Up
IFI44	3.71199	10.3693	17.9853	1.30835e-07	1.74692e-05	8.39561	Up
PGM1	3.84009	13.1338	11.0956	4.89123e-06	0.000194138	4.53449	Up
SSX1	3.8838	9.90877	28.4545	3.89554e-09	1.97104e-06	11.8852	Up
CALCRL	4.01915	9.89617	17.8755	1.37072e-07	1.76878e-05	8.34719	Up
SNCA	4.05191	9.50797	40.2674	2.66915e-10	3.32622e-07	14.2208	Up
PTGR1	4.06524	9.74096	33.6541	1.06783e-09	8.92659e-07	13.0581	Up
ALDH2	4.07663	10.5204	28.6721	3.67356e-09	1.90896e-06	11.94	Up
AXL	4.55858	10.3532	54.0767	2.72181e-11	8.62684e-08	15.8782	Up
SGCE	4.63801	11.4696	30.4651	2.30184e-09	1.47525e-06	12.3711	Up
NFIB	4.67955	10.562	42.8961	1.63639e-10	2.42022e-07	14.6046	Up
IFI27	4.80517	11.9675	20.3236	5.15342e-08	9.7142e-06	9.35438	Up
EMP1	4.80839	11.8649	32.7831	1.30738e-09	9.60448e-07	12.8798	Up
TACC1	4.84868	10.2109	54.8812	2.42749e-11	8.62684e-08	15.9519	Up
QPRT	4.93465	10.467	25.4565	9.17461e-09	3.00035e-06	11.0703	Up
MCUB	4.95869	10.3504	40.2844	2.66046e-10	3.32622e-07	14.2234	Up
CXCL8	5.14232	11.4871	21.5076	3.34255e-08	7.38704e-06	9.79287	Up
MSLN	5.27168	10.8938	53.0868	3.14078e-11	8.62684e-08	15.7847	Up
MAL	5.33012	10.6356	47.5398	7.38447e-11	1.57757e-07	15.1963	Up
CCL2	5.95525	10.4712	27.4169	5.18544e-09	2.1674e-06	11.6162	Up
FAM107A	6.45715	11.0321	71.0689	3.2714e-12	6.28991e-08	17.0902	Up
