# Supplementary material for: Identification of EMP1 as a critical gene for cisplatin resistance in ovarian cancer by using integrated bioinformatics analysis
Source: Cancer Med. 2023 Jan 27;12(7):9024–40. doi: 10.1002/cam4.5637 (PMC10134351; doi:10.1002/cam4.5637)
Supplement: Supplementary file 10 — Table S3. [file CAM4-12-9024-s014.xlsx]

## Sheet: Up
TABLE S3 Differential expression genes (DEGs) identified by using the RRA software package
Name	Pvalue	logFC
FAM107A	8.24739e-05	1.81176
MT2A	0.000202462	1.28367
ANXA1	0.000681538	2.05312
KCNJ2	0.000685084	2.59068
CRIM1	0.000785414	0.376536
PDGFC	0.000790902	0.337989
ABCC2	0.00195229	1.3237
IFI44	0.00195229	2.20476
NIBAN1	0.00272072	1.44688
PSMB8	0.00329863	1.34868
ADAMTS5	0.00329863	2.20125
SNORD116-14	0.00329863	2.10863
AXL	0.00385708	1.86905
ANXA3	0.00401823	1.0379
CAV1	0.00405646	1.59892
KIF5C	0.00417256	0.430356
SERPINE2	0.00455997	0.979812
IFIT2	0.00457525	1.78684
CXCL8	0.00463202	2.38714
CT45A5	0.00547638	1.64144
GBP1	0.00550603	1.03429
IFI16	0.0057732	1.733
TGFBI	0.00607768	2.16247
MT1X	0.00654307	1.48764
SCG2	0.00659522	1.28287
CCL2	0.00659522	1.90138
SNORD116-24	0.00659522	2.00855
FOXD1	0.00664845	1.50347
CRIP2	0.00664845	1.92598
RRM2	0.00687229	0.948086
CALD1	0.00777038	0.691456
TM4SF1	0.00789323	0.677357
HOXC13	0.00836407	1.09824
KCNJ16	0.00916049	1.65622
PSMB9	0.00923814	0.377236
SRGN	0.00954084	1.45737
UST	0.00965399	0.344462
IGFBP6	0.00973384	2.07081
LOXL1	0.00988977	1.48093
PTPRK	0.00988977	1.70032
MAL	0.00988977	1.33253
SNORD116-20	0.00988977	1.99426
NELL2	0.0101255	0.397364
KLF2	0.0106297	0.803281
IL1A	0.0111373	1.44113
INPP4B	0.0116673	1.85008
MSLN	0.0117668	2.28012
MMP1	0.0121957	1.64873
HEY1	0.012413	0.110633
CCL20	0.013076	1.93394
PCSK5	0.0131823	0.598991
SP3P	0.0131823	1.42978
SNORD116-3	0.0131823	1.99216
NT5E	0.0133007	2.21258
ANKRD1	0.0134269	1.60716
MME	0.0142179	0.965527
EMP1	0.0154059	2.39481
S100A10	0.0154413	2.06715
XCL1	0.0164727	1.37674
SNORD116-15	0.0164727	1.96777
LOXL2	0.016892	1.01006
DOCK10	0.0173437	0.479774
PDLIM1	0.0177415	0.743147
PSG5	0.0181807	1.64268
SCML1	0.0184439	0.998907
KRT18	0.0187615	1.25699
IL32	0.0189757	1.61334
COL1A2	0.0197612	0.295008
RND3	0.0197612	2.18669
MCUB	0.0197612	1.23967
SNORD116-19	0.0197612	1.95894
TGM2	0.0208941	1.45778
FOXF2	0.0211753	1.03669
LOX	0.0212492	0.204177
STAG3	0.0214584	1.24657
SAMD9	0.0223184	1.53784
ALDH1A1	0.0223937	0.935571
STAT4	0.0230476	0.522496
QPRT	0.0230476	0.804286
SNORD116-8	0.0230476	1.95706
ENC1	0.0254265	0.520324
HSPA2	0.0263319	1.09887
CD55	0.0263319	0.973227
TACC1	0.0263319	1.62292
SNORD116-5	0.0263319	1.78762
TIMP2	0.0265444	1.2647
JAG1	0.028138	1.79556
ADAMTS1	0.0296143	1.54987
ELOVL4	0.032834	0.94232
TGFBR2	0.0328946	1.26291
SERPINA3	0.0328946	0.447798
IFI27	0.0328946	1.86078
SNORD116-1	0.0328946	1.72035
TFPI2	0.0335328	1.35125
SGCE	0.0340521	0.455401
DCLK1	0.034594	0.905068
LIPG	0.034594	0.950413
NFIB	0.0361728	1.51295
IL1B	0.0361728	1.67184
PDE4B	0.0363973	0.901173
STARD13	0.0365447	0.475736
SERPINE1	0.0371307	1.71274
C3	0.0389944	1.64831
SALL1	0.0394491	0.711285
CALCB	0.0394491	0.702975
IL6	0.0394491	1.66341
DSG2	0.0412873	1.55108
DDX58	0.0420652	1.12577
MAP4K2	0.0427232	0.707776
ADGRG6	0.0427232	1.14989
UCA1	0.0427232	1.65549
PLAU	0.0444398	1.03572
PTGER2	0.0459954	0.697955
ALDH2	0.0459954	0.689936
IL18	0.0459954	1.6552
LITAF	0.0463607	1.03639
TPM2	0.0468753	0.0257577
TMEM35A	0.0492656	0.094451
EREG	0.0492656	1.07456
OSMR	0.0492656	1.93738
PTGR1	0.0492656	1.70898
FGF2	0.0495804	0.601251
RAB32	0.0497932	1.12451
SRPX	0.0499682	0.915077

## Sheet: Down
TABLE S3 Differential expression genes (DEGs) identified by using the RRA software package
Name	Pvalue	logFC
MEF2C	0.000462639	-2.34823
CYFIP2	0.00078258	-1.77879
GAL	0.00204147	-1.70382
EPHA7	0.00232082	-1.78793
ARHGEF6	0.00317022	-2.13182
TSPAN8	0.00329863	-1.70284
MEST	0.00329863	-0.705798
HBA2	0.00329863	-1.90654
SC5D	0.00329863	-1.57566
C5	0.00330249	-1.54021
ID2	0.00463202	-1.32103
PSTPIP2	0.00531666	-1.54328
BEX4	0.00547638	-2.09644
F2RL1	0.00559593	-1.11625
PIK3R3	0.00569111	-0.559329
GLUL	0.00592448	-1.32437
PTPRR	0.00659522	-1.79606
FABP4	0.00659522	-2.14354
PAGE1	0.00659522	-1.76453
NRN1	0.00659522	-1.56384
RBM47	0.00806465	-1.36586
NEFL	0.00897313	-1.48149
LGR5	0.00988977	-2.09601
PMP2	0.00988977	-2.0555
MID1	0.00988977	-1.01782
KRT24	0.00988977	-1.65397
SLIT2	0.00992871	-0.619509
STXBP5L	0.0107269	-1.30514
CDH10	0.0109312	-1.50929
ZNF415	0.0121957	-0.999315
TCF4	0.0124473	-1.06061
RGS16	0.0126877	-1.10488
BRINP3	0.0131823	-2.17287
BEX1	0.0131823	-0.676061
RADX	0.0131823	-0.981878
IRS4	0.0131823	-1.34859
SOSTDC1	0.0135272	-1.97184
NDNF	0.0142179	-1.29547
ACTG2	0.0142804	-0.806894
PTX3	0.0151646	-1.1809
ACTA2	0.0153499	-0.338207
RNF128	0.0161407	-1.10589
MMP3	0.0164727	-1.49164
LIN28A	0.0164727	-1.8232
TNFRSF14	0.0164727	-1.50489
LIN28B	0.0164727	-1.30962
PELI2	0.0166397	-1.23907
CXorf40B	0.017147	-0.324213
PDGFRL	0.0189757	-0.1967
ANK3	0.0189757	-1.28225
MAP7	0.0195147	-1.06979
CDH2	0.0197612	-1.80224
ARMCX2	0.0197612	-1.21948
LBP	0.0197612	-1.44765
UBB	0.0197612	-1.65841
MEIS1	0.0200611	-1.65247
LMO4	0.0200611	-1.02896
DEPTOR	0.0211368	-0.639427
AMBN	0.0223184	-1.17559
DLX5	0.0230476	-1.63941
ANKRD22	0.0230476	-1.40404
NEIL3	0.0230476	-1.24801
ATP8A1	0.0231945	-0.651313
HOXD11	0.0235772	-0.256401
CCND2	0.0240616	-0.748432
ZNF721	0.0246905	-1.03096
RGS5	0.0259193	-1.53463
ACKR3	0.0263319	-1.31917
MLH1	0.0263319	-0.30658
HLA-DMB	0.0263319	-1.39698
GLULP4	0.0263319	-1.24498
LCN2	0.0265444	-0.997762
SNCA	0.0274953	-0.475148
ERBB4	0.0287878	-1.03612
LRRTM4	0.0291154	-1.42949
COL6A3	0.0296143	-1.29109
GPX1	0.0296143	-1.84985
CDH17	0.0296143	-1.27005
HOXD10	0.0296143	-1.4671
MYL5	0.0297757	-0.845217
PLA2G4A	0.0301085	-0.382631
CLIP3	0.0307794	-0.708768
NOVA1	0.032834	-1.0062
CYP26A1	0.0328946	-0.679587
HSPB1	0.0328946	-0.920273
APOM	0.0328946	-1.26285
TSPAN7	0.0331825	-1.29517
SLC27A6	0.0361728	-0.476939
EPM2AIP1	0.0361728	-0.595793
CCN3	0.0361728	-1.2573
GOLIM4	0.0361728	-1.20342
SLITRK3	0.0363973	-1.12988
COL11A1	0.0394491	-0.904317
GPM6A	0.0394491	-1.91947
PRRX2	0.0394491	-1.2519
GPR50	0.0394491	-1.1818
ADGRL4	0.0427232	-0.751004
PDGFD	0.0427232	-1.48602
CKMT1A	0.0427232	-1.54054
CDS1	0.0428499	-0.507144
ELMO1	0.0432449	-0.868044
BTG1	0.0436415	-0.00228979
OCA2	0.0448415	-1.12026
MMP10	0.0459954	-1.11182
CKMT1B	0.0459954	-1.17306
LOC728392	0.0492656	-1.13422
GALNT13	0.0492656	-1.16513
