# Supplementary material for: Identification of EMP1 as a critical gene for cisplatin resistance in ovarian cancer by using integrated bioinformatics analysis
Source: Cancer Med. 2023 Jan 27;12(7):9024–40. doi: 10.1002/cam4.5637 (PMC10134351; doi:10.1002/cam4.5637)
Supplement: Supplementary file 11 — Table S4. [file CAM4-12-9024-s005.xlsx]

## Sheet: GO
TABLE S4 Functional enrichment
ID	Description	GeneRatio	BgRatio	pvalue	p.adjust	qvalue	geneID	Count	ONTOLOGY
GO:0070555	response to interleukin-1	18/222	207/18670	5.54585e-11	1.96989e-07	1.49212e-07	ABCC2/ANKRD1/ANXA1/CCL2/CCL20/CXCL8/GBP1/IL1A/IL1B/IL6/KLF2/LCN2/PELI2/PSMB8/PSMB9/SNCA/UBB/XCL1	18	BP
GO:0071347	cellular response to interleukin-1	16/222	179/18670	4.47192e-10	7.94213e-07	6.01591e-07	ABCC2/ANKRD1/CCL2/CCL20/CXCL8/GBP1/IL1A/IL1B/IL6/KLF2/LCN2/PELI2/PSMB8/PSMB9/UBB/XCL1	16	BP
GO:0060326	cell chemotaxis	20/222	304/18670	6.85429e-10	8.11548e-07	6.14722e-07	ACKR3/ANXA1/C5/CCL2/CCL20/CCN3/CXCL8/F2RL1/FGF2/HSPB1/IL1B/IL6/LBP/LOX/PDE4B/PDGFD/SCG2/SERPINE1/SLIT2/XCL1	20	BP
GO:0071222	cellular response to lipopolysaccharide	15/222	205/18670	2.44972e-08	2.17535e-05	1.64776e-05	ABCC2/ANKRD1/AXL/CCL2/CD55/CXCL8/IL18/IL1B/IL6/LBP/LCN2/LITAF/MEF2C/PDE4B/SERPINE1	15	BP
GO:0097529	myeloid leukocyte migration	15/222	210/18670	3.38011e-08	2.27017e-05	1.71958e-05	ANXA1/C5/CCL2/CCL20/CCN3/CXCL8/IL1B/IL6/LBP/PDE4B/PDGFD/SCG2/SERPINE1/SLIT2/XCL1	15	BP
GO:0072001	renal system development	17/222	293/18670	8.62661e-08	3.16494e-05	2.39734e-05	ACTA2/ADAMTS1/CYP26A1/EPHA7/FGF2/FOXD1/HOXD11/ID2/JAG1/LGR5/LIN28A/MEF2C/MME/PCSK5/PDGFD/SALL1/SLIT2	17	BP
GO:0001655	urogenital system development	18/222	330/18670	9.04462e-08	3.16494e-05	2.39734e-05	ACTA2/ADAMTS1/ANXA1/CYP26A1/EPHA7/FGF2/FOXD1/HOXD11/ID2/JAG1/LGR5/LIN28A/MEF2C/MME/PCSK5/PDGFD/SALL1/SLIT2	18	BP
GO:0002685	regulation of leukocyte migration	14/222	196/18670	9.80135e-08	3.16494e-05	2.39734e-05	ANXA1/C5/CCL2/CCL20/CCN3/CXCL8/F2RL1/IL6/LBP/PDGFD/SERPINE1/SLIT2/TNFRSF14/XCL1	14	BP
GO:0071216	cellular response to biotic stimulus	15/222	236/18670	1.57102e-07	4.40317e-05	3.33526e-05	ABCC2/ANKRD1/AXL/CCL2/CD55/CXCL8/IL18/IL1B/IL6/LBP/LCN2/LITAF/MEF2C/PDE4B/SERPINE1	15	BP
GO:0050920	regulation of chemotaxis	14/222	217/18670	3.42933e-07	8.12065e-05	6.15113e-05	C5/CCL2/CCN3/CXCL8/F2RL1/FGF2/HSPB1/IL6/LBP/PDGFD/SCG2/SERPINE1/SLIT2/XCL1	14	BP
GO:0071356	cellular response to tumor necrosis factor	16/222	291/18670	4.32061e-07	9.32187e-05	7.06102e-05	ABCC2/ANKRD1/CCL2/CCL20/CLIP3/CXCL8/F2RL1/FABP4/GBP1/KLF2/KRT18/LCN2/PSMB8/PSMB9/TNFRSF14/XCL1	16	BP
GO:0030198	extracellular matrix organization	18/222	368/18670	4.54079e-07	9.32187e-05	7.06102e-05	ADAMTS5/COL11A1/COL1A2/COL6A3/FGF2/FOXF2/IL6/LOX/LOXL1/LOXL2/MMP1/MMP10/MMP3/NDNF/PTX3/SERPINE1/TGFBI/TIMP2	18	BP
GO:0043062	extracellular structure organization	18/222	369/18670	4.72392e-07	9.32187e-05	7.06102e-05	ADAMTS5/COL11A1/COL1A2/COL6A3/FGF2/FOXF2/IL6/LOX/LOXL1/LOXL2/MMP1/MMP10/MMP3/NDNF/PTX3/SERPINE1/TGFBI/TIMP2	18	BP
GO:0003205	cardiac chamber development	12/222	171/18670	9.92198e-07	0.000161065	0.000122002	ADAMTS1/ADGRG6/COL11A1/HEY1/ID2/JAG1/LMO4/MEF2C/PCSK5/SALL1/SLIT2/TGFBR2	12	BP
GO:0061448	connective tissue development	15/222	273/18670	1.00938e-06	0.000161065	0.000122002	ACTA2/CCN3/COL11A1/COL6A3/FGF2/FOXD1/ID2/LOX/LOXL2/MEF2C/NFIB/PDGFD/TGFBI/TGFBR2/UBB	15	BP
GO:0034612	response to tumor necrosis factor	16/222	312/18670	1.08828e-06	0.000161065	0.000122002	ABCC2/ANKRD1/CCL2/CCL20/CLIP3/CXCL8/F2RL1/FABP4/GBP1/KLF2/KRT18/LCN2/PSMB8/PSMB9/TNFRSF14/XCL1	16	BP
GO:0090130	tissue migration	17/222	361/18670	1.60986e-06	0.000219932	0.000166592	ACTA2/ACTG2/ANXA1/ANXA3/CCN3/FGF2/GLUL/GPX1/HSPB1/LOXL2/MEF2C/PIK3R3/PTPRR/SCG2/SLIT2/STARD13/TGFBR2	17	BP
GO:0048661	positive regulation of smooth muscle cell proliferation	9/222	101/18670	3.27165e-06	0.000398844	0.000302112	ADAMTS1/EREG/FGF2/ID2/IL18/IL6/PDGFD/TGFBR2/TGM2	9	BP
GO:0002720	positive regulation of cytokine production involved in immune response	7/222	54/18670	3.36862e-06	0.000398844	0.000302112	DDX58/F2RL1/IL18/IL1B/IL6/TNFRSF14/XCL1	7	BP
GO:0035743	CD4-positive, alpha-beta T cell cytokine production	5/222	21/18670	3.95907e-06	0.000453633	0.000343612	CD55/IL18/IL1B/IL6/XCL1	5	BP
GO:0033002	muscle cell proliferation	13/222	239/18670	6.01832e-06	0.000668034	0.000506014	ADAMTS1/CCN3/ERBB4/EREG/FGF2/ID2/IL18/IL6/MEF2C/MEIS1/PDGFD/TGFBR2/TGM2	13	BP
GO:0001659	temperature homeostasis	11/222	173/18670	7.31719e-06	0.000744525	0.000563954	ADAMTS5/ALDH1A1/CAV1/FABP4/GPX1/IL18/IL1A/IL1B/LCN2/NOVA1/PDGFC	11	BP
GO:0032623	interleukin-2 production	7/222	62/18670	8.63049e-06	0.000851542	0.000645016	ANXA1/GBP1/IL18/IL1A/IL1B/PDE4B/XCL1	7	BP
GO:0021889	olfactory bulb interneuron differentiation	4/222	12/18670	8.93728e-06	0.000857979	0.000649892	DLX5/ERBB4/SALL1/SLIT2	4	BP
GO:0050727	regulation of inflammatory response	16/222	374/18670	1.10392e-05	0.00103188	0.000781612	ANXA1/C3/CCN3/FABP4/GPX1/IL18/IL1B/IL6/LBP/MMP3/NT5E/OSMR/SERPINE1/SNCA/TGM2/XCL1	16	BP
GO:1901342	regulation of vasculature development	17/222	422/18670	1.27758e-05	0.00113721	0.000861399	ANXA1/ANXA3/BTG1/C3/CXCL8/FGF2/GLUL/HEY1/HSPB1/IL1A/IL1B/IL6/KLF2/PDGFD/SERPINE1/STARD13/TGFBR2	17	BP
GO:0002699	positive regulation of immune effector process	12/222	219/18670	1.28064e-05	0.00113721	0.000861399	ANXA1/C3/DDX58/F2RL1/HLA-DMB/IL18/IL1B/IL6/LBP/MLH1/TNFRSF14/XCL1	12	BP
GO:0002696	positive regulation of leukocyte activation	16/222	380/18670	1.34438e-05	0.00116469	0.000882219	ANXA1/AXL/CAV1/CCL2/CD55/F2RL1/HLA-DMB/IL18/IL1B/IL6/LBP/MEF2C/MLH1/TGFBR2/TNFRSF14/XCL1	16	BP
GO:0097191	extrinsic apoptotic signaling pathway	12/222	224/18670	1.60522e-05	0.00129585	0.000981568	CAV1/DEPTOR/GPX1/IFI27/IL1A/IL1B/KRT18/LCN2/MAL/SCG2/SERPINE1/SRPX	12	BP
GO:0042089	cytokine biosynthetic process	9/222	123/18670	1.64522e-05	0.00129863	0.00098367	EREG/HSPB1/IL18/IL1A/IL1B/IL6/LBP/PCSK5/RNF128	9	BP
GO:0042107	cytokine metabolic process	9/222	124/18670	1.7559e-05	0.00130397	0.000987717	EREG/HSPB1/IL18/IL1A/IL1B/IL6/LBP/PCSK5/RNF128	9	BP
GO:0042102	positive regulation of T cell proliferation	8/222	95/18670	1.76212e-05	0.00130397	0.000987717	ANXA1/CD55/HLA-DMB/IL18/IL1B/IL6/TGFBR2/XCL1	8	BP
GO:0010575	positive regulation of vascular endothelial growth factor production	5/222	29/18670	2.13814e-05	0.00148915	0.00112798	C3/C5/IL1A/IL1B/IL6	5	BP
GO:0010631	epithelial cell migration	15/222	352/18670	2.18621e-05	0.00149335	0.00113117	ANXA1/ANXA3/CCN3/FGF2/GLUL/GPX1/HSPB1/LOXL2/MEF2C/PIK3R3/PTPRR/SCG2/SLIT2/STARD13/TGFBR2	15	BP
GO:0018158	protein oxidation	4/222	15/18670	2.3963e-05	0.00150157	0.00113739	GPX1/LOX/LOXL1/LOXL2	4	BP
GO:0046640	regulation of alpha-beta T cell proliferation	5/222	30/18670	2.54105e-05	0.00150157	0.00113739	CD55/IL18/TGFBR2/TNFRSF14/XCL1	5	BP
GO:0032946	positive regulation of mononuclear cell proliferation	9/222	131/18670	2.72307e-05	0.00156006	0.00118169	ANXA1/CD55/HLA-DMB/IL18/IL1B/IL6/MEF2C/TGFBR2/XCL1	9	BP
GO:0052547	regulation of peptidase activity	17/222	452/18670	3.06572e-05	0.0016753	0.00126898	C3/C5/CAV1/COL6A3/CRIM1/CYFIP2/EPHA7/GPX1/IFI16/PSMB8/PSMB9/SERPINA3/SERPINE1/SERPINE2/SNCA/TFPI2/TIMP2	17	BP
GO:0001780	neutrophil homeostasis	4/222	16/18670	3.16533e-05	0.0016781	0.00127111	ANXA1/AXL/IL6/PDE4B	4	BP
GO:0009615	response to virus	14/222	323/18670	3.42569e-05	0.00171381	0.00129816	ACTA2/DCLK1/DDX58/F2RL1/GBP1/HSPB1/IFI16/IFI27/IFI44/IFIT2/IL1B/IL6/LCN2/XCL1	14	BP
GO:0046633	alpha-beta T cell proliferation	5/222	33/18670	4.11093e-05	0.00196905	0.0014915	CD55/IL18/TGFBR2/TNFRSF14/XCL1	5	BP
GO:0010951	negative regulation of endopeptidase activity	12/222	250/18670	4.72419e-05	0.00209319	0.00158553	C3/C5/COL6A3/CRIM1/GPX1/IFI16/SERPINA3/SERPINE1/SERPINE2/SNCA/TFPI2/TIMP2	12	BP
GO:0048566	embryonic digestive tract development	5/222	34/18670	4.77333e-05	0.00209319	0.00158553	CXCL8/FOXF2/ID2/PCSK5/SALL1	5	BP
GO:0022409	positive regulation of cell-cell adhesion	12/222	255/18670	5.71887e-05	0.00239565	0.00181463	ANK3/ANXA1/CAV1/CCL2/CD55/HLA-DMB/IL18/IL1B/IL6/TGFBR2/TNFRSF14/XCL1	12	BP
GO:0070372	regulation of ERK1 and ERK2 cascade	13/222	300/18670	6.55711e-05	0.00247775	0.00187682	ACKR3/CCL2/CCL20/EPHA7/ERBB4/F2RL1/FGF2/GBP1/IL1B/PDGFC/PDGFD/PTPRR/XCL1	13	BP
GO:0061041	regulation of wound healing	9/222	148/18670	7.09122e-05	0.00265137	0.00200833	ANXA1/CAV1/F2RL1/FGF2/PLAU/SERPINE1/SERPINE2/TGFBR2/TSPAN8	9	BP
GO:0002827	positive regulation of T-helper 1 type immune response	4/222	20/18670	8.11733e-05	0.00294212	0.00222856	ANXA1/IL18/IL1B/XCL1	4	BP
GO:0002062	chondrocyte differentiation	8/222	123/18670	0.000112371	0.00376547	0.00285222	CCN3/COL11A1/COL6A3/LOXL2/MEF2C/NFIB/TGFBI/TGFBR2	8	BP
GO:0070371	ERK1 and ERK2 cascade	13/222	317/18670	0.000114111	0.00378805	0.00286933	ACKR3/CCL2/CCL20/EPHA7/ERBB4/F2RL1/FGF2/GBP1/IL1B/PDGFC/PDGFD/PTPRR/XCL1	13	BP
GO:0060485	mesenchyme development	12/222	279/18670	0.000134252	0.00436175	0.00330389	ACTA2/ACTG2/ERBB4/FOXD1/FOXF2/HEY1/IL1B/IL6/JAG1/LOXL2/MEF2C/TGFBR2	12	BP
GO:0046688	response to copper ion	5/222	42/18670	0.000135077	0.00436175	0.00330389	IL1A/LOXL2/MT1X/MT2A/SNCA	5	BP
GO:0010876	lipid localization	15/222	415/18670	0.000140162	0.00440581	0.00333726	ABCC2/ANXA1/APOM/ATP8A1/C3/CAV1/FABP4/GAL/IL1B/IL6/LBP/LIPG/MEST/PLA2G4A/SLC27A6	15	BP
GO:0042108	positive regulation of cytokine biosynthetic process	6/222	67/18670	0.000144004	0.00448687	0.00339866	EREG/HSPB1/IL1A/IL1B/IL6/LBP	6	BP
GO:1990868	response to chemokine	7/222	97/18670	0.000158648	0.00485791	0.00367971	ACKR3/CCL2/CCL20/CXCL8/LOX/SLIT2/XCL1	7	BP
GO:1990869	cellular response to chemokine	7/222	97/18670	0.000158648	0.00485791	0.00367971	ACKR3/CCL2/CCL20/CXCL8/LOX/SLIT2/XCL1	7	BP
GO:0044091	membrane biogenesis	5/222	44/18670	0.000169151	0.00513526	0.0038898	ANK3/CAV1/CDH2/CLIP3/S100A10	5	BP
GO:0050673	epithelial cell proliferation	15/222	434/18670	0.000227534	0.00667936	0.0050594	CAV1/CCL2/CCN3/DLX5/EREG/FGF2/GLUL/GPX1/ID2/LGR5/LOXL2/MEF2C/NFIB/PTPRK/SCG2	15	BP
GO:0006953	acute-phase response	5/222	47/18670	0.000232109	0.00673477	0.00510137	IL1A/IL1B/IL6/LBP/SERPINA3	5	BP
GO:0002683	negative regulation of immune system process	15/222	435/18670	0.000233214	0.00673477	0.00510137	ANXA1/AXL/C5/CCL2/CCN3/CD55/GAL/GBP1/GPX1/ID2/IFI16/MEIS1/SLIT2/TNFRSF14/XCL1	15	BP
GO:0070661	leukocyte proliferation	12/222	298/18670	0.000246881	0.00701537	0.00531392	ANXA1/CD55/F2RL1/GAL/HLA-DMB/IL18/IL1B/IL6/MEF2C/TGFBR2/TNFRSF14/XCL1	12	BP
GO:0048771	tissue remodeling	9/222	179/18670	0.000298905	0.0077497	0.00587015	ANXA1/AXL/CAV1/IL18/IL1A/IL6/JAG1/MEF2C/TGM2	9	BP
GO:0010718	positive regulation of epithelial to mesenchymal transition	5/222	50/18670	0.00031147	0.00790244	0.00598585	IL1B/IL6/JAG1/LOXL2/TGFBR2	5	BP
GO:0006979	response to oxidative stress	15/222	451/18670	0.000342267	0.00844258	0.00639499	ABCC2/ANXA1/AXL/BTG1/GPX1/HBA2/HSPB1/IL6/KLF2/LCN2/MMP3/PDGFD/PDLIM1/PTPRK/SNCA	15	BP
GO:0030193	regulation of blood coagulation	6/222	79/18670	0.000356377	0.00861122	0.00652272	CAV1/F2RL1/PLAU/SERPINE1/SERPINE2/TSPAN8	6	BP
GO:0042542	response to hydrogen peroxide	8/222	146/18670	0.000364197	0.00866786	0.00656563	ANXA1/AXL/GPX1/HBA2/IL6/KLF2/LCN2/PDGFD	8	BP
GO:1904019	epithelial cell apoptotic process	7/222	111/18670	0.00036463	0.00866786	0.00656563	CCL2/IL6/KRT18/NDNF/SCG2/SERPINE1/TGFBR2	7	BP
GO:0003179	heart valve morphogenesis	5/222	52/18670	0.000374778	0.00881596	0.00667781	HEY1/JAG1/MEF2C/SLIT2/TGFBR2	5	BP
GO:0071236	cellular response to antibiotic	8/222	147/18670	0.000381285	0.00885678	0.00670873	ANXA1/AXL/IL6/KLF2/LCN2/MEF2C/PDGFD/PLA2G4A	8	BP
GO:1900046	regulation of hemostasis	6/222	80/18670	0.0003815	0.00885678	0.00670873	CAV1/F2RL1/PLAU/SERPINE1/SERPINE2/TSPAN8	6	BP
GO:0043491	protein kinase B signaling	11/222	269/18670	0.000391854	0.00903808	0.00684606	AXL/CCL2/ERBB4/EREG/FGF2/GPX1/IL18/IL1B/LIN28A/LOX/PIK3R3	11	BP
GO:0031638	zymogen activation	5/222	53/18670	0.000409855	0.00933207	0.00706875	CYFIP2/IFI16/PLAU/SERPINE1/SERPINE2	5	BP
GO:0002828	regulation of type 2 immune response	4/222	30/18670	0.000418294	0.00934452	0.00707818	ANXA1/IL18/IL6/XCL1	4	BP
GO:0051346	negative regulation of hydrolase activity	15/222	463/18670	0.000450559	0.0096993	0.00734691	ANXA1/C3/C5/COL6A3/CRIM1/GPX1/IFI16/PTX3/SERPINA3/SERPINE1/SERPINE2/SLIT2/SNCA/TFPI2/TIMP2	15	BP
GO:0062023	collagen-containing extracellular matrix	18/224	406/19717	9.8649e-07	0.000327515	0.000269987	ADAMTS1/ADAMTS5/ANXA1/CCN3/CDH2/COL11A1/COL1A2/COL6A3/LOXL1/LOXL2/S100A10/SERPINA3/SERPINE1/SERPINE2/SRPX/TGFBI/TGM2/TIMP2	18	CC
GO:0042383	sarcolemma	8/224	136/19717	0.000165763	0.0252494	0.0208143	ANK3/ANXA1/CAV1/CDH2/COL6A3/KCNJ2/SGCE/SLC27A6	8	CC
GO:0005788	endoplasmic reticulum lumen	12/224	309/19717	0.000228157	0.0252494	0.0208143	ADAMTS5/AMBN/C3/CDH2/COL11A1/COL1A2/COL6A3/IL6/MSLN/PDGFC/PDGFD/SCG2	12	CC
GO:0099059	integral component of presynaptic active zone membrane	3/224	15/19717	0.000595096	0.049393	0.0407171	CDH10/CDH2/GPM6A	3	CC
GO:0098945	intrinsic component of presynaptic active zone membrane	3/224	19/19717	0.00122557	0.0611256	0.0503889	CDH10/CDH2/GPM6A	3	CC
GO:0043292	contractile fiber	9/224	234/19717	0.00147073	0.0611256	0.0503889	ACTA2/ANK3/ANKRD1/CALD1/HSPB1/MYL5/PDE4B/PDLIM1/TPM2	9	CC
GO:0099060	integral component of postsynaptic specialization membrane	5/224	74/19717	0.00154283	0.0611256	0.0503889	CDH10/CDH2/EPHA7/ERBB4/SLITRK3	5	CC
GO:0043025	neuronal cell body	14/224	497/19717	0.00171088	0.0611256	0.0503889	ANXA3/BRINP3/CCN3/EPHA7/GAL/GLUL/GPM6A/KCNJ2/KIF5C/MME/PTPRK/SNCA/TIMP2/UBB	14	CC
GO:0031594	neuromuscular junction	5/224	76/19717	0.00173738	0.0611256	0.0503889	ANK3/EPHA7/NEFL/SERPINE2/STXBP5L	5	CC
GO:0098948	intrinsic component of postsynaptic specialization membrane	5/224	77/19717	0.00184113	0.0611256	0.0503889	CDH10/CDH2/EPHA7/ERBB4/SLITRK3	5	CC
GO:0014704	intercalated disc	4/224	50/19717	0.00248082	0.0748757	0.0617238	ANK3/CDH2/DSG2/KCNJ2	4	CC
GO:0016323	basolateral plasma membrane	8/224	217/19717	0.00345622	0.0956221	0.0788261	ANK3/ANXA1/CDH17/CDH2/ERBB4/KCNJ16/MAP4K2/MAP7	8	CC
GO:0031091	platelet alpha granule	5/224	91/19717	0.00381403	0.0974045	0.0802954	SERPINA3/SERPINE1/SERPINE2/SNCA/SRGN	5	CC
GO:0016342	catenin complex	3/224	29/19717	0.00425127	0.100816	0.0831075	CDH10/CDH17/CDH2	3	CC
GO:0048787	presynaptic active zone membrane	3/224	30/19717	0.00468448	0.103683	0.0854711	CDH10/CDH2/GPM6A	3	CC
GO:0099634	postsynaptic specialization membrane	5/224	101/19717	0.00593177	0.115424	0.0951496	CDH10/CDH2/EPHA7/ERBB4/SLITRK3	5	CC
GO:0005583	fibrillar collagen trimer	2/224	11/19717	0.00660558	0.115424	0.0951496	COL11A1/COL1A2	2	CC
GO:0019774	proteasome core complex, beta-subunit complex	2/224	11/19717	0.00660558	0.115424	0.0951496	PSMB8/PSMB9	2	CC
GO:0098643	banded collagen fibril	2/224	11/19717	0.00660558	0.115424	0.0951496	COL11A1/COL1A2	2	CC
GO:0099699	integral component of synaptic membrane	6/224	152/19717	0.00789872	0.123708	0.101979	CDH10/CDH2/EPHA7/ERBB4/GPM6A/SLITRK3	6	CC
GO:0044291	cell-cell contact zone	4/224	71/19717	0.00870263	0.123708	0.101979	ANK3/CDH2/DSG2/KCNJ2	4	CC
GO:0099056	integral component of presynaptic membrane	4/224	73/19717	0.00957963	0.123708	0.101979	CDH10/CDH2/ERBB4/GPM6A	4	CC
GO:0042581	specific granule	6/224	160/19717	0.0100288	0.123708	0.101979	ANXA3/ATP8A1/LCN2/PLAU/PTX3/TIMP2	6	CC
GO:0000795	synaptonemal complex	3/224	40/19717	0.0104919	0.123708	0.101979	HSPA2/MLH1/STAG3	3	CC
GO:0099086	synaptonemal structure	3/224	40/19717	0.0104919	0.123708	0.101979	HSPA2/MLH1/STAG3	3	CC
GO:0033162	melanosome membrane	2/224	14/19717	0.0106872	0.123708	0.101979	OCA2/RAB32	2	CC
GO:0045009	chitosome	2/224	14/19717	0.0106872	0.123708	0.101979	OCA2/RAB32	2	CC
GO:0090741	pigment granule membrane	2/224	14/19717	0.0106872	0.123708	0.101979	OCA2/RAB32	2	CC
GO:0099055	integral component of postsynaptic membrane	5/224	117/19717	0.0108549	0.123708	0.101979	CDH10/CDH2/EPHA7/ERBB4/SLITRK3	5	CC
GO:0099240	intrinsic component of synaptic membrane	6/224	164/19717	0.0112344	0.123708	0.101979	CDH10/CDH2/EPHA7/ERBB4/GPM6A/SLITRK3	6	CC
GO:0019897	extrinsic component of plasma membrane	6/224	165/19717	0.0115511	0.123708	0.101979	ANXA1/CDH10/CDH17/CDH2/S100A10/SERPINE2	6	CC
GO:0001673	male germ cell nucleus	2/224	15/19717	0.0122398	0.126988	0.104682	HSPA2/MLH1	2	CC
GO:0098936	intrinsic component of postsynaptic membrane	5/224	122/19717	0.0128367	0.129145	0.106461	CDH10/CDH2/EPHA7/ERBB4/SLITRK3	5	CC
GO:0005811	lipid droplet	4/224	81/19717	0.0136552	0.132151	0.108938	CAV1/FABP4/PLA2G4A/STARD13	4	CC
GO:0098889	intrinsic component of presynaptic membrane	4/224	82/19717	0.0142309	0.132151	0.108938	CDH10/CDH2/ERBB4/GPM6A	4	CC
GO:0030016	myofibril	7/224	224/19717	0.0143296	0.132151	0.108938	ANK3/ANKRD1/CALD1/HSPB1/PDE4B/PDLIM1/TPM2	7	CC
GO:0005791	rough endoplasmic reticulum	4/224	85/19717	0.0160495	0.140303	0.115659	GLUL/KCNJ2/LIN28A/SNCA	4	CC
GO:0005581	collagen trimer	4/224	87/19717	0.0173392	0.140303	0.115659	COL11A1/COL1A2/COL6A3/LOX	4	CC
GO:0005925	focal adhesion	10/224	405/19717	0.017791	0.140303	0.115659	ANXA1/CAV1/CDH2/FAM107A/HSPB1/MME/PDLIM1/PLAU/RND3/TGM2	10	CC
GO:0005802	trans-Golgi network	7/224	236/19717	0.0185437	0.140303	0.115659	ATP8A1/CLIP3/LGR5/MME/PCSK5/RAB32/TGFBI	7	CC
GO:0005769	early endosome	9/224	350/19717	0.0189873	0.140303	0.115659	ACKR3/ANXA1/CAV1/CLIP3/F2RL1/LIPG/LITAF/MME/RAB32	9	CC
GO:0099061	integral component of postsynaptic density membrane	3/224	50/19717	0.0191656	0.140303	0.115659	EPHA7/ERBB4/SLITRK3	3	CC
GO:0031045	dense core granule	2/224	19/19717	0.0193493	0.140303	0.115659	SCG2/STXBP5L	2	CC
GO:0043073	germ cell nucleus	2/224	19/19717	0.0193493	0.140303	0.115659	HSPA2/MLH1	2	CC
GO:0098644	complex of collagen trimers	2/224	19/19717	0.0193493	0.140303	0.115659	COL11A1/COL1A2	2	CC
GO:0030055	cell-substrate junction	10/224	412/19717	0.0197764	0.140303	0.115659	ANXA1/CAV1/CDH2/FAM107A/HSPB1/MME/PDLIM1/PLAU/RND3/TGM2	10	CC
GO:0019898	extrinsic component of membrane	8/224	295/19717	0.0198622	0.140303	0.115659	ANXA1/CDH10/CDH17/CDH2/MAL/PIK3R3/S100A10/SERPINE2	8	CC
GO:0005839	proteasome core complex	2/224	20/19717	0.0213403	0.147604	0.121677	PSMB8/PSMB9	2	CC
GO:0099146	intrinsic component of postsynaptic density membrane	3/224	53/19717	0.0223489	0.151425	0.124827	EPHA7/ERBB4/SLITRK3	3	CC
GO:0005604	basement membrane	4/224	95/19717	0.0231353	0.153619	0.126636	ADAMTS1/LOXL1/LOXL2/TGFBI	4	CC
GO:0031674	I band	5/224	143/19717	0.0238057	0.154971	0.12775	ANK3/ANKRD1/HSPB1/PDE4B/PDLIM1	5	CC
GO:0042629	mast cell granule	2/224	22/19717	0.0255639	0.163065	0.134423	ANXA1/SRGN	2	CC
GO:0072562	blood microparticle	5/224	147/19717	0.0264164	0.163065	0.134423	ACTG2/C3/HBA2/HSPA2/SERPINA3	5	CC
GO:0016328	lateral plasma membrane	3/224	57/19717	0.0270138	0.163065	0.134423	ANK3/ANXA1/DSG2	3	CC
GO:1904115	axon cytoplasm	3/224	57/19717	0.0270138	0.163065	0.134423	HSPB1/KIF5C/NEFL	3	CC
GO:0045121	membrane raft	8/224	315/19717	0.027959	0.16551	0.136438	CAV1/CD55/CDH2/CLIP3/MAL/MME/S100A10/TGFBR2	8	CC
GO:0098857	membrane microdomain	8/224	316/19717	0.0284159	0.16551	0.136438	CAV1/CD55/CDH2/CLIP3/MAL/MME/S100A10/TGFBR2	8	CC
GO:0030017	sarcomere	6/224	204/19717	0.0293414	0.167954	0.138453	ANK3/ANKRD1/HSPB1/PDE4B/PDLIM1/TPM2	6	CC
GO:0035580	specific granule lumen	3/224	62/19717	0.0335176	0.188607	0.155479	LCN2/PTX3/TIMP2	3	CC
GO:0098589	membrane region	8/224	328/19717	0.0343072	0.189833	0.156489	CAV1/CD55/CDH2/CLIP3/MAL/MME/S100A10/TGFBR2	8	CC
GO:0000502	proteasome complex	3/224	63/19717	0.0349073	0.189987	0.156616	HSPB1/PSMB8/PSMB9	3	CC
GO:0044853	plasma membrane raft	4/224	109/19717	0.0358228	0.191435	0.157809	CAV1/CDH2/MAL/TGFBR2	4	CC
GO:1905369	endopeptidase complex	3/224	64/19717	0.0363265	0.191435	0.157809	HSPB1/PSMB8/PSMB9	3	CC
GO:0005884	actin filament	4/224	111/19717	0.0379059	0.196637	0.162098	ANXA1/PDLIM1/PSTPIP2/TPM2	4	CC
GO:0034704	calcium channel complex	3/224	66/19717	0.0392526	0.20049	0.165274	HSPA2/MCUB/PDE4B	3	CC
GO:0044295	axonal growth cone	2/224	28/19717	0.0400204	0.201315	0.165954	GPM6A/KIF5C	2	CC
GO:0031093	platelet alpha granule lumen	3/224	67/19717	0.0407593	0.201791	0.166346	SERPINA3/SERPINE1/SRGN	3	CC
GO:0031252	cell leading edge	9/224	403/19717	0.0413306	0.201791	0.166346	ACTA2/ACTG2/ARHGEF6/CDH2/DDX58/FAM107A/LMO4/PTPRK/SGCE	9	CC
GO:0030426	growth cone	5/224	171/19717	0.0458751	0.220118	0.181454	GPM6A/KIF5C/NEFL/SNCA/TIMP2	5	CC
GO:0048786	presynaptic active zone	3/224	71/19717	0.0470734	0.220118	0.181454	CDH10/CDH2/GPM6A	3	CC
GO:0098982	GABA-ergic synapse	3/224	71/19717	0.0470734	0.220118	0.181454	CDH10/ERBB4/SLITRK3	3	CC
GO:0005911	cell-cell junction	9/224	416/19717	0.0487617	0.224845	0.185351	ABCC2/ANK3/CCN3/CDH2/DDX58/DSG2/JAG1/KCNJ2/PTPRK	9	CC
GO:0030427	site of polarized growth	5/224	176/19717	0.0507729	0.230912	0.190353	GPM6A/KIF5C/NEFL/SNCA/TIMP2	5	CC
GO:0098839	postsynaptic density membrane	3/224	74/19717	0.0521059	0.232477	0.191642	EPHA7/ERBB4/SLITRK3	3	CC
GO:0005741	mitochondrial outer membrane	5/224	178/19717	0.0528147	0.232477	0.191642	ARMCX2/IFI27/RAB32/SNCA/UBB	5	CC
GO:0098791	Golgi apparatus subcompartment	8/224	359/19717	0.0532176	0.232477	0.191642	ATP8A1/CLIP3/GOLIM4/LGR5/MME/PCSK5/RAB32/TGFBI	8	CC
GO:0009925	basal plasma membrane	2/224	34/19717	0.056838	0.245068	0.202022	ANK3/ERBB4	2	CC
GO:0097060	synaptic membrane	9/224	432/19717	0.0590597	0.251382	0.207227	ANK3/ANXA1/CDH10/CDH2/EPHA7/ERBB4/GPM6A/LRRTM4/SLITRK3	9	CC
GO:0030018	Z disc	4/224	132/19717	0.063885	0.268479	0.22132	ANK3/HSPB1/PDE4B/PDLIM1	4	CC
GO:0031984	organelle subcompartment	8/224	380/19717	0.0692319	0.287312	0.236846	ATP8A1/CLIP3/GOLIM4/LGR5/MME/PCSK5/RAB32/TGFBI	8	CC
GO:0120111	neuron projection cytoplasm	3/224	84/19717	0.0706454	0.289559	0.238698	HSPB1/KIF5C/NEFL	3	CC
GO:0016324	apical plasma membrane	7/224	318/19717	0.0715789	0.289807	0.238903	ABCC2/ANXA1/CDH2/DSG2/JAG1/MAL/OSMR	7	CC
GO:0034774	secretory granule lumen	7/224	321/19717	0.0744116	0.297647	0.245365	C3/LCN2/PTX3/SERPINA3/SERPINE1/SRGN/TIMP2	7	CC
GO:0045211	postsynaptic membrane	7/224	323/19717	0.0763365	0.301711	0.248715	ANK3/CDH10/CDH2/EPHA7/ERBB4/LRRTM4/SLITRK3	7	CC
GO:0060205	cytoplasmic vesicle lumen	7/224	325/19717	0.0782904	0.305141	0.251543	C3/LCN2/PTX3/SERPINA3/SERPINE1/SRGN/TIMP2	7	CC
GO:0031968	organelle outer membrane	5/224	201/19717	0.079683	0.305141	0.251543	ARMCX2/IFI27/RAB32/SNCA/UBB	5	CC
GO:0031983	vesicle lumen	7/224	327/19717	0.0802734	0.305141	0.251543	C3/LCN2/PTX3/SERPINA3/SERPINE1/SRGN/TIMP2	7	CC
GO:1905368	peptidase complex	3/224	89/19717	0.0808808	0.305141	0.251543	HSPB1/PSMB8/PSMB9	3	CC
GO:0019867	outer membrane	5/224	203/19717	0.0823105	0.306182	0.252401	ARMCX2/IFI27/RAB32/SNCA/UBB	5	CC
GO:0005623	cell	3/224	90/19717	0.0830011	0.306182	0.252401	CALCB/CCL2/XCL1	3	CC
GO:0005891	voltage-gated calcium channel complex	2/224	43/19717	0.0856852	0.31261	0.2577	HSPA2/PDE4B	2	CC
GO:0031901	early endosome membrane	4/224	149/19717	0.0902516	0.325691	0.268483	ANXA1/CAV1/CLIP3/LITAF	4	CC
GO:0099572	postsynaptic specialization	7/224	348/19717	0.102835	0.346297	0.28547	CDH10/CDH2/DCLK1/EPHA7/ERBB4/PDE4B/SLITRK3	7	CC
GO:0000794	condensed nuclear chromosome	3/224	99/19717	0.10312	0.346297	0.28547	HSPA2/MLH1/STAG3	3	CC
GO:0034703	cation channel complex	5/224	220/19717	0.106457	0.346297	0.28547	HSPA2/KCNJ16/KCNJ2/MCUB/PDE4B	5	CC
GO:0043209	myelin sheath	2/224	49/19717	0.106855	0.346297	0.28547	GLUL/PMP2	2	CC
GO:0150034	distal axon	6/224	285/19717	0.107087	0.346297	0.28547	GLUL/GPM6A/KIF5C/NEFL/SNCA/TIMP2	6	CC
GO:0043197	dendritic spine	4/224	159/19717	0.107841	0.346297	0.28547	DOCK10/GPM6A/KCNJ2/PDE4B	4	CC
GO:0005916	fascia adherens	1/224	10/19717	0.107995	0.346297	0.28547	CDH2	1	CC
GO:0031313	extrinsic component of endosome membrane	1/224	10/19717	0.107995	0.346297	0.28547	ANXA1	1	CC
GO:0035253	ciliary rootlet	1/224	10/19717	0.107995	0.346297	0.28547	KIF5C	1	CC
GO:0036128	CatSper complex	1/224	10/19717	0.107995	0.346297	0.28547	HSPA2	1	CC
GO:0098981	cholinergic synapse	1/224	10/19717	0.107995	0.346297	0.28547	NEFL	1	CC
GO:0098793	presynapse	9/224	491/19717	0.108479	0.346297	0.28547	CDH10/CDH2/ERBB4/GLUL/GPM6A/MME/NEFL/PDE4B/SNCA	9	CC
GO:0042734	presynaptic membrane	4/224	161/19717	0.111532	0.347085	0.28612	CDH10/CDH2/ERBB4/GPM6A	4	CC
GO:0044309	neuron spine	4/224	161/19717	0.111532	0.347085	0.28612	DOCK10/GPM6A/KCNJ2/PDE4B	4	CC
GO:0045178	basal part of cell	2/224	51/19717	0.114195	0.347085	0.28612	ANK3/ERBB4	2	CC
GO:0030175	filopodium	3/224	104/19717	0.115052	0.347085	0.28612	ACTA2/ACTG2/GPM6A	3	CC
GO:0070820	tertiary granule	4/224	164/19717	0.117173	0.347085	0.28612	CD55/PLAU/PTX3/TIMP2	4	CC
GO:0030315	T-tubule	2/224	52/19717	0.117913	0.347085	0.28612	ANK3/KCNJ2	2	CC
GO:0031838	haptoglobin-hemoglobin complex	1/224	11/19717	0.118134	0.347085	0.28612	HBA2	1	CC
GO:0072687	meiotic spindle	1/224	11/19717	0.118134	0.347085	0.28612	HSPA2	1	CC
GO:1990907	beta-catenin-TCF complex	1/224	11/19717	0.118134	0.347085	0.28612	TCF4	1	CC
GO:0030666	endocytic vesicle membrane	4/224	167/19717	0.122937	0.358027	0.295139	ANXA3/CAV1/RAB32/UBB	4	CC
GO:0030667	secretory granule membrane	6/224	298/19717	0.124914	0.360572	0.297238	ATP8A1/CAV1/CD55/MME/PLAU/SNCA	6	CC
GO:0005833	hemoglobin complex	1/224	12/19717	0.128159	0.360572	0.297238	HBA2	1	CC
GO:0031225	anchored component of membrane	4/224	170/19717	0.128819	0.360572	0.297238	CD55/MSLN/NRN1/NT5E	4	CC
GO:0031256	leading edge membrane	4/224	170/19717	0.128819	0.360572	0.297238	DDX58/FAM107A/PTPRK/SGCE	4	CC
GO:1904724	tertiary granule lumen	2/224	55/19717	0.129241	0.360572	0.297238	PTX3/TIMP2	2	CC
GO:0030139	endocytic vesicle	6/224	303/19717	0.132136	0.365577	0.301364	ANXA3/CAV1/GOLIM4/HBA2/RAB32/UBB	6	CC
GO:0032045	guanyl-nucleotide exchange factor complex	1/224	13/19717	0.138069	0.37573	0.309733	ELMO1	1	CC
GO:0044233	mitochondria-associated endoplasmic reticulum membrane	1/224	13/19717	0.138069	0.37573	0.309733	RAB32	1	CC
GO:0005938	cell cortex	6/224	308/19717	0.139554	0.376682	0.310518	CALD1/CAV1/CDH2/CRIP2/RND3/SNCA	6	CC
GO:0010369	chromocenter	1/224	14/19717	0.147868	0.388509	0.320268	SALL1	1	CC
GO:0032300	mismatch repair complex	1/224	14/19717	0.147868	0.388509	0.320268	MLH1	1	CC
GO:0034362	low-density lipoprotein particle	1/224	14/19717	0.147868	0.388509	0.320268	APOM	1	CC
GO:0045177	apical part of cell	7/224	384/19717	0.148616	0.388509	0.320268	ABCC2/ANXA1/CDH2/DSG2/JAG1/MAL/OSMR	7	CC
GO:0005859	muscle myosin complex	1/224	15/19717	0.157556	0.402373	0.331697	MYL5	1	CC
GO:0033268	node of Ranvier	1/224	15/19717	0.157556	0.402373	0.331697	ANK3	1	CC
GO:0098554	cytoplasmic side of endoplasmic reticulum membrane	1/224	15/19717	0.157556	0.402373	0.331697	EPM2AIP1	1	CC
GO:0014069	postsynaptic density	6/224	324/19717	0.164543	0.417009	0.343761	CDH2/DCLK1/EPHA7/ERBB4/PDE4B/SLITRK3	6	CC
GO:0008278	cohesin complex	1/224	16/19717	0.167134	0.417207	0.343924	STAG3	1	CC
GO:0042613	MHC class II protein complex	1/224	16/19717	0.167134	0.417207	0.343924	HLA-DMB	1	CC
GO:0001533	cornified envelope	2/224	65/19717	0.16858	0.417677	0.344312	ANXA1/DSG2	2	CC
GO:0032279	asymmetric synapse	6/224	328/19717	0.171072	0.420712	0.346814	CDH2/DCLK1/EPHA7/ERBB4/PDE4B/SLITRK3	6	CC
GO:0031092	platelet alpha granule membrane	1/224	17/19717	0.176604	0.420917	0.346983	SNCA	1	CC
GO:0031143	pseudopodium	1/224	17/19717	0.176604	0.420917	0.346983	F2RL1	1	CC
GO:0001725	stress fiber	2/224	67/19717	0.176679	0.420917	0.346983	FAM107A/PDLIM1	2	CC
GO:0097517	contractile actin filament bundle	2/224	67/19717	0.176679	0.420917	0.346983	FAM107A/PDLIM1	2	CC
GO:0030027	lamellipodium	4/224	193/19717	0.177495	0.420917	0.346983	ACTA2/ACTG2/ARHGEF6/CDH2	4	CC
GO:0010008	endosome membrane	8/224	479/19717	0.179938	0.423685	0.349264	ANXA1/CAV1/CLIP3/GOLIM4/HLA-DMB/LITAF/OCA2/UBB	8	CC
GO:0033643	host cell part	1/224	18/19717	0.185966	0.434794	0.358422	AXL	1	CC
GO:0001650	fibrillar center	3/224	132/19717	0.1899	0.440887	0.363445	ANKRD1/NFIB/ZNF415	3	CC
GO:0016010	dystrophin-associated glycoprotein complex	1/224	19/19717	0.195223	0.440911	0.363465	SGCE	1	CC
GO:0016460	myosin II complex	1/224	19/19717	0.195223	0.440911	0.363465	MYL5	1	CC
GO:0043034	costamere	1/224	19/19717	0.195223	0.440911	0.363465	ANK3	1	CC
GO:0090665	glycoprotein complex	1/224	19/19717	0.195223	0.440911	0.363465	SGCE	1	CC
GO:0018995	host cellular component	2/224	73/19717	0.201307	0.443479	0.365582	AXL/UBB	2	CC
GO:0043657	host cell	2/224	73/19717	0.201307	0.443479	0.365582	AXL/UBB	2	CC
GO:0034361	very-low-density lipoprotein particle	1/224	20/19717	0.204374	0.443479	0.365582	APOM	1	CC
GO:0034385	triglyceride-rich plasma lipoprotein particle	1/224	20/19717	0.204374	0.443479	0.365582	APOM	1	CC
GO:0043194	axon initial segment	1/224	20/19717	0.204374	0.443479	0.365582	ANK3	1	CC
GO:0071682	endocytic vesicle lumen	1/224	20/19717	0.204374	0.443479	0.365582	HBA2	1	CC
GO:0044306	neuron projection terminus	3/224	138/19717	0.20731	0.443568	0.365656	GLUL/MME/SNCA	3	CC
GO:0098984	neuron to neuron synapse	6/224	350/19717	0.208804	0.443568	0.365656	CDH2/DCLK1/EPHA7/ERBB4/PDE4B/SLITRK3	6	CC
GO:0032432	actin filament bundle	2/224	75/19717	0.209606	0.443568	0.365656	FAM107A/PDLIM1	2	CC
GO:0000930	gamma-tubulin complex	1/224	21/19717	0.213422	0.443568	0.365656	PDE4B	1	CC
GO:0044232	organelle membrane contact site	1/224	21/19717	0.213422	0.443568	0.365656	RAB32	1	CC
GO:0005912	adherens junction	2/224	76/19717	0.213768	0.443568	0.365656	JAG1/PTPRK	2	CC
GO:0030670	phagocytic vesicle membrane	2/224	76/19717	0.213768	0.443568	0.365656	ANXA3/RAB32	2	CC
GO:0032982	myosin filament	1/224	22/19717	0.222368	0.458548	0.378004	ACTG2	1	CC
GO:0042641	actomyosin	2/224	79/19717	0.226299	0.462425	0.3812	FAM107A/PDLIM1	2	CC
GO:0005901	caveola	2/224	80/19717	0.230488	0.462425	0.3812	CAV1/TGFBR2	2	CC
GO:0016528	sarcoplasm	2/224	80/19717	0.230488	0.462425	0.3812	ANK3/MEF2C	2	CC
GO:0002080	acrosomal membrane	1/224	23/19717	0.231212	0.462425	0.3812	CAV1	1	CC
GO:0046930	pore complex	1/224	23/19717	0.231212	0.462425	0.3812	C5	1	CC
GO:0016234	inclusion body	2/224	82/19717	0.238882	0.471394	0.388594	GPX1/SNCA	2	CC
GO:0098685	Schaffer collateral - CA1 synapse	2/224	82/19717	0.238882	0.471394	0.388594	EPHA7/NEFL	2	CC
GO:0097386	glial cell projection	1/224	24/19717	0.239957	0.471394	0.388594	GLUL	1	CC
GO:0030057	desmosome	1/224	25/19717	0.248602	0.480943	0.396465	DSG2	1	CC
GO:0042611	MHC protein complex	1/224	25/19717	0.248602	0.480943	0.396465	HLA-DMB	1	CC
GO:0005875	microtubule associated complex	3/224	152/19717	0.249163	0.480943	0.396465	KIF5C/MAP7/MID1	3	CC
GO:0005640	nuclear outer membrane	1/224	26/19717	0.257149	0.484499	0.399397	SNCA	1	CC
GO:0034364	high-density lipoprotein particle	1/224	26/19717	0.257149	0.484499	0.399397	APOM	1	CC
GO:0034702	ion channel complex	5/224	301/19717	0.257982	0.484499	0.399397	HSPA2/KCNJ16/KCNJ2/MCUB/PDE4B	5	CC
GO:0005766	primary lysosome	3/224	155/19717	0.258302	0.484499	0.399397	ATP8A1/C3/SERPINA3	3	CC
GO:0042582	azurophil granule	3/224	155/19717	0.258302	0.484499	0.399397	ATP8A1/C3/SERPINA3	3	CC
GO:0008076	voltage-gated potassium channel complex	2/224	87/19717	0.259921	0.484796	0.399641	KCNJ16/KCNJ2	2	CC
GO:0001891	phagocytic cup	1/224	27/19717	0.2656	0.489884	0.403836	ANXA1	1	CC
GO:0005942	phosphatidylinositol 3-kinase complex	1/224	27/19717	0.2656	0.489884	0.403836	PIK3R3	1	CC
GO:0030864	cortical actin cytoskeleton	2/224	90/19717	0.272558	0.499389	0.411671	CALD1/CDH2	2	CC
GO:0032039	integrator complex	1/224	28/19717	0.273954	0.499389	0.411671	CT45A5	1	CC
GO:0035578	azurophil granule lumen	2/224	91/19717	0.27677	0.499389	0.411671	C3/SERPINA3	2	CC
GO:0035579	specific granule membrane	2/224	91/19717	0.27677	0.499389	0.411671	ATP8A1/PLAU	2	CC
GO:0032588	trans-Golgi network membrane	2/224	92/19717	0.28098	0.504245	0.415674	CLIP3/LGR5	2	CC
GO:0032587	ruffle membrane	2/224	94/19717	0.289394	0.512801	0.422727	DDX58/FAM107A	2	CC
GO:0009897	external side of plasma membrane	6/224	393/19717	0.289589	0.512801	0.422727	ACKR3/ANXA1/OSMR/SERPINE2/TGFBR2/TNFRSF14	6	CC
GO:0034451	centriolar satellite	1/224	30/19717	0.290381	0.512801	0.422727	KRT18	1	CC
GO:0034705	potassium channel complex	2/224	96/19717	0.297797	0.521511	0.429908	KCNJ16/KCNJ2	2	CC
GO:0005865	striated muscle thin filament	1/224	31/19717	0.298455	0.521511	0.429908	TPM2	1	CC
GO:0005921	gap junction	1/224	32/19717	0.306438	0.524419	0.432305	CCN3	1	CC
GO:0031941	filamentous actin	1/224	32/19717	0.306438	0.524419	0.432305	PDLIM1	1	CC
GO:0032839	dendrite cytoplasm	1/224	32/19717	0.306438	0.524419	0.432305	KIF5C	1	CC
GO:0036379	myofilament	1/224	32/19717	0.306438	0.524419	0.432305	TPM2	1	CC
GO:1902495	transmembrane transporter complex	5/224	324/19717	0.308201	0.524732	0.432563	HSPA2/KCNJ16/KCNJ2/MCUB/PDE4B	5	CC
GO:0005903	brush border	2/224	99/19717	0.310371	0.525731	0.433386	ABCC2/MME	2	CC
GO:0005790	smooth endoplasmic reticulum	1/224	34/19717	0.322133	0.538706	0.444082	KCNJ2	1	CC
GO:0098686	hippocampal mossy fiber to CA3 synapse	1/224	34/19717	0.322133	0.538706	0.444082	EPHA7	1	CC
GO:0005796	Golgi lumen	2/224	102/19717	0.322899	0.538706	0.444082	GOLIM4/PCSK5	2	CC
GO:1990351	transporter complex	5/224	332/19717	0.326015	0.541184	0.446125	HSPA2/KCNJ16/KCNJ2/MCUB/PDE4B	5	CC
GO:0005667	transcription regulator complex	6/224	415/19717	0.333272	0.55048	0.453788	BEX1/FOXF2/LMO4/MEIS1/PDLIM1/TCF4	6	CC
GO:0042470	melanosome	2/224	106/19717	0.339512	0.555262	0.45773	OCA2/RAB32	2	CC
GO:0048770	pigment granule	2/224	106/19717	0.339512	0.555262	0.45773	OCA2/RAB32	2	CC
GO:0031463	Cul3-RING ubiquitin ligase complex	1/224	37/19717	0.345015	0.556043	0.458374	ENC1	1	CC
GO:0034358	plasma lipoprotein particle	1/224	37/19717	0.345015	0.556043	0.458374	APOM	1	CC
GO:1990777	lipoprotein particle	1/224	37/19717	0.345015	0.556043	0.458374	APOM	1	CC
GO:0001669	acrosomal vesicle	2/224	108/19717	0.347773	0.557781	0.459807	CAV1/LOXL1	2	CC
GO:0032994	protein-lipid complex	1/224	39/19717	0.35984	0.574361	0.473474	APOM	1	CC
GO:0032590	dendrite membrane	1/224	40/19717	0.367128	0.583188	0.480751	SGCE	1	CC
GO:0008021	synaptic vesicle	3/224	191/19717	0.369672	0.584434	0.481778	MME/PDE4B/SNCA	3	CC
GO:0030863	cortical cytoskeleton	2/224	116/19717	0.380447	0.594568	0.490132	CALD1/CDH2	2	CC
GO:0000307	cyclin-dependent protein kinase holoenzyme complex	1/224	42/19717	0.381455	0.594568	0.490132	CCND2	1	CC
GO:1990391	DNA repair complex	1/224	42/19717	0.381455	0.594568	0.490132	MLH1	1	CC
GO:0043679	axon terminus	2/224	119/19717	0.392525	0.608965	0.502	GLUL/SNCA	2	CC
GO:0022627	cytosolic small ribosomal subunit	1/224	44/19717	0.395459	0.610663	0.5034	HBA2	1	CC
GO:0031304	intrinsic component of mitochondrial inner membrane	1/224	45/19717	0.402343	0.615566	0.507442	MCUB	1	CC
GO:0031305	integral component of mitochondrial inner membrane	1/224	45/19717	0.402343	0.615566	0.507442	MCUB	1	CC
GO:0005923	bicellular tight junction	2/224	123/19717	0.408463	0.622063	0.512798	ANK3/DDX58	2	CC
GO:0031201	SNARE complex	1/224	47/19717	0.415876	0.629056	0.518562	STXBP5L	1	CC
GO:0070382	exocytic vesicle	3/224	207/19717	0.418619	0.629056	0.518562	MME/PDE4B/SNCA	3	CC
GO:0032838	plasma membrane bounded cell projection cytoplasm	3/224	208/19717	0.421641	0.629056	0.518562	HSPB1/KIF5C/NEFL	3	CC
GO:0098858	actin-based cell projection	3/224	208/19717	0.421641	0.629056	0.518562	ACTA2/ACTG2/GPM6A	3	CC
GO:0031312	extrinsic component of organelle membrane	1/224	48/19717	0.422528	0.629056	0.518562	ANXA1	1	CC
GO:0070160	tight junction	2/224	128/19717	0.428096	0.6345	0.52305	ANK3/DDX58	2	CC
GO:0060076	excitatory synapse	1/224	50/19717	0.435607	0.642762	0.529861	PDE4B	1	CC
GO:0005882	intermediate filament	3/224	214/19717	0.439659	0.645871	0.532424	KRT18/KRT24/NEFL	3	CC
GO:0043195	terminal bouton	1/224	51/19717	0.442035	0.645878	0.532429	SNCA	1	CC
GO:0045335	phagocytic vesicle	2/224	132/19717	0.443555	0.645878	0.532429	ANXA3/RAB32	2	CC
GO:0031902	late endosome membrane	2/224	134/19717	0.451197	0.654138	0.539238	HLA-DMB/LITAF	2	CC
GO:0031526	brush border membrane	1/224	53/19717	0.454674	0.656312	0.54103	ABCC2	1	CC
GO:0030133	transport vesicle	5/224	392/19717	0.460376	0.661666	0.545444	CD55/GOLIM4/MME/PDE4B/SNCA	5	CC
GO:0000793	condensed chromosome	3/224	223/19717	0.466275	0.66262	0.546231	HSPA2/MLH1/STAG3	3	CC
GO:0005871	kinesin complex	1/224	55/19717	0.467027	0.66262	0.546231	KIF5C	1	CC
GO:0016459	myosin complex	1/224	55/19717	0.467027	0.66262	0.546231	MYL5	1	CC
GO:0032589	neuron projection membrane	1/224	57/19717	0.479102	0.676606	0.557761	SGCE	1	CC
GO:0043296	apical junction complex	2/224	143/19717	0.484836	0.676606	0.557761	ANK3/DDX58	2	CC
GO:0005637	nuclear inner membrane	1/224	58/19717	0.485037	0.676606	0.557761	IFI27	1	CC
GO:0035577	azurophil granule membrane	1/224	58/19717	0.485037	0.676606	0.557761	ATP8A1	1	CC
GO:0005778	peroxisomal membrane	1/224	60/19717	0.496706	0.684259	0.564069	TMEM35A	1	CC
GO:0030173	integral component of Golgi membrane	1/224	60/19717	0.496706	0.684259	0.564069	PCSK5	1	CC
GO:0031903	microbody membrane	1/224	60/19717	0.496706	0.684259	0.564069	TMEM35A	1	CC
GO:0101003	ficolin-1-rich granule membrane	1/224	61/19717	0.502441	0.689299	0.568224	CD55	1	CC
GO:0005795	Golgi stack	2/224	149/19717	0.506543	0.691242	0.569825	CLIP3/GOLIM4	2	CC
GO:0031253	cell projection membrane	4/224	326/19717	0.508649	0.691242	0.569825	ABCC2/DDX58/FAM107A/SGCE	4	CC
GO:0098862	cluster of actin-based cell projections	2/224	150/19717	0.510103	0.691242	0.569825	ABCC2/MME	2	CC
GO:0031228	intrinsic component of Golgi membrane	1/224	65/19717	0.524739	0.708184	0.583792	PCSK5	1	CC
GO:0010494	cytoplasmic stress granule	1/224	66/19717	0.530156	0.712283	0.58717	LIN28A	1	CC
GO:0005801	cis-Golgi network	1/224	68/19717	0.540807	0.712283	0.58717	GOLIM4	1	CC
GO:0032153	cell division site	1/224	68/19717	0.540807	0.712283	0.58717	RND3	1	CC
GO:0044304	main axon	1/224	68/19717	0.540807	0.712283	0.58717	ANK3	1	CC
GO:0045111	intermediate filament cytoskeleton	3/224	251/19717	0.545157	0.712283	0.58717	KRT18/KRT24/NEFL	3	CC
GO:0099568	cytoplasmic region	3/224	251/19717	0.545157	0.712283	0.58717	HSPB1/KIF5C/NEFL	3	CC
GO:0005881	cytoplasmic microtubule	1/224	69/19717	0.546041	0.712283	0.58717	MID1	1	CC
GO:0005905	clathrin-coated pit	1/224	69/19717	0.546041	0.712283	0.58717	ACKR3	1	CC
GO:0005657	replication fork	1/224	70/19717	0.551217	0.712283	0.58717	RADX	1	CC
GO:0016529	sarcoplasmic reticulum	1/224	71/19717	0.556334	0.712283	0.58717	ANK3	1	CC
GO:0033116	endoplasmic reticulum-Golgi intermediate compartment membrane	1/224	71/19717	0.556334	0.712283	0.58717	CD55	1	CC
GO:0005819	spindle	4/224	347/19717	0.557868	0.712283	0.58717	BEX4/HSPA2/HSPB1/MID1	4	CC
GO:0005770	late endosome	3/224	256/19717	0.558526	0.712283	0.58717	HLA-DMB/LITAF/RNF128	3	CC
GO:0005844	polysome	1/224	72/19717	0.561392	0.712283	0.58717	LIN28A	1	CC
GO:0015935	small ribosomal subunit	1/224	72/19717	0.561392	0.712283	0.58717	HBA2	1	CC
GO:0098978	glutamatergic synapse	4/224	349/19717	0.562419	0.712283	0.58717	CDH10/EPHA7/ERBB4/GPM6A	4	CC
GO:0032592	integral component of mitochondrial membrane	1/224	73/19717	0.566393	0.712283	0.58717	MCUB	1	CC
GO:0070821	tertiary granule membrane	1/224	73/19717	0.566393	0.712283	0.58717	PLAU	1	CC
GO:0098573	intrinsic component of mitochondrial membrane	1/224	74/19717	0.571338	0.715789	0.590061	MCUB	1	CC
GO:0005765	lysosomal membrane	4/224	354/19717	0.573684	0.716026	0.590256	ATP8A1/HLA-DMB/LITAF/OCA2	4	CC
GO:0098852	lytic vacuole membrane	4/224	355/19717	0.575917	0.716122	0.590335	ATP8A1/HLA-DMB/LITAF/OCA2	4	CC
GO:0000792	heterochromatin	1/224	76/19717	0.581059	0.718194	0.592043	SALL1	1	CC
GO:0001726	ruffle	2/224	172/19717	0.584073	0.718194	0.592043	DDX58/FAM107A	2	CC
GO:0005775	vacuolar lumen	2/224	172/19717	0.584073	0.718194	0.592043	C3/SERPINA3	2	CC
GO:0005758	mitochondrial intermembrane space	1/224	79/19717	0.59523	0.728214	0.600303	SNCA	1	CC
GO:0055037	recycling endosome	2/224	176/19717	0.596609	0.728214	0.600303	ACKR3/CLIP3	2	CC
GO:0098562	cytoplasmic side of membrane	2/224	178/19717	0.60277	0.732353	0.603715	EPM2AIP1/LITAF	2	CC
GO:0055038	recycling endosome membrane	1/224	81/19717	0.604412	0.732353	0.603715	CLIP3	1	CC
GO:0000932	P-body	1/224	84/19717	0.617797	0.745849	0.614841	LIN28A	1	CC
GO:0000790	nuclear chromatin	4/224	376/19717	0.621257	0.747309	0.616044	DLX5/KLF2/MEF2C/TCF4	4	CC
GO:0005743	mitochondrial inner membrane	5/224	473/19717	0.626403	0.750779	0.618905	CKMT1A/CKMT1B/MCUB/PLA2G4A/SNCA	5	CC
GO:0001750	photoreceptor outer segment	1/224	88/19717	0.634945	0.752863	0.620623	PTPRK	1	CC
GO:0031970	organelle envelope lumen	1/224	88/19717	0.634945	0.752863	0.620623	SNCA	1	CC
GO:1902554	serine/threonine protein kinase complex	1/224	88/19717	0.634945	0.752863	0.620623	CCND2	1	CC
GO:0032580	Golgi cisterna membrane	1/224	92/19717	0.651326	0.769539	0.634369	GOLIM4	1	CC
GO:0005776	autophagosome	1/224	93/19717	0.655306	0.770243	0.63495	SRPX	1	CC
GO:0031965	nuclear membrane	3/224	296/19717	0.656563	0.770243	0.63495	CCND2/IFI27/SNCA	3	CC
GO:0045095	keratin filament	1/224	95/19717	0.663131	0.775209	0.639044	KRT18	1	CC
GO:0005774	vacuolar membrane	4/224	412/19717	0.691585	0.802774	0.661767	ATP8A1/HLA-DMB/LITAF/OCA2	4	CC
GO:0030672	synaptic vesicle membrane	1/224	104/19717	0.696209	0.802774	0.661767	SNCA	1	CC
GO:0099501	exocytic vesicle membrane	1/224	104/19717	0.696209	0.802774	0.661767	SNCA	1	CC
GO:0036464	cytoplasmic ribonucleoprotein granule	2/224	212/19717	0.696785	0.802774	0.661767	HOXD10/LIN28A	2	CC
GO:0005874	microtubule	4/224	416/19717	0.6988	0.802774	0.661767	BEX4/KIF5C/MAP7/MID1	4	CC
GO:0016363	nuclear matrix	1/224	109/19717	0.713166	0.813647	0.67073	ENC1	1	CC
GO:1902911	protein kinase complex	1/224	109/19717	0.713166	0.813647	0.67073	CCND2	1	CC
GO:0022626	cytosolic ribosome	1/224	112/19717	0.722885	0.818572	0.67479	HBA2	1	CC
GO:0035770	ribonucleoprotein granule	2/224	223/19717	0.723004	0.818572	0.67479	HOXD10/LIN28A	2	CC
GO:0097733	photoreceptor cell cilium	1/224	113/19717	0.726052	0.818572	0.67479	PTPRK	1	CC
GO:1990204	oxidoreductase complex	1/224	114/19717	0.729182	0.818572	0.67479	RRM2	1	CC
GO:0030665	clathrin-coated vesicle membrane	1/224	115/19717	0.732276	0.818572	0.67479	EREG	1	CC
GO:0097731	9+0 non-motile cilium	1/224	115/19717	0.732276	0.818572	0.67479	PTPRK	1	CC
GO:0031985	Golgi cisterna	1/224	116/19717	0.735336	0.819233	0.675335	GOLIM4	1	CC
GO:0101002	ficolin-1-rich granule	1/224	124/19717	0.75859	0.839507	0.692047	TIMP2	1	CC
GO:1904813	ficolin-1-rich granule lumen	1/224	124/19717	0.75859	0.839507	0.692047	TIMP2	1	CC
GO:0031301	integral component of organelle membrane	3/224	350/19717	0.762683	0.839981	0.692438	ELOVL4/MCUB/PCSK5	3	CC
GO:0005793	endoplasmic reticulum-Golgi intermediate compartment	1/224	126/19717	0.764079	0.839981	0.692438	CD55	1	CC
GO:0034399	nuclear periphery	1/224	131/19717	0.777263	0.848626	0.699565	ENC1	1	CC
GO:0005759	mitochondrial matrix	4/224	469/19717	0.7831	0.848626	0.699565	ALDH2/ERBB4/GPX1/SNCA	4	CC
GO:0005777	peroxisome	1/224	134/19717	0.784818	0.848626	0.699565	TMEM35A	1	CC
GO:0042579	microbody	1/224	134/19717	0.784818	0.848626	0.699565	TMEM35A	1	CC
GO:0043204	perikaryon	1/224	134/19717	0.784818	0.848626	0.699565	GLUL	1	CC
GO:0098800	inner mitochondrial membrane protein complex	1/224	135/19717	0.78728	0.848626	0.699565	MCUB	1	CC
GO:0061695	transferase complex, transferring phosphorus-containing groups	2/224	259/19717	0.795788	0.855021	0.704836	CCND2/PIK3R3	2	CC
GO:0031300	intrinsic component of organelle membrane	3/224	381/19717	0.810617	0.868145	0.715655	ELOVL4/MCUB/PCSK5	3	CC
GO:0005840	ribosome	2/224	272/19717	0.817617	0.870845	0.717881	HBA2/SNCA	2	CC
GO:0097730	non-motile cilium	1/224	149/19717	0.818935	0.870845	0.717881	PTPRK	1	CC
GO:0030176	integral component of endoplasmic reticulum membrane	1/224	150/19717	0.821008	0.870845	0.717881	ELOVL4	1	CC
GO:0009898	cytoplasmic side of plasma membrane	1/224	154/19717	0.829065	0.876356	0.722424	LITAF	1	CC
GO:0016607	nuclear speck	3/224	397/19717	0.832003	0.876356	0.722424	FAM107A/IFI16/MEF2C	3	CC
GO:0031227	intrinsic component of endoplasmic reticulum membrane	1/224	158/19717	0.836761	0.876356	0.722424	ELOVL4	1	CC
GO:0031461	cullin-RING ubiquitin ligase complex	1/224	158/19717	0.836761	0.876356	0.722424	ENC1	1	CC
GO:0000922	spindle pole	1/224	164/19717	0.847663	0.883107	0.727989	BEX4	1	CC
GO:0090575	RNA polymerase II transcription regulator complex	1/224	166/19717	0.851134	0.883107	0.727989	TCF4	1	CC
GO:0098802	plasma membrane signaling receptor complex	2/224	295/19717	0.851187	0.883107	0.727989	IL6/OSMR	2	CC
GO:0030496	midbody	1/224	173/19717	0.862672	0.892234	0.735513	TACC1	1	CC
GO:0031514	motile cilium	1/224	179/19717	0.87185	0.898926	0.74103	ANXA1	1	CC
GO:0030662	coated vesicle membrane	1/224	182/19717	0.876208	0.900622	0.742428	EREG	1	CC
GO:0030136	clathrin-coated vesicle	1/224	188/19717	0.884485	0.906227	0.747048	EREG	1	CC
GO:0044391	ribosomal subunit	1/224	190/19717	0.88712	0.906227	0.747048	HBA2	1	CC
GO:0000775	chromosome, centromeric region	1/224	193/19717	0.890961	0.907359	0.747981	STAG3	1	CC
GO:0005635	nuclear envelope	3/224	464/19717	0.900493	0.914262	0.753672	CCND2/IFI27/SNCA	3	CC
GO:0098687	chromosomal region	2/224	347/19717	0.907345	0.916579	0.755582	SALL1/STAG3	2	CC
GO:0030658	transport vesicle membrane	1/224	208/19717	0.908297	0.916579	0.755582	SNCA	1	CC
GO:0098798	mitochondrial protein complex	1/224	259/19717	0.949152	0.954905	0.787176	MCUB	1	CC
GO:0000151	ubiquitin ligase complex	1/224	282/19717	0.961046	0.96395	0.794632	ENC1	1	CC
GO:0030135	coated vesicle	1/224	289/19717	0.964083	0.964083	0.794742	EREG	1	CC
GO:0048018	receptor ligand activity	21/206	482/17696	2.25019e-07	5.9372e-05	5.22446e-05	AMBN/C5/CALCB/CCL2/CCL20/CCN3/CXCL8/EPHA7/EREG/FGF2/GAL/IL18/IL1A/IL1B/IL32/IL6/JAG1/PDGFC/PDGFD/SCG2/XCL1	21	MF
GO:0030546	signaling receptor activator activity	21/206	487/17696	2.66841e-07	5.9372e-05	5.22446e-05	AMBN/C5/CALCB/CCL2/CCL20/CCN3/CXCL8/EPHA7/EREG/FGF2/GAL/IL18/IL1A/IL1B/IL32/IL6/JAG1/PDGFC/PDGFD/SCG2/XCL1	21	MF
GO:0061134	peptidase regulator activity	12/206	219/17696	1.02307e-05	0.00119168	0.00104862	C3/C5/CAV1/COL6A3/CRIM1/MAL/SERPINA3/SERPINE1/SERPINE2/SNCA/TFPI2/TIMP2	12	MF
GO:0008201	heparin binding	10/206	169/17696	2.94407e-05	0.00252144	0.00221875	ADAMTS1/ADAMTS5/CCN3/COL11A1/FGF2/LIPG/NDNF/NELL2/SERPINE2/SLIT2	10	MF
GO:0019199	transmembrane receptor protein kinase activity	7/206	79/17696	3.73135e-05	0.00252144	0.00221875	AXL/CRIM1/EPHA7/ERBB4/PDGFRL/SOSTDC1/TGFBR2	7	MF
GO:0005539	glycosaminoglycan binding	11/206	229/17696	7.97125e-05	0.0035472	0.00312137	ADAMTS1/ADAMTS5/CCN3/COL11A1/FGF2/LIPG/NDNF/NELL2/SERPINE2/SLIT2/TGFBR2	11	MF
GO:0005178	integrin binding	8/206	132/17696	0.000157873	0.00585446	0.00515165	ADAMTS5/CCN3/CDH17/FGF2/IL1B/TGFBI/TIMP2/TSPAN8	8	MF
GO:0070851	growth factor receptor binding	8/206	134/17696	0.000175144	0.00599533	0.00527561	ERBB4/EREG/FGF2/IL1A/IL1B/IL6/PDGFC/PDGFD	8	MF
GO:0050839	cell adhesion molecule binding	16/206	499/17696	0.00025422	0.00759783	0.00668573	ADAMTS5/ANK3/ANXA1/CALD1/CCN3/CDH10/CDH17/CDH2/DSG2/FGF2/IL1B/KRT18/PDLIM1/TGFBI/TIMP2/TSPAN8	16	MF

## Sheet: KEGG
TABLE S4 Functional enrichment
ID	Description	GeneRatio	BgRatio	pvalue	p.adjust	qvalue	geneID	Count
hsa05323	Rheumatoid arthritis	10/120	93/8093	1.01017e-06	0.0002384	0.000196717	CCL2/CCL20/CXCL8/HLA-DMB/IL18/IL1A/IL1B/IL6/MMP1/MMP3	10
hsa04933	AGE-RAGE signaling pathway in diabetic complications	9/120	100/8093	1.57198e-05	0.00185494	0.00153062	CCL2/COL1A2/CXCL8/IL1A/IL1B/IL6/PIK3R3/SERPINE1/TGFBR2	9
hsa04657	IL-17 signaling pathway	8/120	94/8093	7.10334e-05	0.00427512	0.00352764	CCL2/CCL20/CXCL8/IL1B/IL6/LCN2/MMP1/MMP3	8
hsa05144	Malaria	6/120	50/8093	8.74447e-05	0.00427512	0.00352764	CCL2/CXCL8/HBA2/IL18/IL1B/IL6	6
hsa04010	MAPK signaling pathway	14/120	294/8093	0.000106745	0.00427512	0.00352764	ERBB4/EREG/FGF2/HSPA2/HSPB1/IL1A/IL1B/MAP4K2/MEF2C/PDGFC/PDGFD/PLA2G4A/PTPRR/TGFBR2	14
hsa04061	Viral protein interaction with cytokine and cytokine receptor	8/120	100/8093	0.000110286	0.00427512	0.00352764	ACKR3/CCL2/CCL20/CXCL8/IL18/IL6/TNFRSF14/XCL1	8
hsa05142	Chagas disease	8/120	102/8093	0.000126804	0.00427512	0.00352764	C3/CCL2/CXCL8/IL1B/IL6/PIK3R3/SERPINE1/TGFBR2	8
hsa05134	Legionellosis	6/120	57/8093	0.000183521	0.00515564	0.00425421	C3/CXCL8/HSPA2/IL18/IL1B/IL6	6
hsa05143	African trypanosomiasis	5/120	37/8093	0.000196613	0.00515564	0.00425421	F2RL1/HBA2/IL18/IL1B/IL6	5
hsa05321	Inflammatory bowel disease	6/120	65/8093	0.000379353	0.00871298	0.00718957	HLA-DMB/IL18/IL1A/IL1B/IL6/STAT4	6
hsa04060	Cytokine-cytokine receptor interaction	13/120	295/8093	0.000406113	0.00871298	0.00718957	ACKR3/CCL2/CCL20/CXCL8/IL18/IL1A/IL1B/IL32/IL6/OSMR/TGFBR2/TNFRSF14/XCL1	13
hsa05202	Transcriptional misregulation in cancer	10/120	192/8093	0.000539658	0.0106133	0.00875761	CCND2/CXCL8/ID2/IL6/MEF2C/MEIS1/MMP3/PLAU/TGFBR2/TSPAN7	10
hsa05133	Pertussis	6/120	76/8093	0.00087967	0.0159694	0.0131772	C3/C5/CXCL8/IL1A/IL1B/IL6	6
hsa05164	Influenza A	9/120	172/8093	0.000994616	0.0167664	0.0138349	CCL2/CXCL8/DDX58/HLA-DMB/IL18/IL1A/IL1B/IL6/PIK3R3	9
hsa01521	EGFR tyrosine kinase inhibitor resistance	6/120	79/8093	0.00107889	0.0169745	0.0140066	AXL/FGF2/IL6/PDGFC/PDGFD/PIK3R3	6
hsa05417	Lipid and atherosclerosis	10/120	215/8093	0.00129059	0.0183984	0.0151815	CCL2/CXCL8/HSPA2/IL18/IL1B/IL6/LBP/MMP1/MMP3/PIK3R3	10
hsa04668	TNF signaling pathway	7/120	112/8093	0.00132531	0.0183984	0.0151815	CCL2/CCL20/IL1B/IL6/JAG1/MMP3/PIK3R3	7
hsa05171	Coronavirus disease - COVID-19	10/120	232/8093	0.00227311	0.029803	0.0245921	C3/C5/CCL2/CXCL8/DDX58/IL1B/IL6/MMP1/MMP3/PIK3R3	10
hsa05332	Graft-versus-host disease	4/120	42/8093	0.00333129	0.0403889	0.0333271	HLA-DMB/IL1A/IL1B/IL6	4
hsa04640	Hematopoietic cell lineage	6/120	99/8093	0.00342278	0.0403889	0.0333271	CD55/HLA-DMB/IL1A/IL1B/IL6/MME	6
hsa05146	Amoebiasis	6/120	102/8093	0.00396838	0.0442362	0.0365018	COL1A2/CXCL8/HSPB1/IL1B/IL6/PIK3R3	6
hsa05135	Yersinia infection	7/120	137/8093	0.00415471	0.0442362	0.0365018	CCL2/CXCL8/ELMO1/IL18/IL1B/IL6/PIK3R3	7
hsa05162	Measles	7/120	139/8093	0.00449859	0.0442362	0.0365018	CCND2/DDX58/HSPA2/IL1A/IL1B/IL6/PIK3R3	7
hsa05418	Fluid shear stress and atherosclerosis	7/120	139/8093	0.00449859	0.0442362	0.0365018	CAV1/CCL2/IL1A/IL1B/KLF2/MEF2C/PIK3R3	7
