# Supplementary material for: Identification of EMP1 as a critical gene for cisplatin resistance in ovarian cancer by using integrated bioinformatics analysis
Source: Cancer Med. 2023 Jan 27;12(7):9024–40. doi: 10.1002/cam4.5637 (PMC10134351; doi:10.1002/cam4.5637)
Supplement: Supplementary file 12 — Table S5. [file CAM4-12-9024-s007.xlsx]

## Sheet: Univariate Cox forest plot
TABLE S5 Differential expression genes (DEGs) related to prognosis identified by univariate Cox regression analyses
uni_cox_sig_genes	beta	se	Hazard_Ratio	CI	Wald_pvalue	Likelihood_pvalue
PDE4B	0.00969193	0.00428707	1.00974	1.00129-1.01826	0.0237757	0.0604429
LMO4	-0.00242154	0.000882058	0.997581	0.99586-0.99931	0.00604511	0.00394457
GBP1	-0.00233663	0.000925941	0.997666	0.99586-0.99948	0.0116186	0.00743024
HOXD11	0.0524459	0.0165128	1.05385	1.02028-1.08851	0.0014928	0.0117648
HOXD10	0.0156417	0.0070716	1.01576	1.00178-1.02994	0.0269734	0.0598063
COL6A3	0.000360797	0.000159561	1.00036	1.00005-1.00067	0.0237482	0.0301485
TGFBR2	0.00415572	0.00164324	1.00416	1.00094-1.0074	0.0114396	0.0147252
SLITRK3	0.202196	0.0867373	1.22409	1.03272-1.45092	0.0197467	0.0402994
TGFBI	0.00150451	0.000356678	1.00151	1.00081-1.00221	2.46339e-05	0.000159086
PSMB8	-0.00294144	0.000997039	0.997063	0.99512-0.99901	0.00317595	0.00177483
PSMB9	-0.00380395	0.00118793	0.996203	0.99389-0.99853	0.00136392	0.000511487
UST	0.0237603	0.0105922	1.02404	1.003-1.04553	0.0248841	0.0328778
COL1A2	6.17988e-05	2.95168e-05	1.00006	1-1.00012	0.0362884	0.0431722
SERPINE1	0.00105221	0.000368665	1.00105	1.00033-1.00178	0.00431573	0.0227371
TSPAN7	-0.00291711	0.00148309	0.997087	0.99419-0.99999	0.0491936	0.0342094
LOXL2	0.00336087	0.0014202	1.00337	1.00058-1.00616	0.0179584	0.0298621
ANKRD22	-0.0652007	0.0277855	0.936879	0.88722-0.98932	0.0189468	0.0119764
EMP1	0.0026713	0.000665025	1.00267	1.00137-1.00398	5.89824e-05	0.000200685
STARD13	0.01691	0.00821429	1.01705	1.00081-1.03356	0.0395317	0.0509017
IFI27	-0.000229397	0.000101011	0.999771	0.99957-0.99997	0.0231461	0.0167537
UBB	-0.00052771	0.0002683	0.999472	0.99895-1	0.0491988	0.0444465
TGM2	0.000797595	0.000286578	1.0008	1.00024-1.00136	0.00538304	0.00985394
AXL	0.00490351	0.00217282	1.00492	1.00065-1.0092	0.0240236	0.0287441

## Sheet: top 20 Hub 
TABLE S5 Top 20 hub gene list
Gene symbol	Description	Log2FC	Degree
IL6	Interleukin 6	1.66	54
IL1B	Interleukin 1 Beta	1.67	43
FGF2	Fibroblast Growth Factor 2	0.6	35
CXCL8	C-X-C Motif Chemokine Ligand 8	2.39	30
CCL2	C-C Motif Chemokine Ligand 2	1.9	30
SERPINE1	Serpin Family E Member 1	1.71	27
MMP1	Matrix Metallopeptidase 1	1.65	24
MMP3	Matrix Metallopeptidase 3	-1.49	23
CDH2	Cadherin 2	-1.8	23
LOX	Lysyl Oxidase	0.2	23
CAV1	Caveolin 1	1.6	22
TIMP2	TIMP Metallopeptidase Inhibitor 2	1.26	20
ACTA2	Actin Alpha 2, Smooth Muscle	-0.34	19
COL1A2	Collagen Type I Alpha 2 Chain	0.3	19
IL18	Interleukin 18	1.66	18
IL1A	Interleukin 1 Alpha	1.44	17
DDX58	DExD/H-Box Helicase 58	1.13	15
PLAU	Plasminogen Activator, Urokinase	1.04	15
LCN2	Lipocalin 2	-1	15
TGFBR2	Transforming Growth Factor Beta Receptor 2	1.26	14
