# Supplementary material for: Identification of EMP1 as a critical gene for cisplatin resistance in ovarian cancer by using integrated bioinformatics analysis
Source: Cancer Med. 2023 Jan 27;12(7):9024–40. doi: 10.1002/cam4.5637 (PMC10134351; doi:10.1002/cam4.5637)
Supplement: Supplementary file 13 — Table S6. [file CAM4-12-9024-s013.xlsx]

## Sheet: Sheet1
TABLE S6 Differential expression genes (DEGs) in TCGA-OV
Gene	log2(Fold change)	Average expression	t	P value	Adjusted P value	B	State
PLK2	1.07284	4.7014	10.4953	8.33336e-23	7.39252e-19	40.9353	Up
PMEPA1	1.14748	5.38684	9.16006	3.23985e-18	1.07998e-14	30.6874	Up
GALNT5	1.04893	1.32644	8.80473	4.65783e-17	9.18214e-14	27.9591	Up
GPRC5A	1.29904	5.4645	8.70033	1.00652e-16	1.78577e-13	27.3477	Up
ETV1	1.04752	3.14103	8.41207	8.18885e-16	9.68577e-13	25.2181	Up
COL5A2	1.37672	6.00224	8.28948	1.96913e-15	2.0083e-12	24.4606	Up
GJB2	1.54792	3.63716	8.28468	2.03751e-15	2.0083e-12	24.3761	Up
MEGF10	1.14877	0.577585	8.25033	2.60119e-15	2.42897e-12	24.1709	Up
SCEL	1.28775	2.43601	8.16562	4.73671e-15	4.20193e-12	23.4936	Up
ISM1	1.2028	2.63114	8.12283	6.40099e-15	5.40792e-12	23.2136	Up
CCN4	1.10433	2.62794	8.11286	6.86513e-15	5.53642e-12	23.1445	Up
COL12A1	1.20215	6.78113	8.07283	9.0885e-15	6.7517e-12	22.975	Up
MMP2	1.17881	7.33245	8.07213	9.13318e-15	6.7517e-12	22.9705	Up
SORCS2	1.22305	2.193	7.98892	1.63136e-14	1.11322e-11	22.3001	Up
ADAMTS12	1.23072	3.44447	7.90999	2.81744e-14	1.6256e-11	21.8402	Up
COL6A2	1.0377	8.37065	7.89477	3.12914e-14	1.68234e-11	21.7765	Up
ITGBL1	1.08438	0.82344	7.8869	3.30358e-14	1.71118e-11	21.6979	Up
CCN2	1.06034	7.02213	7.87955	3.47502e-14	1.71118e-11	21.673	Up
ADRA1B	1.11148	1.99384	7.84226	4.48946e-14	2.0961e-11	21.3305	Up
NT5E	1.19457	3.92187	7.81145	5.5442e-14	2.52218e-11	21.2092	Up
ZNF469	1.14936	3.92809	7.77333	7.19279e-14	3.19036e-11	20.9588	Up
SHISA2	1.05903	1.19625	7.75151	8.34513e-14	3.6112e-11	20.7826	Up
COL1A2	1.12983	10.2699	7.74446	8.7546e-14	3.69819e-11	20.7806	Up
COL6A1	1.02407	8.38115	7.69826	1.19777e-13	4.72239e-11	20.4753	Up
COL8A1	1.39007	4.83663	7.68727	1.29032e-13	4.87082e-11	20.4053	Up
MMP13	1.50325	0.678318	7.67029	1.44715e-13	5.34903e-11	20.2844	Up
COL5A1	1.36947	7.28251	7.6644	1.5059e-13	5.4526e-11	20.251	Up
COL1A1	1.28162	11.3131	7.60123	2.3038e-13	7.71206e-11	19.8446	Up
AEBP1	1.16089	7.62298	7.58376	2.59005e-13	8.20583e-11	19.7258	Up
AHNAK2	1.09821	5.76508	7.57193	2.80356e-13	8.57599e-11	19.6497	Up
CLMP	1.02858	2.72337	7.56688	2.89991e-13	8.72036e-11	19.5686	Up
LRRC15	1.79602	2.38405	7.54315	3.39821e-13	1.00485e-10	19.4195	Up
VCAN	1.30929	5.70252	7.49443	4.70042e-13	1.2447e-10	19.1498	Up
COL3A1	1.31432	9.55311	7.46587	5.68113e-13	1.48227e-10	18.9708	Up
TNC	1.17187	4.83128	7.45518	6.09794e-13	1.56797e-10	18.9034	Up
NTM	1.34506	1.73722	7.40359	8.5725e-13	2.08347e-10	18.5361	Up
CNTN1	1.11604	2.79028	7.34219	1.28298e-12	2.91828e-10	18.1511	Up
FBN1	1.12987	4.93919	7.33406	1.35313e-12	3.01234e-10	18.1321	Up
MMP11	1.57844	5.92293	7.33083	1.382e-12	3.02709e-10	18.1048	Up
LOX	1.14268	4.65181	7.29216	1.77882e-12	3.66974e-10	17.8703	Up
COL6A3	1.12273	7.73852	7.27835	1.94612e-12	3.96875e-10	17.7726	Up
COL11A1	1.87713	3.97528	7.19576	3.32339e-12	5.95591e-10	17.2682	Up
PLAU	1.06587	5.29832	7.19627	3.31245e-12	5.95591e-10	17.2627	Up
CSMD2	1.02822	1.82162	7.19597	3.31877e-12	5.95591e-10	17.2303	Up
FAP	1.35912	2.45967	7.13977	4.76459e-12	8.20712e-10	16.892	Up
F13A1	1.03541	4.19532	7.09099	6.51049e-12	1.07411e-09	16.6223	Up
KIF26B	1.14821	3.79088	7.09032	6.53841e-12	1.07411e-09	16.6177	Up
VGLL3	1.0285	2.11792	7.04959	8.47503e-12	1.30751e-09	16.3327	Up
THBS2	1.34306	5.72855	7.03705	9.17778e-12	1.39173e-09	16.2738	Up
ITGA11	1.26085	4.17924	7.02275	1.00495e-11	1.4983e-09	16.2049	Up
OMD	1.05463	0.806274	7.01085	1.08361e-11	1.58888e-09	16.132	Up
WNT7A	1.54514	4.46406	6.98644	1.26448e-11	1.79475e-09	15.982	Up
DCN	1.15321	7.47368	6.98401	1.28404e-11	1.80805e-09	15.9459	Up
TIMP3	1.11853	3.05246	6.97654	1.34601e-11	1.88038e-09	15.9134	Up
NKD2	1.05784	2.92801	6.9566	1.52623e-11	2.11546e-09	15.7902	Up
LAMA3	1.2	5.11701	6.92226	1.8938e-11	2.5263e-09	15.5812	Up
CDH11	1.05879	5.36156	6.91611	1.96829e-11	2.60607e-09	15.5397	Up
DIO2	1.1878	1.18612	6.88914	2.33017e-11	3.01766e-09	15.3924	Up
ADAM12	1.2449	3.78157	6.87858	2.489e-11	3.19999e-09	15.3345	Up
FN1	1.21002	9.50292	6.80011	4.05386e-11	4.79491e-09	14.8484	Up
KRT6A	1.44828	3.17653	6.79039	4.30531e-11	4.96006e-09	14.8053	Up
LUM	1.42181	6.59818	6.79534	4.17526e-11	4.87352e-09	14.8048	Up
PTGER3	1.05552	2.04707	6.77218	4.81775e-11	5.40991e-09	14.6796	Up
CXCL14	1.50149	3.44203	6.74139	5.82398e-11	6.3392e-09	14.5189	Up
COL10A1	1.49561	3.58919	6.61449	1.264e-10	1.21221e-08	13.7778	Up
FNDC1	1.16979	4.38353	6.60593	1.33133e-10	1.24976e-08	13.7169	Up
CTSK	1.17013	4.80557	6.60249	1.35931e-10	1.26267e-08	13.687	Up
KRT16	1.12688	1.876	6.60067	1.37441e-10	1.27004e-08	13.6869	Up
PRRX1	1.25308	3.70695	6.56364	1.71891e-10	1.51155e-08	13.4829	Up
GFRA1	1.16217	1.47181	6.52149	2.21478e-10	1.87117e-08	13.2395	Up
INHBA	1.3282	3.53075	6.51395	2.31719e-10	1.93923e-08	13.1984	Up
C1orf116	1.04099	3.97893	6.49345	2.6197e-10	2.1821e-08	13.0751	Up
TENM3	1.24131	2.35531	6.43609	3.68718e-10	2.98712e-08	12.7499	Up
ADAMTS2	1.02641	4.0131	6.3478	6.21164e-10	4.67906e-08	12.247	Up
SVEP1	1.08129	2.48115	6.32829	6.96536e-10	5.12778e-08	12.1462	Up
MFAP5	1.25726	4.19815	6.21971	1.31092e-09	8.9455e-08	11.5276	Up
LIX1	1.43473	2.85683	6.18879	1.56707e-09	1.03485e-07	11.3776	Up
SERPINE1	1.09078	5.00635	6.1852	1.59985e-09	1.05128e-07	11.3097	Up
POSTN	1.65699	4.57608	6.12908	2.20791e-09	1.39881e-07	11.0194	Up
PTGIS	1.03094	4.47107	5.95969	5.75778e-09	3.12399e-07	10.099	Up
SERPINB2	1.00448	1.30157	5.88246	8.85179e-09	4.36246e-07	9.73255	Up
SFRP2	1.76151	4.07687	5.8746	9.24532e-09	4.51875e-07	9.66738	Up
UPK1B	1.11495	3.2743	5.84098	1.11314e-08	5.29471e-07	9.51074	Up
MFAP4	1.09218	4.66431	5.51867	6.32272e-08	2.34192e-06	7.80013	Up
SFRP4	1.15521	4.64596	5.50835	6.67596e-08	2.46247e-06	7.74979	Up
CXCL1	1.02828	2.79961	5.42517	1.0313e-07	3.53912e-06	7.41201	Up
VSTM2L	1.0833	2.43257	5.17032	3.78159e-07	1.05967e-05	6.19399	Up
EPYC	1.22598	1.65252	5.1672	3.84109e-07	1.06649e-05	6.17269	Up
CLDN16	1.30251	5.47257	5.18546	3.50561e-07	1.00317e-05	6.13774	Up
MMP7	1.19621	6.27084	5.18503	3.51323e-07	1.00373e-05	6.11957	Up
FOSB	1.18098	4.91969	5.14623	4.26486e-07	1.17496e-05	5.97015	Up
APOA1	-1.05377	5.59834	-4.88363	1.53537e-06	3.39876e-05	4.72645	Down
COMP	1.12969	3.83936	4.55312	7.12139e-06	0.000122668	3.37363	Up
KIAA1324	-1.11339	3.45315	-4.50746	8.74185e-06	0.000145359	3.20757	Down
ZIC2	-1.00713	0.894317	-4.19386	3.41389e-05	0.000438273	1.93173	Down
SST	-1.17838	4.18554	-3.76745	0.000191008	0.00176504	0.278077	Down
