# Supplementary material for: Identification of EMP1 as a critical gene for cisplatin resistance in ovarian cancer by using integrated bioinformatics analysis
Source: Cancer Med. 2023 Jan 27;12(7):9024–40. doi: 10.1002/cam4.5637 (PMC10134351; doi:10.1002/cam4.5637)
Supplement: Supplementary file 14 — Table S7. [file CAM4-12-9024-s001.xlsx]

## Sheet: GO
TABLE S7 GSEA-based GO analysis
ID	Description	setSize	enrichmentScore	NES	pvalue	rank	leading_edge
GO:0030199	collagen fibril organization	60	0.809834	2.44142	0.0011325	1331	tags=48%, list=7%, signal=45%
GO:0030198	extracellular matrix organization	298	0.71228	2.41994	0.001002	1935	tags=45%, list=10%, signal=41%
GO:0043062	extracellular structure organization	299	0.712083	2.41923	0.001002	1935	tags=45%, list=10%, signal=41%
GO:0045229	external encapsulating structure organization	301	0.711503	2.4182	0.001002	1891	tags=45%, list=10%, signal=41%
GO:0032963	collagen metabolic process	91	0.760661	2.39514	0.00107527	2109	tags=51%, list=11%, signal=46%
GO:0002062	chondrocyte differentiation	106	0.722093	2.30398	0.00105263	3799	tags=71%, list=19%, signal=57%
GO:0010712	regulation of collagen metabolic process	36	0.813693	2.29996	0.00121065	2104	tags=62%, list=11%, signal=56%
GO:0001525	angiogenesis	504	0.666674	2.29648	0.000999001	3410	tags=52%, list=17%, signal=44%
GO:0040017	positive regulation of locomotion	539	0.664203	2.29111	0.000999001	3516	tags=51%, list=18%, signal=43%
GO:0071526	semaphorin-plexin signaling pathway	43	0.79218	2.29109	0.00116959	2300	tags=61%, list=12%, signal=54%
GO:0014812	muscle cell migration	81	0.732271	2.28842	0.00108342	2985	tags=49%, list=15%, signal=42%
GO:0030335	positive regulation of cell migration	505	0.662396	2.28175	0.000999001	3516	tags=51%, list=18%, signal=43%
GO:0002040	sprouting angiogenesis	120	0.710082	2.28023	0.00104603	3373	tags=59%, list=17%, signal=49%
GO:2000147	positive regulation of cell motility	525	0.661689	2.28012	0.000999001	3516	tags=50%, list=18%, signal=43%
GO:0014909	smooth muscle cell migration	68	0.742434	2.276	0.00111483	2985	tags=51%, list=15%, signal=44%
GO:0014910	regulation of smooth muscle cell migration	60	0.754841	2.27563	0.0011325	2985	tags=58%, list=15%, signal=49%
GO:0048514	blood vessel morphogenesis	596	0.659179	2.27433	0.000999001	3410	tags=51%, list=17%, signal=44%
GO:0001568	blood vessel development	673	0.657973	2.27292	0.000999001	3410	tags=50%, list=17%, signal=43%
GO:0032964	collagen biosynthetic process	40	0.792043	2.272	0.00117233	2104	tags=59%, list=11%, signal=52%
GO:0001944	vasculature development	705	0.654313	2.26027	0.000999001	3410	tags=50%, list=17%, signal=43%
GO:0051216	cartilage development	181	0.681026	2.25919	0.00101729	3388	tags=53%, list=17%, signal=44%
GO:0061035	regulation of cartilage development	65	0.740106	2.25705	0.00112233	3799	tags=75%, list=19%, signal=61%
GO:0051272	positive regulation of cellular component movement	537	0.654108	2.2566	0.000999001	3516	tags=50%, list=18%, signal=42%
GO:0033627	cell adhesion mediated by integrin	86	0.717075	2.2522	0.00107411	2506	tags=58%, list=13%, signal=51%
GO:0001706	endoderm formation	55	0.752951	2.2509	0.00112867	1364	tags=41%, list=7%, signal=38%
GO:0090130	tissue migration	291	0.66148	2.24628	0.001002	3377	tags=51%, list=17%, signal=43%
GO:1901888	regulation of cell junction assembly	193	0.67229	2.24522	0.00101317	3516	tags=50%, list=18%, signal=42%
GO:0030334	regulation of cell migration	856	0.647706	2.24351	0.000999001	3529	tags=48%, list=18%, signal=41%
GO:0090288	negative regulation of cellular response to growth factor stimulus	99	0.706517	2.24111	0.00106383	2285	tags=47%, list=12%, signal=42%
GO:0040036	regulation of fibroblast growth factor receptor signaling pathway	30	0.820949	2.24066	0.00125313	2248	tags=67%, list=11%, signal=59%
GO:0090132	epithelium migration	286	0.659363	2.2375	0.00100301	3377	tags=51%, list=17%, signal=43%
GO:0090504	epiboly	35	0.799995	2.23562	0.00123609	2760	tags=50%, list=14%, signal=43%
GO:0010631	epithelial cell migration	283	0.658261	2.23373	0.001001	3377	tags=51%, list=17%, signal=43%
GO:0090287	regulation of cellular response to growth factor stimulus	276	0.657939	2.23196	0.001002	3993	tags=53%, list=20%, signal=43%
GO:0048661	positive regulation of smooth muscle cell proliferation	77	0.720567	2.23167	0.00110619	2985	tags=59%, list=15%, signal=50%
GO:0043542	endothelial cell migration	206	0.663879	2.2294	0.0010101	3377	tags=53%, list=17%, signal=45%
GO:0002011	morphogenesis of an epithelial sheet	56	0.745406	2.22604	0.00114025	2760	tags=46%, list=14%, signal=40%
GO:0007157	heterophilic cell-cell adhesion via plasma membrane cell adhesion molecules	47	0.76426	2.22599	0.00117096	3306	tags=60%, list=17%, signal=50%
GO:0044319	wound healing, spreading of cells	34	0.797884	2.22477	0.00123457	2760	tags=49%, list=14%, signal=42%
GO:0090505	epiboly involved in wound healing	34	0.797884	2.22477	0.00123457	2760	tags=49%, list=14%, signal=42%
GO:0048660	regulation of smooth muscle cell proliferation	132	0.685954	2.219	0.0010395	2988	tags=52%, list=15%, signal=45%
GO:0098742	cell-cell adhesion via plasma-membrane adhesion molecules	265	0.65438	2.21742	0.001002	3338	tags=52%, list=17%, signal=44%
GO:0050920	regulation of chemotaxis	213	0.658899	2.21492	0.00100705	3516	tags=51%, list=18%, signal=42%
GO:2000145	regulation of cell motility	908	0.638043	2.21425	0.000999001	3529	tags=47%, list=18%, signal=40%
GO:0045667	regulation of osteoblast differentiation	121	0.68827	2.21158	0.00104493	3996	tags=62%, list=20%, signal=50%
GO:0040012	regulation of locomotion	947	0.636644	2.21101	0.000999001	3529	tags=46%, list=18%, signal=40%
GO:0060326	cell chemotaxis	291	0.650542	2.20914	0.001002	3673	tags=53%, list=19%, signal=44%
GO:0048659	smooth muscle cell proliferation	135	0.682496	2.20881	0.0010395	2988	tags=52%, list=15%, signal=44%
GO:0035987	endodermal cell differentiation	46	0.761039	2.20728	0.00117371	1364	tags=40%, list=7%, signal=37%
GO:0032965	regulation of collagen biosynthetic process	31	0.801037	2.2012	0.00124378	2104	tags=59%, list=11%, signal=53%
GO:0010632	regulation of epithelial cell migration	218	0.653649	2.1995	0.00100604	3377	tags=50%, list=17%, signal=42%
GO:0007156	homophilic cell adhesion via plasma membrane adhesion molecules	163	0.668012	2.19759	0.00102249	3907	tags=59%, list=20%, signal=48%
GO:0051963	regulation of synapse assembly	99	0.691874	2.19466	0.00106383	3313	tags=51%, list=17%, signal=43%
GO:0061448	connective tissue development	243	0.650475	2.1941	0.00100604	3388	tags=49%, list=17%, signal=41%
GO:0032330	regulation of chondrocyte differentiation	49	0.74689	2.19375	0.00115741	3799	tags=79%, list=19%, signal=64%
GO:0030574	collagen catabolic process	40	0.764683	2.19352	0.00117233	2109	tags=59%, list=11%, signal=52%
GO:0001704	formation of primary germ layer	117	0.684816	2.19189	0.00104822	2914	tags=44%, list=15%, signal=38%
GO:0001667	ameboidal-type cell migration	400	0.63921	2.19114	0.000999001	3396	tags=48%, list=17%, signal=41%
GO:0030336	negative regulation of cell migration	261	0.646904	2.19016	0.00100301	3063	tags=46%, list=16%, signal=39%
GO:0071559	response to transforming growth factor beta	237	0.648132	2.18572	0.00100806	3516	tags=47%, list=18%, signal=39%
GO:1901342	regulation of vasculature development	273	0.644306	2.18367	0.00100402	3777	tags=52%, list=19%, signal=43%
GO:0001649	osteoblast differentiation	221	0.648148	2.18324	0.00100604	3801	tags=52%, list=19%, signal=43%
GO:0045766	positive regulation of angiogenesis	151	0.666554	2.18187	0.00102775	3396	tags=53%, list=17%, signal=44%
GO:1904018	positive regulation of vasculature development	151	0.666554	2.18187	0.00102775	3396	tags=53%, list=17%, signal=44%
GO:0002063	chondrocyte development	30	0.799229	2.18138	0.00125313	2558	tags=71%, list=13%, signal=62%
GO:0006935	chemotaxis	578	0.631974	2.18037	0.000999001	3689	tags=49%, list=19%, signal=41%
GO:1901890	positive regulation of cell junction assembly	101	0.685135	2.18024	0.0010582	3046	tags=45%, list=16%, signal=38%
GO:0045765	regulation of angiogenesis	269	0.642952	2.17928	0.00100301	4035	tags=54%, list=21%, signal=44%
GO:0071560	cellular response to transforming growth factor beta stimulus	231	0.646226	2.17736	0.00100908	3516	tags=46%, list=18%, signal=38%
GO:0042330	taxis	582	0.630993	2.17708	0.000999001	3689	tags=49%, list=19%, signal=41%
GO:0035239	tube morphogenesis	826	0.627844	2.17559	0.000999001	3556	tags=46%, list=18%, signal=39%
GO:0040013	negative regulation of locomotion	308	0.639287	2.1735	0.001002	3229	tags=46%, list=16%, signal=39%
GO:0051270	regulation of cellular component movement	977	0.625424	2.17138	0.000999001	3529	tags=45%, list=18%, signal=39%
GO:0007160	cell-matrix adhesion	224	0.644392	2.16882	0.00100806	4764	tags=60%, list=24%, signal=46%
GO:0010594	regulation of endothelial cell migration	159	0.660882	2.16755	0.00102669	3377	tags=51%, list=17%, signal=42%
GO:0007492	endoderm development	78	0.697879	2.16731	0.00110011	1969	tags=38%, list=10%, signal=34%
GO:0071711	basement membrane organization	32	0.784735	2.16674	0.00124224	1250	tags=48%, list=6%, signal=45%
GO:0050922	negative regulation of chemotaxis	62	0.718088	2.16614	0.00113122	3021	tags=56%, list=15%, signal=47%
GO:0051965	positive regulation of synapse assembly	61	0.71912	2.16582	0.00113379	3014	tags=50%, list=15%, signal=42%
GO:0031589	cell-substrate adhesion	351	0.633579	2.16529	0.000999001	3542	tags=47%, list=18%, signal=39%
GO:0001503	ossification	391	0.630543	2.16004	0.000999001	3655	tags=48%, list=19%, signal=40%
GO:2000146	negative regulation of cell motility	274	0.636535	2.15731	0.00100402	3063	tags=45%, list=16%, signal=38%
GO:0060021	roof of mouth development	90	0.685259	2.15712	0.00107643	1960	tags=36%, list=10%, signal=32%
GO:0060348	bone development	217	0.640146	2.15376	0.00100604	2298	tags=41%, list=12%, signal=37%
GO:0010634	positive regulation of epithelial cell migration	144	0.660619	2.15194	0.00103199	3377	tags=51%, list=17%, signal=42%
GO:0051271	negative regulation of cellular component movement	282	0.633176	2.14778	0.001001	3063	tags=44%, list=16%, signal=38%
GO:0038084	vascular endothelial growth factor signaling pathway	41	0.74862	2.14707	0.00117925	3267	tags=63%, list=17%, signal=52%
GO:0034329	cell junction assembly	401	0.62451	2.14089	0.000999001	4430	tags=53%, list=23%, signal=42%
GO:0050678	regulation of epithelial cell proliferation	322	0.628291	2.14033	0.001	3086	tags=44%, list=16%, signal=37%
GO:0050918	positive chemotaxis	55	0.715932	2.14023	0.00112867	2035	tags=40%, list=10%, signal=36%
GO:0006911	phagocytosis, engulfment	56	0.716441	2.13954	0.00114025	3048	tags=60%, list=16%, signal=51%
GO:0090101	negative regulation of transmembrane receptor protein serine/threonine kinase signaling pathway	122	0.663891	2.13856	0.00104167	3631	tags=50%, list=19%, signal=41%
GO:0050679	positive regulation of epithelial cell proliferation	185	0.643758	2.13845	0.00101729	3086	tags=47%, list=16%, signal=40%
GO:0007416	synapse assembly	172	0.646068	2.13611	0.00102041	3313	tags=49%, list=17%, signal=41%
GO:0060840	artery development	95	0.673467	2.1344	0.0010627	3828	tags=64%, list=20%, signal=52%
GO:0035924	cellular response to vascular endothelial growth factor stimulus	60	0.707761	2.1337	0.0011325	2285	tags=51%, list=12%, signal=45%
GO:0097485	neuron projection guidance	225	0.633142	2.1312	0.0010101	3306	tags=47%, list=17%, signal=40%
GO:0010717	regulation of epithelial to mesenchymal transition	91	0.676815	2.13112	0.00107527	3456	tags=58%, list=18%, signal=48%
GO:0010595	positive regulation of endothelial cell migration	102	0.669436	2.13111	0.0010582	3377	tags=51%, list=17%, signal=43%
GO:1903844	regulation of cellular response to transforming growth factor beta stimulus	120	0.662867	2.12862	0.00104603	4039	tags=49%, list=21%, signal=39%
GO:0007411	axon guidance	224	0.632387	2.12841	0.00100806	3306	tags=47%, list=17%, signal=40%
GO:0061037	negative regulation of cartilage development	27	0.785685	2.12745	0.00126743	2158	tags=68%, list=11%, signal=60%
GO:0033002	muscle cell proliferation	184	0.640219	2.12726	0.00101729	2988	tags=47%, list=15%, signal=40%
GO:0003170	heart valve development	65	0.697403	2.12682	0.00112233	3887	tags=68%, list=20%, signal=54%
GO:0002042	cell migration involved in sprouting angiogenesis	52	0.717486	2.12512	0.00114286	2923	tags=56%, list=15%, signal=48%
GO:0017015	regulation of transforming growth factor beta receptor signaling pathway	117	0.663937	2.12507	0.00104822	4039	tags=50%, list=21%, signal=40%
GO:0048762	mesenchymal cell differentiation	229	0.630987	2.125	0.00100806	3743	tags=53%, list=19%, signal=43%
GO:0048771	tissue remodeling	153	0.648154	2.12356	0.00102564	4039	tags=56%, list=21%, signal=45%
GO:0045668	negative regulation of osteoblast differentiation	45	0.732256	2.12271	0.00117371	3996	tags=81%, list=20%, signal=64%
GO:0050730	regulation of peptidyl-tyrosine phosphorylation	242	0.628822	2.12129	0.00100604	3698	tags=45%, list=19%, signal=37%
GO:0030282	bone mineralization	116	0.661161	2.11856	0.00104493	3788	tags=60%, list=19%, signal=48%
GO:0001501	skeletal system development	503	0.61493	2.11838	0.000999001	3655	tags=45%, list=19%, signal=38%
GO:0050673	epithelial cell proliferation	379	0.618511	2.11607	0.000999001	3086	tags=43%, list=16%, signal=37%
GO:1903053	regulation of extracellular matrix organization	48	0.718583	2.10819	0.0011534	4624	tags=62%, list=24%, signal=48%
GO:0007044	cell-substrate junction assembly	91	0.669504	2.1081	0.00107527	5028	tags=69%, list=26%, signal=52%
GO:0150115	cell-substrate junction organization	97	0.663949	2.10754	0.00105932	5028	tags=68%, list=26%, signal=51%
GO:0030595	leukocyte chemotaxis	223	0.624909	2.10299	0.00100806	3673	tags=53%, list=19%, signal=43%
GO:0022617	extracellular matrix disassembly	61	0.698045	2.10235	0.00113379	1891	tags=35%, list=10%, signal=31%
GO:0007179	transforming growth factor beta receptor signaling pathway	181	0.633502	2.10154	0.00101729	4097	tags=49%, list=21%, signal=39%
GO:0018149	peptide cross-linking	28	0.774579	2.10094	0.00126263	1026	tags=47%, list=5%, signal=44%
GO:0030512	negative regulation of transforming growth factor beta receptor signaling pathway	72	0.680441	2.10075	0.00110619	4039	tags=54%, list=21%, signal=43%
GO:0003179	heart valve morphogenesis	55	0.701952	2.09844	0.00112867	3828	tags=70%, list=20%, signal=57%
GO:0045109	intermediate filament organization	52	0.70803	2.09712	0.00114286	1365	tags=30%, list=7%, signal=28%
GO:0061437	renal system vasculature development	28	0.772101	2.09422	0.00126263	2551	tags=79%, list=13%, signal=68%
GO:0061440	kidney vasculature development	28	0.772101	2.09422	0.00126263	2551	tags=79%, list=13%, signal=68%
GO:0001837	epithelial to mesenchymal transition	150	0.638387	2.09079	0.00102669	3743	tags=56%, list=19%, signal=46%
GO:0002686	negative regulation of leukocyte migration	47	0.716942	2.08817	0.00117096	1776	tags=40%, list=9%, signal=36%
GO:0097529	myeloid leukocyte migration	213	0.621192	2.08817	0.00100705	3822	tags=53%, list=20%, signal=43%
GO:0022612	gland morphogenesis	119	0.649564	2.08742	0.00104384	3849	tags=50%, list=20%, signal=41%
GO:0002762	negative regulation of myeloid leukocyte differentiation	47	0.716599	2.08717	0.00117096	2579	tags=61%, list=13%, signal=53%
GO:1904705	regulation of vascular associated smooth muscle cell proliferation	53	0.700895	2.08657	0.00113507	3993	tags=70%, list=20%, signal=56%
GO:0071363	cellular response to growth factor stimulus	627	0.603991	2.08609	0.000999001	3516	tags=43%, list=18%, signal=37%
GO:0098609	cell-cell adhesion	879	0.601747	2.08603	0.000999001	3929	tags=45%, list=20%, signal=38%
GO:0043588	skin development	245	0.617672	2.08536	0.00100503	2053	tags=34%, list=10%, signal=31%
GO:0042060	wound healing	404	0.607889	2.08433	0.000999001	3993	tags=45%, list=20%, signal=37%
GO:0050900	leukocyte migration	364	0.609405	2.08321	0.000999001	3831	tags=50%, list=20%, signal=41%
GO:0044344	cellular response to fibroblast growth factor stimulus	100	0.656118	2.08218	0.0010627	2278	tags=42%, list=12%, signal=37%
GO:0050731	positive regulation of peptidyl-tyrosine phosphorylation	178	0.628074	2.08204	0.00101833	3698	tags=45%, list=19%, signal=37%
GO:0030155	regulation of cell adhesion	718	0.602072	2.08169	0.000999001	3574	tags=41%, list=18%, signal=35%
GO:0010810	regulation of cell-substrate adhesion	206	0.619559	2.08057	0.0010101	3516	tags=45%, list=18%, signal=38%
GO:0050921	positive regulation of chemotaxis	138	0.641167	2.08038	0.00103627	3516	tags=50%, list=18%, signal=41%
GO:0070848	response to growth factor	651	0.601951	2.07957	0.000999001	3516	tags=43%, list=18%, signal=37%
GO:0072006	nephron development	140	0.6405	2.07916	0.00103842	3897	tags=56%, list=20%, signal=46%
GO:0050919	negative chemotaxis	46	0.716822	2.07903	0.00117371	1647	tags=52%, list=8%, signal=48%
GO:0001936	regulation of endothelial cell proliferation	129	0.644272	2.07894	0.00103842	3229	tags=50%, list=16%, signal=42%
GO:0007369	gastrulation	178	0.626523	2.0769	0.00101833	2914	tags=38%, list=15%, signal=33%
GO:0150077	regulation of neuroinflammatory response	34	0.743249	2.07243	0.00123457	3187	tags=70%, list=16%, signal=59%
GO:0032835	glomerulus development	63	0.684114	2.07214	0.00112867	3304	tags=66%, list=17%, signal=55%
GO:1900046	regulation of hemostasis	65	0.679285	2.07157	0.00112233	2964	tags=44%, list=15%, signal=37%
GO:0061138	morphogenesis of a branching epithelium	177	0.62495	2.07071	0.00102041	3410	tags=49%, list=17%, signal=41%
GO:0060485	mesenchyme development	279	0.610493	2.07054	0.001002	3743	tags=50%, list=19%, signal=41%
GO:0045103	intermediate filament-based process	73	0.670082	2.07046	0.00110619	3389	tags=42%, list=17%, signal=35%
GO:0010812	negative regulation of cell-substrate adhesion	60	0.686736	2.07031	0.0011325	2914	tags=47%, list=15%, signal=40%
GO:0034405	response to fluid shear stress	32	0.749806	2.0703	0.00124224	3631	tags=66%, list=19%, signal=54%
GO:0030500	regulation of bone mineralization	77	0.668337	2.06991	0.00110619	3645	tags=64%, list=19%, signal=52%
GO:0007229	integrin-mediated signaling pathway	105	0.648364	2.0685	0.00105597	3138	tags=50%, list=16%, signal=42%
GO:1900047	negative regulation of hemostasis	46	0.712973	2.06787	0.00117371	2772	tags=47%, list=14%, signal=40%
GO:0085029	extracellular matrix assembly	45	0.713253	2.06762	0.00117371	4624	tags=75%, list=24%, signal=58%
GO:0045216	cell-cell junction organization	193	0.618554	2.06576	0.00101317	4259	tags=52%, list=22%, signal=41%
GO:0048729	tissue morphogenesis	594	0.598128	2.06396	0.000999001	3456	tags=41%, list=18%, signal=35%
GO:0001938	positive regulation of endothelial cell proliferation	90	0.655213	2.06253	0.00107643	3220	tags=49%, list=16%, signal=42%
GO:0001763	morphogenesis of a branching structure	191	0.618547	2.0613	0.00101626	3410	tags=48%, list=17%, signal=40%
GO:0071774	response to fibroblast growth factor	105	0.645633	2.05979	0.00105597	3334	tags=48%, list=17%, signal=40%
GO:0030178	negative regulation of Wnt signaling pathway	164	0.625633	2.05857	0.00102145	2482	tags=37%, list=13%, signal=33%
GO:0061041	regulation of wound healing	119	0.640468	2.05819	0.00104384	2964	tags=46%, list=15%, signal=39%
GO:0045104	intermediate filament cytoskeleton organization	72	0.666525	2.05779	0.00110619	3389	tags=41%, list=17%, signal=34%
GO:0007169	transmembrane receptor protein tyrosine kinase signaling pathway	587	0.596246	2.05724	0.000999001	3759	tags=45%, list=19%, signal=37%
GO:0002009	morphogenesis of an epithelium	495	0.597294	2.05563	0.000999001	3456	tags=42%, list=18%, signal=35%
GO:0008038	neuron recognition	49	0.699784	2.05539	0.00115741	2782	tags=55%, list=14%, signal=47%
GO:0009611	response to wounding	525	0.596361	2.05501	0.000999001	3529	tags=42%, list=18%, signal=36%
GO:0043535	regulation of blood vessel endothelial cell migration	85	0.654459	2.05483	0.00107643	2579	tags=44%, list=13%, signal=39%
GO:1990874	vascular associated smooth muscle cell proliferation	54	0.68713	2.05187	0.0011274	3993	tags=69%, list=20%, signal=55%
GO:0048844	artery morphogenesis	68	0.668982	2.05083	0.00111483	3229	tags=60%, list=16%, signal=50%
GO:0032570	response to progesterone	36	0.72516	2.04972	0.00121065	2465	tags=49%, list=13%, signal=43%
GO:0048008	platelet-derived growth factor receptor signaling pathway	51	0.693644	2.04922	0.00114548	3107	tags=56%, list=16%, signal=47%
GO:0007162	negative regulation of cell adhesion	278	0.603719	2.04787	0.001002	3516	tags=48%, list=18%, signal=40%
GO:0072073	kidney epithelium development	135	0.632505	2.04701	0.0010395	3801	tags=55%, list=19%, signal=44%
GO:0010718	positive regulation of epithelial to mesenchymal transition	48	0.697718	2.04698	0.0011534	3743	tags=65%, list=19%, signal=53%
GO:0030316	osteoclast differentiation	92	0.647306	2.04566	0.0010661	2632	tags=49%, list=13%, signal=43%
GO:0048041	focal adhesion assembly	82	0.65478	2.04559	0.00108342	5028	tags=67%, list=26%, signal=50%
GO:0031952	regulation of protein autophosphorylation	40	0.713056	2.04543	0.00117233	2587	tags=48%, list=13%, signal=42%
GO:0110148	biomineralization	157	0.623468	2.04437	0.00102669	3828	tags=54%, list=20%, signal=44%
GO:0030510	regulation of BMP signaling pathway	98	0.644259	2.04327	0.0010627	2185	tags=40%, list=11%, signal=36%
GO:0045669	positive regulation of osteoblast differentiation	65	0.669934	2.04305	0.00112233	1983	tags=39%, list=10%, signal=35%
GO:0007167	enzyme linked receptor protein signaling pathway	902	0.588693	2.04236	0.000999001	3710	tags=42%, list=19%, signal=35%
GO:0072001	renal system development	304	0.600104	2.04144	0.001001	3897	tags=49%, list=20%, signal=40%
GO:0002685	regulation of leukocyte migration	211	0.607865	2.04116	0.00101112	3831	tags=49%, list=20%, signal=40%
GO:0014911	positive regulation of smooth muscle cell migration	33	0.732636	2.03908	0.00123609	2985	tags=59%, list=15%, signal=50%
GO:0031214	biomineral tissue development	156	0.621855	2.03896	0.00102669	3828	tags=54%, list=20%, signal=44%
GO:0030509	BMP signaling pathway	150	0.622424	2.03851	0.00102669	2185	tags=37%, list=11%, signal=33%
GO:0007178	transmembrane receptor protein serine/threonine kinase signaling pathway	334	0.597002	2.03748	0.001001	3516	tags=41%, list=18%, signal=34%
GO:2000027	regulation of animal organ morphogenesis	127	0.631821	2.03738	0.0010395	2248	tags=44%, list=11%, signal=39%
GO:0030278	regulation of ossification	113	0.636289	2.03568	0.00104712	3645	tags=58%, list=19%, signal=48%
GO:0030195	negative regulation of blood coagulation	45	0.702229	2.03567	0.00117371	2772	tags=46%, list=14%, signal=39%
GO:0043534	blood vessel endothelial cell migration	109	0.63672	2.03222	0.00105042	3229	tags=50%, list=16%, signal=42%
GO:0030193	regulation of blood coagulation	63	0.670736	2.03162	0.00112867	2964	tags=44%, list=15%, signal=37%
GO:0001655	urogenital system development	344	0.59446	2.03068	0.001	3897	tags=46%, list=20%, signal=38%
GO:2000181	negative regulation of blood vessel morphogenesis	99	0.640109	2.03045	0.00106383	4035	tags=56%, list=21%, signal=44%
GO:0071621	granulocyte chemotaxis	123	0.63137	2.0304	0.00104384	3737	tags=58%, list=19%, signal=48%
GO:0042476	odontogenesis	123	0.63114	2.02966	0.00104384	3984	tags=49%, list=20%, signal=39%
GO:1903510	mucopolysaccharide metabolic process	86	0.646122	2.02934	0.00107411	1905	tags=36%, list=10%, signal=32%
GO:0090092	regulation of transmembrane receptor protein serine/threonine kinase signaling pathway	243	0.60095	2.02705	0.00100604	3485	tags=41%, list=18%, signal=34%
GO:0001822	kidney development	295	0.596224	2.02632	0.001001	3897	tags=48%, list=20%, signal=39%
GO:1901343	negative regulation of vasculature development	100	0.638407	2.02598	0.0010627	4035	tags=55%, list=21%, signal=44%
GO:0071674	mononuclear cell migration	190	0.608043	2.02574	0.0010142	3810	tags=53%, list=19%, signal=43%
GO:0070371	ERK1 and ERK2 cascade	302	0.59587	2.02552	0.001002	3334	tags=42%, list=17%, signal=35%
GO:0016525	negative regulation of angiogenesis	98	0.638459	2.02488	0.0010627	4035	tags=55%, list=21%, signal=44%
GO:0032602	chemokine production	90	0.643224	2.02479	0.00107643	3599	tags=54%, list=18%, signal=44%
GO:0048864	stem cell development	86	0.644652	2.02473	0.00107411	2300	tags=39%, list=12%, signal=34%
GO:0051893	regulation of focal adhesion assembly	62	0.671012	2.02414	0.00113122	4240	tags=63%, list=22%, signal=49%
GO:0090109	regulation of cell-substrate junction assembly	62	0.671012	2.02414	0.00113122	4240	tags=63%, list=22%, signal=49%
GO:0071772	response to BMP	159	0.61689	2.02327	0.00102669	2185	tags=37%, list=11%, signal=33%
GO:0071773	cellular response to BMP stimulus	159	0.61689	2.02327	0.00102669	2185	tags=37%, list=11%, signal=33%
GO:0150116	regulation of cell-substrate junction organization	67	0.661751	2.02183	0.00112233	5149	tags=69%, list=26%, signal=51%
GO:0048846	axon extension involved in axon guidance	36	0.715058	2.02116	0.00121065	3221	tags=59%, list=16%, signal=49%
GO:1902284	neuron projection extension involved in neuron projection guidance	36	0.715058	2.02116	0.00121065	3221	tags=59%, list=16%, signal=49%
GO:1903670	regulation of sprouting angiogenesis	34	0.72483	2.02107	0.00123457	3705	tags=61%, list=19%, signal=49%
GO:1904707	positive regulation of vascular associated smooth muscle cell proliferation	31	0.734639	2.01874	0.00124378	2695	tags=66%, list=14%, signal=57%
GO:1903034	regulation of response to wounding	148	0.617206	2.0184	0.00102881	3516	tags=48%, list=18%, signal=40%
GO:0008543	fibroblast growth factor receptor signaling pathway	74	0.652973	2.01623	0.00110988	2248	tags=42%, list=11%, signal=37%
GO:0070372	regulation of ERK1 and ERK2 cascade	278	0.59429	2.01588	0.001002	3334	tags=42%, list=17%, signal=35%
GO:0032642	regulation of chemokine production	89	0.641136	2.0154	0.00107643	3599	tags=54%, list=18%, signal=44%
GO:0048333	mesodermal cell differentiation	30	0.738334	2.01518	0.00125313	1786	tags=41%, list=9%, signal=37%
GO:0030857	negative regulation of epithelial cell differentiation	42	0.700546	2.01504	0.00117925	3353	tags=62%, list=17%, signal=52%
GO:0031069	hair follicle morphogenesis	28	0.742564	2.0141	0.00126263	3655	tags=62%, list=19%, signal=51%
GO:0001935	endothelial cell proliferation	145	0.617643	2.01296	0.00103306	3842	tags=54%, list=20%, signal=44%
GO:0048146	positive regulation of fibroblast proliferation	47	0.690892	2.0123	0.00117096	2270	tags=44%, list=12%, signal=39%
GO:0003231	cardiac ventricle development	121	0.625861	2.01104	0.00104493	3506	tags=50%, list=18%, signal=42%
GO:0045785	positive regulation of cell adhesion	428	0.586762	2.01089	0.000999001	3593	tags=38%, list=18%, signal=32%
GO:1990868	response to chemokine	94	0.63505	2.01004	0.00106724	3663	tags=60%, list=19%, signal=49%
GO:1990869	cellular response to chemokine	94	0.63505	2.01004	0.00106724	3663	tags=60%, list=19%, signal=49%
GO:0090049	regulation of cell migration involved in sprouting angiogenesis	36	0.710528	2.00836	0.00121065	3373	tags=59%, list=17%, signal=49%
GO:0048705	skeletal system morphogenesis	216	0.597138	2.00821	0.00100604	2877	tags=41%, list=15%, signal=35%
GO:0008360	regulation of cell shape	149	0.613777	2.00739	0.00102881	5602	tags=66%, list=29%, signal=48%
GO:0002688	regulation of leukocyte chemotaxis	120	0.624754	2.00623	0.00104603	3516	tags=50%, list=18%, signal=42%
GO:1905314	semi-lunar valve development	41	0.699137	2.00515	0.00117925	3887	tags=77%, list=20%, signal=62%
GO:0050819	negative regulation of coagulation	48	0.683146	2.00422	0.0011534	2772	tags=43%, list=14%, signal=37%
GO:1903055	positive regulation of extracellular matrix organization	27	0.740078	2.00395	0.00126743	4624	tags=74%, list=24%, signal=56%
GO:0001823	mesonephros development	96	0.631745	2.00328	0.00106045	3655	tags=53%, list=19%, signal=43%
GO:0061045	negative regulation of wound healing	67	0.65566	2.00322	0.00112233	2772	tags=49%, list=14%, signal=43%
GO:0007431	salivary gland development	36	0.708654	2.00306	0.00121065	1983	tags=59%, list=10%, signal=53%
GO:0061326	renal tubule development	91	0.636116	2.00297	0.00107527	3317	tags=51%, list=17%, signal=42%
GO:0035567	non-canonical Wnt signaling pathway	72	0.648679	2.00269	0.00110619	2914	tags=39%, list=15%, signal=33%
GO:0045670	regulation of osteoclast differentiation	60	0.664195	2.00236	0.0011325	2571	tags=54%, list=13%, signal=47%
GO:0018108	peptidyl-tyrosine phosphorylation	353	0.585894	2.0016	0.000999001	4055	tags=42%, list=21%, signal=34%
GO:0014068	positive regulation of phosphatidylinositol 3-kinase signaling	76	0.647781	2.00152	0.00111111	4904	tags=67%, list=25%, signal=50%
GO:0050680	negative regulation of epithelial cell proliferation	122	0.621295	2.00135	0.00104167	3993	tags=54%, list=20%, signal=43%
GO:0045444	fat cell differentiation	219	0.594459	2.00083	0.00100604	3740	tags=44%, list=19%, signal=36%
GO:0035272	exocrine system development	46	0.689601	2.00008	0.00117371	1983	tags=52%, list=10%, signal=47%
GO:0072132	mesenchyme morphogenesis	53	0.671677	1.99958	0.00113507	3456	tags=58%, list=18%, signal=48%
GO:0099024	plasma membrane invagination	65	0.655667	1.99954	0.00112233	3822	tags=61%, list=20%, signal=49%
GO:0010543	regulation of platelet activation	47	0.686492	1.99948	0.00117096	3017	tags=40%, list=15%, signal=34%
GO:0035051	cardiocyte differentiation	131	0.618489	1.99876	0.00104058	3443	tags=49%, list=18%, signal=41%
GO:0070374	positive regulation of ERK1 and ERK2 cascade	195	0.59763	1.99865	0.0010142	3334	tags=43%, list=17%, signal=36%
GO:0002761	regulation of myeloid leukocyte differentiation	109	0.626199	1.99864	0.00105042	2844	tags=47%, list=15%, signal=40%
GO:2000352	negative regulation of endothelial cell apoptotic process	27	0.738101	1.9986	0.00126743	3220	tags=56%, list=16%, signal=46%
GO:0003151	outflow tract morphogenesis	75	0.647278	1.99782	0.00111359	3897	tags=60%, list=20%, signal=48%
GO:0003205	cardiac chamber development	162	0.607518	1.9958	0.00102354	3506	tags=47%, list=18%, signal=39%
GO:0048010	vascular endothelial growth factor receptor signaling pathway	52	0.673803	1.99574	0.00114286	3705	tags=57%, list=19%, signal=46%
GO:0001570	vasculogenesis	77	0.643591	1.99327	0.00110619	3828	tags=53%, list=20%, signal=43%
GO:0043616	keratinocyte proliferation	42	0.692542	1.99202	0.00117925	3410	tags=57%, list=17%, signal=47%
GO:0061383	trabecula morphogenesis	45	0.687122	1.99187	0.00117371	3410	tags=54%, list=17%, signal=45%
GO:0018212	peptidyl-tyrosine modification	356	0.582855	1.99125	0.000999001	4055	tags=42%, list=21%, signal=34%
GO:0010463	mesenchymal cell proliferation	40	0.694063	1.99094	0.00117233	1983	tags=54%, list=10%, signal=48%
GO:1900744	regulation of p38MAPK cascade	40	0.69397	1.99068	0.00117233	3784	tags=57%, list=19%, signal=46%
GO:0070373	negative regulation of ERK1 and ERK2 cascade	67	0.651361	1.99008	0.00112233	2889	tags=46%, list=15%, signal=40%
GO:0110149	regulation of biomineralization	96	0.627521	1.98988	0.00106045	3828	tags=59%, list=20%, signal=48%
GO:0045123	cellular extravasation	72	0.644011	1.98828	0.00110619	2861	tags=50%, list=15%, signal=43%
GO:0003206	cardiac chamber morphogenesis	122	0.61691	1.98722	0.00104167	3443	tags=49%, list=18%, signal=41%
GO:0050818	regulation of coagulation	67	0.650411	1.98718	0.00112233	2964	tags=41%, list=15%, signal=35%
GO:0043536	positive regulation of blood vessel endothelial cell migration	51	0.672271	1.98607	0.00114548	3373	tags=52%, list=17%, signal=43%
GO:0014032	neural crest cell development	81	0.63552	1.98606	0.00108342	3102	tags=43%, list=16%, signal=36%
GO:0035107	appendage morphogenesis	136	0.613134	1.98504	0.00104058	3443	tags=47%, list=18%, signal=39%
GO:0035108	limb morphogenesis	136	0.613134	1.98504	0.00104058	3443	tags=47%, list=18%, signal=39%
GO:0014066	regulation of phosphatidylinositol 3-kinase signaling	105	0.622113	1.98475	0.00105597	4702	tags=58%, list=24%, signal=45%
GO:0060412	ventricular septum morphogenesis	40	0.691739	1.98428	0.00117233	3828	tags=65%, list=20%, signal=52%
GO:0060349	bone morphogenesis	92	0.627839	1.98414	0.0010661	2877	tags=45%, list=15%, signal=38%
GO:0007260	tyrosine phosphorylation of STAT protein	72	0.642619	1.98398	0.00110619	3533	tags=45%, list=18%, signal=37%
GO:0048662	negative regulation of smooth muscle cell proliferation	52	0.669779	1.98382	0.00114286	3993	tags=64%, list=20%, signal=51%
GO:0072080	nephron tubule development	88	0.629962	1.9821	0.00107411	3317	tags=50%, list=17%, signal=42%
GO:0043405	regulation of MAP kinase activity	177	0.598	1.98141	0.00102041	4655	tags=53%, list=24%, signal=41%
GO:0010837	regulation of keratinocyte proliferation	32	0.71751	1.98113	0.00124224	3410	tags=65%, list=17%, signal=54%
GO:0072163	mesonephric epithelium development	92	0.626852	1.98102	0.0010661	3897	tags=54%, list=20%, signal=44%
GO:0072164	mesonephric tubule development	92	0.626852	1.98102	0.0010661	3897	tags=54%, list=20%, signal=44%
GO:0070167	regulation of biomineral tissue development	95	0.62488	1.98041	0.0010627	3828	tags=59%, list=20%, signal=47%
GO:0034330	cell junction organization	663	0.573381	1.98035	0.000999001	4430	tags=47%, list=23%, signal=38%
GO:0048706	embryonic skeletal system development	124	0.614659	1.98008	0.00104275	2650	tags=39%, list=14%, signal=34%
GO:0001656	metanephros development	86	0.629557	1.97732	0.00107411	3334	tags=53%, list=17%, signal=44%
GO:0048332	mesoderm morphogenesis	69	0.644788	1.9769	0.00111732	3800	tags=46%, list=19%, signal=37%
GO:0002573	myeloid leukocyte differentiation	200	0.589962	1.97631	0.00101112	4658	tags=54%, list=24%, signal=42%
GO:0003158	endothelium development	119	0.614794	1.97568	0.00104384	3887	tags=57%, list=20%, signal=46%
GO:0030216	keratinocyte differentiation	122	0.613253	1.97544	0.00104167	3410	tags=38%, list=17%, signal=32%
GO:0061756	leukocyte adhesion to vascular endothelial cell	46	0.68106	1.97531	0.00117371	2674	tags=60%, list=14%, signal=52%
GO:0033628	regulation of cell adhesion mediated by integrin	48	0.673107	1.97477	0.0011534	2926	tags=50%, list=15%, signal=43%
GO:0150076	neuroinflammatory response	66	0.647261	1.97476	0.00112108	3810	tags=59%, list=19%, signal=48%
GO:0003416	endochondral bone growth	27	0.729257	1.97465	0.00126743	1935	tags=44%, list=10%, signal=40%
GO:0002687	positive regulation of leukocyte migration	139	0.608011	1.97412	0.00103627	3516	tags=50%, list=18%, signal=41%
GO:0072210	metanephric nephron development	37	0.696451	1.974	0.00120337	2135	tags=53%, list=11%, signal=48%
GO:0097530	granulocyte migration	145	0.60562	1.97377	0.00103306	3822	tags=55%, list=20%, signal=45%
GO:0006029	proteoglycan metabolic process	79	0.632374	1.97358	0.00108814	2532	tags=40%, list=13%, signal=35%
GO:0042698	ovulation cycle	63	0.651311	1.97278	0.00112867	2277	tags=41%, list=12%, signal=36%
GO:0009887	animal organ morphogenesis	976	0.568239	1.97272	0.000999001	4134	tags=42%, list=21%, signal=35%
GO:0061005	cell differentiation involved in kidney development	57	0.656745	1.97163	0.00113507	3801	tags=69%, list=19%, signal=56%
GO:0007435	salivary gland morphogenesis	34	0.707094	1.97161	0.00123457	3334	tags=71%, list=17%, signal=59%
GO:0050654	chondroitin sulfate proteoglycan metabolic process	34	0.706958	1.97123	0.00123457	1839	tags=47%, list=9%, signal=43%
GO:0010633	negative regulation of epithelial cell migration	65	0.64607	1.97027	0.00112233	2551	tags=45%, list=13%, signal=39%
GO:0001657	ureteric bud development	91	0.625353	1.96908	0.00107527	2561	tags=44%, list=13%, signal=39%
GO:0035904	aorta development	57	0.655884	1.96904	0.00113507	3631	tags=60%, list=19%, signal=49%
GO:0060350	endochondral bone morphogenesis	55	0.658546	1.96868	0.00112867	2858	tags=47%, list=15%, signal=40%
GO:0045671	negative regulation of osteoclast differentiation	30	0.721229	1.96849	0.00125313	2354	tags=64%, list=12%, signal=56%
GO:0045599	negative regulation of fat cell differentiation	51	0.66621	1.96817	0.00114548	2929	tags=56%, list=15%, signal=48%
GO:0001707	mesoderm formation	67	0.644152	1.96806	0.00112233	3800	tags=46%, list=19%, signal=37%
GO:0071604	transforming growth factor beta production	41	0.686058	1.96764	0.00117925	2877	tags=50%, list=15%, signal=43%
GO:0051093	negative regulation of developmental process	811	0.568053	1.96764	0.000999001	3549	tags=42%, list=18%, signal=36%
GO:0022603	regulation of anatomical structure morphogenesis	883	0.567277	1.96663	0.000999001	3402	tags=40%, list=17%, signal=35%
GO:0010464	regulation of mesenchymal cell proliferation	29	0.726782	1.96505	0.00127226	1935	tags=55%, list=10%, signal=50%
GO:0042509	regulation of tyrosine phosphorylation of STAT protein	69	0.640625	1.96413	0.00111732	3533	tags=44%, list=18%, signal=36%
GO:0048701	embryonic cranial skeleton morphogenesis	46	0.676949	1.96338	0.00117371	2650	tags=42%, list=14%, signal=36%
GO:0007507	heart development	549	0.568921	1.96331	0.000999001	3456	tags=41%, list=18%, signal=35%
GO:0002548	monocyte chemotaxis	64	0.646327	1.96251	0.00112486	3412	tags=61%, list=17%, signal=50%
GO:0043410	positive regulation of MAPK cascade	453	0.571447	1.96249	0.000999001	3743	tags=43%, list=19%, signal=36%
GO:0031424	keratinization	44	0.679076	1.96226	0.00117647	3389	tags=38%, list=17%, signal=32%
GO:0043087	regulation of GTPase activity	346	0.574336	1.96192	0.001	5119	tags=55%, list=26%, signal=41%
GO:0048738	cardiac muscle tissue development	207	0.584168	1.96171	0.0010101	3443	tags=45%, list=18%, signal=37%
GO:0071634	regulation of transforming growth factor beta production	38	0.687662	1.96093	0.00119048	2367	tags=47%, list=12%, signal=41%
GO:0045598	regulation of fat cell differentiation	126	0.609251	1.96055	0.00104384	3740	tags=49%, list=19%, signal=40%
GO:0014033	neural crest cell differentiation	93	0.619347	1.96021	0.00106838	3739	tags=46%, list=19%, signal=38%
GO:0042303	molting cycle	103	0.614699	1.9602	0.00105597	2248	tags=38%, list=11%, signal=34%
GO:0042633	hair cycle	103	0.614699	1.9602	0.00105597	2248	tags=38%, list=11%, signal=34%
GO:0071675	regulation of mononuclear cell migration	115	0.611744	1.95994	0.00104493	3516	tags=51%, list=18%, signal=42%
GO:0060071	Wnt signaling pathway, planar cell polarity pathway	53	0.658042	1.95899	0.00113507	2131	tags=36%, list=11%, signal=32%
GO:0072009	nephron epithelium development	107	0.613449	1.95879	0.00105042	3317	tags=50%, list=17%, signal=42%
GO:0002269	leukocyte activation involved in inflammatory response	47	0.67251	1.95876	0.00117096	4181	tags=62%, list=21%, signal=49%
GO:0051962	positive regulation of nervous system development	257	0.578304	1.95658	0.00100402	3335	tags=42%, list=17%, signal=35%
GO:0048730	epidermis morphogenesis	32	0.708614	1.95656	0.00124224	3655	tags=58%, list=19%, signal=47%
GO:0032623	interleukin-2 production	61	0.649572	1.95636	0.00113379	3968	tags=58%, list=20%, signal=47%
GO:0032663	regulation of interleukin-2 production	61	0.649572	1.95636	0.00113379	3968	tags=58%, list=20%, signal=47%
GO:0033687	osteoblast proliferation	30	0.716265	1.95494	0.00125313	3040	tags=53%, list=16%, signal=45%
GO:0030111	regulation of Wnt signaling pathway	317	0.573819	1.95428	0.001001	3471	tags=39%, list=18%, signal=33%
GO:0002237	response to molecule of bacterial origin	320	0.573867	1.95418	0.001001	3503	tags=40%, list=18%, signal=34%
GO:0010811	positive regulation of cell-substrate adhesion	118	0.608168	1.95348	0.00104275	3203	tags=45%, list=16%, signal=38%
GO:0032496	response to lipopolysaccharide	303	0.574412	1.95319	0.001001	4119	tags=45%, list=21%, signal=36%
GO:0034103	regulation of tissue remodeling	69	0.636999	1.95302	0.00111732	2417	tags=46%, list=12%, signal=40%
GO:0003007	heart morphogenesis	240	0.579441	1.9525	0.0010101	3828	tags=45%, list=20%, signal=36%
GO:0007259	receptor signaling pathway via JAK-STAT	139	0.601303	1.95234	0.00103627	3621	tags=42%, list=18%, signal=34%
GO:0099174	regulation of presynapse organization	32	0.707018	1.95216	0.00124224	4385	tags=69%, list=22%, signal=53%
GO:1905606	regulation of presynapse assembly	32	0.707018	1.95216	0.00124224	4385	tags=69%, list=22%, signal=53%
GO:0001774	microglial cell activation	44	0.67538	1.95158	0.00117647	4181	tags=62%, list=21%, signal=49%
GO:0006954	inflammatory response	720	0.564443	1.9511	0.000999001	4214	tags=44%, list=22%, signal=36%
GO:0045596	negative regulation of cell differentiation	606	0.564991	1.95007	0.000999001	3456	tags=42%, list=18%, signal=36%
GO:0043030	regulation of macrophage activation	58	0.647511	1.94936	0.00113507	3526	tags=52%, list=18%, signal=43%
GO:0046849	bone remodeling	85	0.620863	1.94935	0.00107643	4410	tags=58%, list=23%, signal=45%
GO:0030514	negative regulation of BMP signaling pathway	55	0.652024	1.94919	0.00112867	2158	tags=41%, list=11%, signal=36%
GO:0030204	chondroitin sulfate metabolic process	29	0.720306	1.94754	0.00127226	1839	tags=52%, list=9%, signal=47%
GO:0061333	renal tubule morphogenesis	74	0.630622	1.94721	0.00110988	3897	tags=53%, list=20%, signal=43%
GO:0048754	branching morphogenesis of an epithelial tube	146	0.596743	1.94662	0.00103306	3410	tags=48%, list=17%, signal=40%
GO:0045445	myoblast differentiation	76	0.629982	1.94652	0.00111111	3396	tags=55%, list=17%, signal=46%
GO:0003176	aortic valve development	37	0.686484	1.94575	0.00120337	3887	tags=74%, list=20%, signal=59%
GO:0003401	axis elongation	27	0.718459	1.94542	0.00126743	3410	tags=57%, list=17%, signal=47%
GO:0007266	Rho protein signal transduction	134	0.601296	1.94541	0.00103734	3831	tags=48%, list=20%, signal=39%
GO:0051241	negative regulation of multicellular organismal process	931	0.560452	1.94536	0.000999001	3842	tags=40%, list=20%, signal=34%
GO:0014031	mesenchymal cell development	86	0.619257	1.94497	0.00107411	3396	tags=44%, list=17%, signal=36%
GO:0010469	regulation of signaling receptor activity	158	0.59289	1.94452	0.00102669	3593	tags=44%, list=18%, signal=37%
GO:0051056	regulation of small GTPase mediated signal transduction	290	0.572369	1.94345	0.001002	4609	tags=50%, list=24%, signal=39%
GO:0061098	positive regulation of protein tyrosine kinase activity	55	0.649994	1.94312	0.00112867	2672	tags=40%, list=14%, signal=34%
GO:0045446	endothelial cell differentiation	103	0.609307	1.94301	0.00105597	3887	tags=58%, list=20%, signal=47%
GO:0010324	membrane invagination	72	0.629335	1.94297	0.00110619	3237	tags=51%, list=17%, signal=43%
GO:1904645	response to amyloid-beta	48	0.662211	1.94281	0.0011534	2725	tags=47%, list=14%, signal=40%
GO:0071295	cellular response to vitamin	29	0.718508	1.94267	0.00127226	3533	tags=48%, list=18%, signal=40%
GO:0043406	positive regulation of MAP kinase activity	113	0.606986	1.94194	0.00104712	4410	tags=53%, list=23%, signal=41%
GO:0061097	regulation of protein tyrosine kinase activity	89	0.61769	1.9417	0.00107643	2722	tags=39%, list=14%, signal=34%
GO:0048592	eye morphogenesis	150	0.59279	1.94145	0.00102669	4134	tags=44%, list=21%, signal=35%
GO:0006024	glycosaminoglycan biosynthetic process	76	0.628335	1.94143	0.00111111	3238	tags=41%, list=17%, signal=35%
GO:0098868	bone growth	30	0.711315	1.94143	0.00125313	1935	tags=43%, list=10%, signal=39%
GO:0097696	receptor signaling pathway via STAT	146	0.594783	1.94023	0.00103306	3621	tags=41%, list=18%, signal=34%
GO:0014065	phosphatidylinositol 3-kinase signaling	137	0.598732	1.94022	0.0010395	4939	tags=60%, list=25%, signal=45%
GO:0090090	negative regulation of canonical Wnt signaling pathway	132	0.599616	1.9397	0.0010395	2585	tags=38%, list=13%, signal=33%
GO:0008037	cell recognition	144	0.595356	1.93935	0.00103199	3238	tags=38%, list=17%, signal=32%
GO:1905330	regulation of morphogenesis of an epithelium	62	0.6424	1.93783	0.00113122	2271	tags=52%, list=12%, signal=46%
GO:0007043	cell-cell junction assembly	139	0.596686	1.93735	0.00103627	4259	tags=48%, list=22%, signal=38%
GO:0038066	p38MAPK cascade	51	0.65573	1.93721	0.00114548	3533	tags=50%, list=18%, signal=41%
GO:0048566	embryonic digestive tract development	33	0.695997	1.93711	0.00123609	3549	tags=65%, list=18%, signal=54%
GO:0050807	regulation of synapse organization	203	0.577554	1.93707	0.0010101	4385	tags=49%, list=22%, signal=38%
GO:0048841	regulation of axon extension involved in axon guidance	32	0.701495	1.93691	0.00124224	3221	tags=57%, list=16%, signal=48%
GO:0050732	negative regulation of peptidyl-tyrosine phosphorylation	52	0.653887	1.93675	0.00114286	4230	tags=53%, list=22%, signal=42%
GO:0014706	striated muscle tissue development	221	0.574971	1.93675	0.00100604	3511	tags=44%, list=18%, signal=36%
GO:0001974	blood vessel remodeling	40	0.674987	1.93623	0.00117233	3831	tags=55%, list=20%, signal=44%
GO:0070098	chemokine-mediated signaling pathway	86	0.61643	1.93609	0.00107411	3663	tags=59%, list=19%, signal=48%
GO:0061036	positive regulation of cartilage development	29	0.715764	1.93526	0.00127226	2478	tags=59%, list=13%, signal=51%
GO:0007409	axonogenesis	414	0.563952	1.93516	0.000999001	3438	tags=39%, list=18%, signal=33%
GO:0072577	endothelial cell apoptotic process	52	0.653254	1.93487	0.00114286	4005	tags=57%, list=20%, signal=45%
GO:0061900	glial cell activation	50	0.657817	1.93367	0.00115607	3810	tags=57%, list=19%, signal=46%
GO:0001755	neural crest cell migration	57	0.643967	1.93327	0.00113507	2300	tags=40%, list=12%, signal=35%
GO:0043408	regulation of MAPK cascade	633	0.559412	1.93278	0.000999001	4435	tags=46%, list=23%, signal=37%
GO:1904888	cranial skeletal system development	67	0.632196	1.93153	0.00112233	3655	tags=45%, list=19%, signal=37%
GO:0006023	aminoglycan biosynthetic process	80	0.61912	1.93108	0.0010917	3238	tags=42%, list=17%, signal=35%
GO:0035850	epithelial cell differentiation involved in kidney development	47	0.662634	1.92999	0.00117096	3761	tags=71%, list=19%, signal=57%
GO:0072028	nephron morphogenesis	75	0.625253	1.92984	0.00111359	2320	tags=40%, list=12%, signal=36%
GO:1903035	negative regulation of response to wounding	82	0.617674	1.92967	0.00108342	2417	tags=43%, list=12%, signal=38%
GO:0046425	regulation of receptor signaling pathway via JAK-STAT	77	0.622297	1.92732	0.00110619	2518	tags=38%, list=13%, signal=33%
GO:0042531	positive regulation of tyrosine phosphorylation of STAT protein	57	0.641965	1.92726	0.00113507	3533	tags=46%, list=18%, signal=38%
GO:0043627	response to estrogen	65	0.63179	1.92673	0.00112233	1615	tags=27%, list=8%, signal=25%
GO:0030593	neutrophil chemotaxis	101	0.605365	1.92639	0.0010582	3737	tags=57%, list=19%, signal=46%
GO:1904892	regulation of receptor signaling pathway via STAT	84	0.615938	1.92631	0.0010846	2518	tags=38%, list=13%, signal=33%
GO:1904019	epithelial cell apoptotic process	98	0.60734	1.92618	0.0010627	4005	tags=47%, list=20%, signal=38%
GO:1902895	positive regulation of miRNA transcription	45	0.66412	1.9252	0.00117371	4039	tags=69%, list=21%, signal=55%
GO:0048546	digestive tract morphogenesis	47	0.660436	1.92359	0.00117096	3655	tags=54%, list=19%, signal=44%
GO:0060324	face development	48	0.655658	1.92358	0.0011534	3207	tags=49%, list=16%, signal=41%
GO:0050772	positive regulation of axonogenesis	73	0.622414	1.92317	0.00110619	3335	tags=49%, list=17%, signal=41%
GO:0060993	kidney morphogenesis	91	0.610727	1.92303	0.00107527	3897	tags=52%, list=20%, signal=42%
GO:0035296	regulation of tube diameter	130	0.595113	1.92178	0.0010395	3350	tags=45%, list=17%, signal=38%
GO:0097746	blood vessel diameter maintenance	130	0.595113	1.92178	0.0010395	3350	tags=45%, list=17%, signal=38%
GO:0001952	regulation of cell-matrix adhesion	116	0.599612	1.92134	0.00104493	4240	tags=50%, list=22%, signal=39%
GO:0050803	regulation of synapse structure or activity	208	0.571821	1.92067	0.0010101	4385	tags=48%, list=22%, signal=37%
GO:0061564	axon development	457	0.559216	1.91991	0.000999001	3438	tags=38%, list=18%, signal=32%
GO:0035150	regulation of tube size	131	0.593757	1.91884	0.00104058	3350	tags=45%, list=17%, signal=37%
GO:0072088	nephron epithelium morphogenesis	72	0.621272	1.91808	0.00110619	2320	tags=39%, list=12%, signal=35%
GO:0022602	ovulation cycle process	46	0.661032	1.91722	0.00117371	2277	tags=39%, list=12%, signal=35%
GO:0032722	positive regulation of chemokine production	66	0.628051	1.91615	0.00112108	3777	tags=53%, list=19%, signal=43%
GO:0000165	MAPK cascade	730	0.554184	1.91603	0.000999001	4435	tags=45%, list=23%, signal=36%
GO:0043277	apoptotic cell clearance	50	0.651683	1.91564	0.00115607	2755	tags=33%, list=14%, signal=28%
GO:0010596	negative regulation of endothelial cell migration	50	0.651678	1.91562	0.00115607	2551	tags=47%, list=13%, signal=41%
GO:0032872	regulation of stress-activated MAPK cascade	189	0.575292	1.91476	0.0010142	4217	tags=45%, list=22%, signal=36%
GO:0071219	cellular response to molecule of bacterial origin	198	0.57192	1.91418	0.00101317	3487	tags=44%, list=18%, signal=37%
GO:0090025	regulation of monocyte chemotaxis	28	0.705696	1.9141	0.00126263	2985	tags=64%, list=15%, signal=54%
GO:0090330	regulation of platelet aggregation	28	0.705587	1.91381	0.00126263	3017	tags=39%, list=15%, signal=33%
GO:0048736	appendage development	169	0.579595	1.91315	0.00102145	3443	tags=43%, list=18%, signal=36%
GO:0060173	limb development	169	0.579595	1.91315	0.00102145	3443	tags=43%, list=18%, signal=36%
GO:0030850	prostate gland development	49	0.651296	1.91298	0.00115741	3976	tags=51%, list=20%, signal=41%
GO:0071222	cellular response to lipopolysaccharide	190	0.573948	1.91216	0.0010142	3428	tags=44%, list=18%, signal=37%
GO:0030856	regulation of epithelial cell differentiation	136	0.590497	1.91175	0.00104058	3887	tags=57%, list=20%, signal=46%
GO:1905517	macrophage migration	53	0.642104	1.91155	0.00113507	3634	tags=52%, list=19%, signal=42%
GO:0080164	regulation of nitric oxide metabolic process	55	0.639421	1.91151	0.00112867	3919	tags=58%, list=20%, signal=46%
GO:0048144	fibroblast proliferation	79	0.612177	1.91055	0.00108814	2285	tags=33%, list=12%, signal=29%
GO:0003279	cardiac septum development	103	0.59911	1.91049	0.00105597	3828	tags=51%, list=20%, signal=42%
GO:0010611	regulation of cardiac muscle hypertrophy	52	0.644964	1.91032	0.00114286	4021	tags=55%, list=21%, signal=44%
GO:0031960	response to corticosteroid	146	0.585391	1.90959	0.00103306	2985	tags=39%, list=15%, signal=34%
GO:0070304	positive regulation of stress-activated protein kinase signaling cascade	128	0.591756	1.90833	0.00104058	4066	tags=48%, list=21%, signal=38%
GO:0044703	multi-organism reproductive process	184	0.574327	1.90832	0.00101729	2404	tags=32%, list=12%, signal=28%
GO:0042116	macrophage activation	100	0.601243	1.90804	0.0010627	3810	tags=55%, list=19%, signal=44%
GO:1902106	negative regulation of leukocyte differentiation	96	0.601693	1.90798	0.00106045	2627	tags=44%, list=13%, signal=39%
GO:0098801	regulation of renal system process	32	0.690931	1.90774	0.00124224	1073	tags=31%, list=5%, signal=30%
GO:0032874	positive regulation of stress-activated MAPK cascade	126	0.592533	1.90675	0.00104384	4066	tags=48%, list=21%, signal=38%
GO:0070302	regulation of stress-activated protein kinase signaling cascade	192	0.571973	1.90669	0.00101729	4217	tags=45%, list=22%, signal=36%
GO:0014743	regulation of muscle hypertrophy	55	0.637712	1.9064	0.00112867	4021	tags=54%, list=21%, signal=43%
GO:0003281	ventricular septum development	70	0.620189	1.90574	0.00111483	3828	tags=56%, list=20%, signal=45%
GO:0048015	phosphatidylinositol-mediated signaling	166	0.578357	1.90485	0.00102041	4939	tags=59%, list=25%, signal=45%
GO:0071347	cellular response to interleukin-1	100	0.600187	1.90469	0.0010627	2326	tags=37%, list=12%, signal=33%
GO:0030326	embryonic limb morphogenesis	115	0.594481	1.90463	0.00104493	3443	tags=43%, list=18%, signal=36%
GO:0035113	embryonic appendage morphogenesis	115	0.594481	1.90463	0.00104493	3443	tags=43%, list=18%, signal=36%
GO:1902742	apoptotic process involved in development	38	0.667623	1.90378	0.00119048	2609	tags=39%, list=13%, signal=34%
GO:0003203	endocardial cushion morphogenesis	37	0.671398	1.90299	0.00120337	3396	tags=62%, list=17%, signal=51%
GO:0050671	positive regulation of lymphocyte proliferation	136	0.587418	1.90178	0.00104058	4048	tags=39%, list=21%, signal=31%
GO:0048843	negative regulation of axon extension involved in axon guidance	27	0.702264	1.90156	0.00126743	3221	tags=57%, list=16%, signal=47%
GO:0070665	positive regulation of leukocyte proliferation	150	0.580525	1.90128	0.00102669	4048	tags=40%, list=21%, signal=32%
GO:0035633	maintenance of blood-brain barrier	34	0.681844	1.90121	0.00123457	2567	tags=47%, list=13%, signal=41%
GO:0071229	cellular response to acid chemical	78	0.611851	1.90015	0.00110011	2207	tags=35%, list=11%, signal=31%
GO:0070977	bone maturation	27	0.701405	1.89924	0.00126743	1002	tags=44%, list=5%, signal=42%
GO:1901889	negative regulation of cell junction assembly	30	0.695818	1.89913	0.00125313	2289	tags=55%, list=12%, signal=49%
GO:0090303	positive regulation of wound healing	53	0.637932	1.89913	0.00113507	3680	tags=43%, list=19%, signal=35%
GO:0090218	positive regulation of lipid kinase activity	37	0.669604	1.8979	0.00120337	3810	tags=59%, list=19%, signal=48%
GO:0032743	positive regulation of interleukin-2 production	34	0.680534	1.89756	0.00123457	3968	tags=69%, list=20%, signal=55%
GO:2000351	regulation of endothelial cell apoptotic process	46	0.654158	1.89728	0.00117371	3546	tags=52%, list=18%, signal=43%
GO:0014009	glial cell proliferation	39	0.664975	1.89716	0.00118624	2409	tags=45%, list=12%, signal=40%
GO:0030225	macrophage differentiation	46	0.65403	1.89691	0.00117371	3634	tags=47%, list=19%, signal=39%
GO:1903707	negative regulation of hemopoiesis	98	0.598054	1.89673	0.0010627	2627	tags=44%, list=13%, signal=38%
GO:0090175	regulation of establishment of planar polarity	57	0.631796	1.89673	0.00113507	2914	tags=39%, list=15%, signal=33%
GO:0060325	face morphogenesis	30	0.694925	1.8967	0.00125313	3207	tags=61%, list=16%, signal=51%
GO:0010573	vascular endothelial growth factor production	35	0.678579	1.89632	0.00123609	3396	tags=65%, list=17%, signal=54%
GO:0051384	response to glucocorticoid	129	0.587663	1.89628	0.00103842	2985	tags=39%, list=15%, signal=33%
GO:0048598	embryonic morphogenesis	577	0.549632	1.89613	0.000999001	3456	tags=36%, list=18%, signal=31%
GO:0043367	CD4-positive, alpha-beta T cell differentiation	79	0.607513	1.89599	0.00108814	4251	tags=45%, list=22%, signal=35%
GO:0072078	nephron tubule morphogenesis	70	0.616756	1.8952	0.00111483	3897	tags=51%, list=20%, signal=41%
GO:0002274	myeloid leukocyte activation	223	0.562961	1.89452	0.00100806	4010	tags=51%, list=20%, signal=41%
GO:0010761	fibroblast migration	46	0.653075	1.89414	0.00117371	4809	tags=54%, list=25%, signal=41%
GO:0032946	positive regulation of mononuclear cell proliferation	138	0.583737	1.89404	0.00103627	4048	tags=39%, list=21%, signal=31%
GO:0031532	actin cytoskeleton reorganization	109	0.593281	1.89358	0.00105042	5387	tags=60%, list=28%, signal=44%
GO:1904035	regulation of epithelial cell apoptotic process	74	0.613181	1.89336	0.00110988	3954	tags=49%, list=20%, signal=40%
GO:0008544	epidermis development	300	0.556954	1.89331	0.001001	2844	tags=32%, list=15%, signal=28%
GO:0042310	vasoconstriction	76	0.612693	1.8931	0.00111111	3101	tags=43%, list=16%, signal=36%
GO:1904407	positive regulation of nitric oxide metabolic process	38	0.663859	1.89305	0.00119048	3526	tags=57%, list=18%, signal=47%
GO:0048017	inositol lipid-mediated signaling	170	0.573019	1.89252	0.00102041	4939	tags=58%, list=25%, signal=44%
GO:0043547	positive regulation of GTPase activity	256	0.559499	1.89214	0.00100503	5029	tags=53%, list=26%, signal=40%
GO:0001885	endothelial cell development	62	0.627154	1.89184	0.00113122	3590	tags=55%, list=18%, signal=45%
GO:0001945	lymph vessel development	28	0.697444	1.89172	0.00126263	3842	tags=68%, list=20%, signal=55%
GO:0010574	regulation of vascular endothelial growth factor production	31	0.688009	1.89061	0.00124378	3396	tags=59%, list=17%, signal=49%
GO:0061572	actin filament bundle organization	156	0.576529	1.89034	0.00102669	3752	tags=50%, list=19%, signal=41%
GO:0048483	autonomic nervous system development	44	0.654013	1.88983	0.00117647	1950	tags=43%, list=10%, signal=39%
GO:0120193	tight junction organization	73	0.611475	1.88937	0.00110619	4235	tags=47%, list=22%, signal=37%
GO:0050901	leukocyte tethering or rolling	33	0.67869	1.88894	0.00123609	3533	tags=68%, list=18%, signal=56%
GO:0031644	regulation of nervous system process	126	0.586908	1.88865	0.00104384	3590	tags=44%, list=18%, signal=36%
GO:0008045	motor neuron axon guidance	29	0.698335	1.88813	0.00127226	3221	tags=52%, list=16%, signal=43%
GO:0003180	aortic valve morphogenesis	32	0.683689	1.88774	0.00124224	3828	tags=73%, list=20%, signal=59%
GO:0051897	positive regulation of protein kinase B signaling	102	0.592926	1.88754	0.0010582	3700	tags=58%, list=19%, signal=47%
GO:0006909	phagocytosis	230	0.560363	1.88734	0.00100806	4021	tags=45%, list=21%, signal=37%
GO:0030177	positive regulation of Wnt signaling pathway	138	0.58161	1.88714	0.00103627	3471	tags=41%, list=18%, signal=34%
GO:0016055	Wnt signaling pathway	431	0.550625	1.88702	0.000999001	3471	tags=36%, list=18%, signal=30%
GO:0022407	regulation of cell-cell adhesion	429	0.550521	1.88663	0.000999001	3593	tags=38%, list=18%, signal=32%
GO:0051145	smooth muscle cell differentiation	58	0.626543	1.88623	0.00113507	3934	tags=66%, list=20%, signal=53%
GO:0198738	cell-cell signaling by wnt	432	0.550383	1.88592	0.000999001	3471	tags=36%, list=18%, signal=30%
GO:0045428	regulation of nitric oxide biosynthetic process	52	0.636723	1.88591	0.00114286	4110	tags=59%, list=21%, signal=46%
GO:0050770	regulation of axonogenesis	150	0.575705	1.8855	0.00102669	3335	tags=41%, list=17%, signal=34%
GO:0001937	negative regulation of endothelial cell proliferation	40	0.65716	1.88509	0.00117233	3229	tags=57%, list=16%, signal=48%
GO:0048009	insulin-like growth factor receptor signaling pathway	33	0.677243	1.88491	0.00123609	3374	tags=41%, list=17%, signal=34%
GO:0032677	regulation of interleukin-8 production	77	0.608406	1.8843	0.00110619	3533	tags=45%, list=18%, signal=37%
GO:0045597	positive regulation of cell differentiation	790	0.544203	1.88427	0.000999001	3743	tags=41%, list=19%, signal=35%
GO:0050866	negative regulation of cell activation	204	0.561672	1.88411	0.00101112	3494	tags=41%, list=18%, signal=34%
GO:0001892	embryonic placenta development	86	0.599853	1.88402	0.00107411	3929	tags=45%, list=20%, signal=36%
GO:0007159	leukocyte cell-cell adhesion	354	0.551411	1.88375	0.000999001	5045	tags=48%, list=26%, signal=37%
GO:0060070	canonical Wnt signaling pathway	295	0.554268	1.88373	0.001001	3471	tags=38%, list=18%, signal=32%
GO:0043552	positive regulation of phosphatidylinositol 3-kinase activity	33	0.676653	1.88327	0.00123609	3810	tags=64%, list=19%, signal=51%
GO:0035023	regulation of Rho protein signal transduction	84	0.60217	1.88325	0.0010846	3831	tags=48%, list=20%, signal=39%
GO:0008284	positive regulation of cell population proliferation	843	0.543617	1.8829	0.000999001	3549	tags=36%, list=18%, signal=31%
GO:0010975	regulation of neuron projection development	415	0.548297	1.88142	0.000999001	3394	tags=37%, list=17%, signal=32%
GO:0072171	mesonephric tubule morphogenesis	62	0.623548	1.88096	0.00113122	3897	tags=53%, list=20%, signal=43%
GO:0099172	presynapse organization	49	0.640188	1.88035	0.00115741	3976	tags=58%, list=20%, signal=47%
GO:0050729	positive regulation of inflammatory response	130	0.582244	1.88022	0.0010395	3609	tags=42%, list=18%, signal=34%
GO:0007200	phospholipase C-activating G protein-coupled receptor signaling pathway	93	0.593948	1.87982	0.00106838	3810	tags=41%, list=19%, signal=33%
GO:0032637	interleukin-8 production	78	0.605268	1.8797	0.00110011	3533	tags=45%, list=18%, signal=37%
GO:0051960	regulation of nervous system development	414	0.547661	1.87926	0.000999001	3335	tags=38%, list=17%, signal=33%
GO:0010719	negative regulation of epithelial to mesenchymal transition	34	0.673832	1.87887	0.00123457	3976	tags=64%, list=20%, signal=51%
GO:0008347	glial cell migration	48	0.640128	1.87802	0.0011534	5582	tags=75%, list=28%, signal=54%
GO:1901861	regulation of muscle tissue development	43	0.649267	1.87776	0.00116959	1909	tags=29%, list=10%, signal=26%
GO:0097435	supramolecular fiber organization	748	0.543015	1.87744	0.000999001	3555	tags=36%, list=18%, signal=30%
GO:0003044	regulation of systemic arterial blood pressure mediated by a chemical signal	46	0.647183	1.87705	0.00117371	3247	tags=51%, list=17%, signal=43%
GO:0048667	cell morphogenesis involved in neuron differentiation	535	0.54408	1.87675	0.000999001	3438	tags=37%, list=18%, signal=32%
GO:0042092	type 2 immune response	36	0.663624	1.87578	0.00121065	2563	tags=38%, list=13%, signal=33%
GO:0021602	cranial nerve morphogenesis	27	0.691965	1.87368	0.00126743	2157	tags=48%, list=11%, signal=43%
GO:0051155	positive regulation of striated muscle cell differentiation	40	0.653163	1.87362	0.00117233	1536	tags=40%, list=8%, signal=37%
GO:0046578	regulation of Ras protein signal transduction	183	0.563891	1.87346	0.00101626	3855	tags=40%, list=20%, signal=33%
GO:0045601	regulation of endothelial cell differentiation	34	0.67164	1.87276	0.00123457	3887	tags=77%, list=20%, signal=62%
GO:0022404	molting cycle process	87	0.595406	1.87248	0.00107411	2248	tags=37%, list=11%, signal=33%
GO:0022405	hair cycle process	87	0.595406	1.87248	0.00107411	2248	tags=37%, list=11%, signal=33%
GO:0003208	cardiac ventricle morphogenesis	69	0.61064	1.8722	0.00111732	3443	tags=51%, list=18%, signal=42%
GO:0051017	actin filament bundle assembly	153	0.57121	1.87147	0.00102564	3752	tags=50%, list=19%, signal=41%
GO:0021675	nerve development	77	0.604256	1.87144	0.00110619	3396	tags=47%, list=17%, signal=39%
GO:0051403	stress-activated MAPK cascade	234	0.555506	1.87111	0.00100908	3563	tags=39%, list=18%, signal=32%
GO:0050727	regulation of inflammatory response	334	0.548128	1.87068	0.001001	3731	tags=40%, list=19%, signal=33%
GO:0030203	glycosaminoglycan metabolic process	118	0.582365	1.8706	0.00104275	2430	tags=31%, list=12%, signal=28%
GO:0046580	negative regulation of Ras protein signal transduction	50	0.636087	1.86979	0.00115607	2912	tags=41%, list=15%, signal=35%
GO:0034109	homotypic cell-cell adhesion	91	0.593782	1.86967	0.00107527	4296	tags=41%, list=22%, signal=32%
GO:0003272	endocardial cushion formation	28	0.689291	1.86961	0.00126263	3353	tags=64%, list=17%, signal=53%
GO:0046850	regulation of bone remodeling	47	0.641849	1.86945	0.00117096	2323	tags=48%, list=12%, signal=42%
GO:0044706	multi-multicellular organism process	190	0.561041	1.86915	0.0010142	2404	tags=32%, list=12%, signal=28%
GO:0048863	stem cell differentiation	204	0.557091	1.86874	0.00101112	3443	tags=35%, list=18%, signal=29%
GO:1905521	regulation of macrophage migration	39	0.654993	1.86868	0.00118624	3634	tags=54%, list=19%, signal=44%
GO:0030183	B cell differentiation	122	0.580034	1.86844	0.00104167	4074	tags=49%, list=21%, signal=39%
GO:0022409	positive regulation of cell-cell adhesion	278	0.550543	1.86749	0.001002	4995	tags=45%, list=26%, signal=34%
GO:0006968	cellular defense response	50	0.635293	1.86746	0.00115607	8470	tags=90%, list=43%, signal=52%
GO:0060675	ureteric bud morphogenesis	61	0.619862	1.86688	0.00113379	3897	tags=52%, list=20%, signal=42%
GO:0060425	lung morphogenesis	49	0.635348	1.86613	0.00115741	3334	tags=56%, list=17%, signal=47%
GO:0048704	embryonic skeletal system morphogenesis	92	0.590413	1.86586	0.0010661	2197	tags=35%, list=11%, signal=31%
GO:0016339	calcium-dependent cell-cell adhesion via plasma membrane cell adhesion molecules	42	0.648633	1.86572	0.00117925	4157	tags=62%, list=21%, signal=49%
GO:0031663	lipopolysaccharide-mediated signaling pathway	60	0.618787	1.86547	0.0011325	3165	tags=54%, list=16%, signal=45%
GO:0030890	positive regulation of B cell proliferation	40	0.650179	1.86506	0.00117233	2441	tags=43%, list=12%, signal=38%
GO:1904036	negative regulation of epithelial cell apoptotic process	41	0.649878	1.86387	0.00117925	3220	tags=46%, list=16%, signal=39%
GO:0099054	presynapse assembly	47	0.639584	1.86286	0.00117096	3976	tags=59%, list=20%, signal=47%
GO:0007565	female pregnancy	166	0.56544	1.86231	0.00102041	2404	tags=32%, list=12%, signal=29%
GO:0045773	positive regulation of axon extension	36	0.658687	1.86183	0.00121065	4240	tags=60%, list=22%, signal=47%
GO:0035914	skeletal muscle cell differentiation	59	0.617278	1.86141	0.00113122	2197	tags=35%, list=11%, signal=31%
GO:0060562	epithelial tube morphogenesis	319	0.546776	1.86132	0.001001	3456	tags=40%, list=18%, signal=33%
GO:0034113	heterotypic cell-cell adhesion	58	0.618218	1.86117	0.00113507	3399	tags=56%, list=17%, signal=46%
GO:0060688	regulation of morphogenesis of a branching structure	49	0.633539	1.86082	0.00115741	2533	tags=52%, list=13%, signal=46%
GO:0001738	morphogenesis of a polarized epithelium	94	0.587739	1.86029	0.00106724	3102	tags=36%, list=16%, signal=30%
GO:0046209	nitric oxide metabolic process	70	0.605359	1.86017	0.00111483	3919	tags=53%, list=20%, signal=43%
GO:0010575	positive regulation of vascular endothelial growth factor production	28	0.685806	1.86016	0.00126263	3396	tags=62%, list=17%, signal=51%
GO:0090596	sensory organ morphogenesis	254	0.549919	1.85999	0.00100402	4218	tags=40%, list=22%, signal=32%
GO:0010517	regulation of phospholipase activity	64	0.612388	1.85946	0.00112486	4904	tags=64%, list=25%, signal=48%
GO:0060411	cardiac septum morphogenesis	69	0.606291	1.85887	0.00111732	3828	tags=56%, list=20%, signal=45%
GO:0001942	hair follicle development	84	0.594082	1.85795	0.0010846	2248	tags=37%, list=11%, signal=33%
GO:1900274	regulation of phospholipase C activity	40	0.6475	1.85738	0.00117233	4401	tags=66%, list=22%, signal=51%
GO:0055123	digestive system development	135	0.573803	1.85703	0.0010395	3334	tags=44%, list=17%, signal=36%
GO:0051147	regulation of muscle cell differentiation	121	0.577877	1.85686	0.00104493	3258	tags=44%, list=17%, signal=37%
GO:0060828	regulation of canonical Wnt signaling pathway	243	0.550443	1.85668	0.00100604	3471	tags=37%, list=18%, signal=31%
GO:0002064	epithelial cell development	195	0.555179	1.85668	0.0010142	3350	tags=43%, list=17%, signal=36%
GO:0048799	animal organ maturation	31	0.675014	1.8549	0.00124378	1029	tags=42%, list=5%, signal=40%
GO:0050808	synapse organization	408	0.540837	1.85469	0.000999001	4430	tags=46%, list=23%, signal=37%
GO:1902105	regulation of leukocyte differentiation	267	0.547297	1.85432	0.00100301	3428	tags=40%, list=18%, signal=33%
GO:0002335	mature B cell differentiation	31	0.674723	1.8541	0.00124378	4074	tags=73%, list=21%, signal=58%
GO:0048675	axon extension	118	0.577164	1.85389	0.00104275	3416	tags=41%, list=17%, signal=34%
GO:0032635	interleukin-6 production	137	0.571549	1.85213	0.0010395	3676	tags=49%, list=19%, signal=40%
GO:0032675	regulation of interleukin-6 production	137	0.571549	1.85213	0.0010395	3676	tags=49%, list=19%, signal=40%
GO:0071260	cellular response to mechanical stimulus	70	0.602741	1.85213	0.00111483	3589	tags=44%, list=18%, signal=36%
GO:0001736	establishment of planar polarity	72	0.599897	1.85209	0.00110619	2914	tags=34%, list=15%, signal=29%
GO:0007164	establishment of tissue polarity	72	0.599897	1.85209	0.00110619	2914	tags=34%, list=15%, signal=29%
GO:2001057	reactive nitrogen species metabolic process	71	0.601498	1.85192	0.00111235	3919	tags=53%, list=20%, signal=42%
GO:0031098	stress-activated protein kinase signaling cascade	240	0.549398	1.85126	0.0010101	3563	tags=39%, list=18%, signal=32%
GO:0034331	cell junction maintenance	40	0.64536	1.85124	0.00117233	3464	tags=44%, list=18%, signal=37%
GO:0048565	digestive tract development	123	0.575641	1.85118	0.00104384	3334	tags=46%, list=17%, signal=39%
GO:0032970	regulation of actin filament-based process	375	0.540762	1.85094	0.000999001	5156	tags=52%, list=26%, signal=39%
GO:0042311	vasodilation	44	0.640344	1.85034	0.00117647	2814	tags=49%, list=14%, signal=42%
GO:0060415	muscle tissue morphogenesis	66	0.606405	1.85011	0.00112108	2533	tags=39%, list=13%, signal=34%
GO:0045429	positive regulation of nitric oxide biosynthetic process	36	0.654284	1.84938	0.00121065	3526	tags=56%, list=18%, signal=46%
GO:0035909	aorta morphogenesis	31	0.672977	1.8493	0.00124378	2104	tags=48%, list=11%, signal=43%
GO:0060512	prostate gland morphogenesis	28	0.681795	1.84928	0.00126263	2533	tags=46%, list=13%, signal=40%
GO:0032103	positive regulation of response to external stimulus	407	0.539019	1.84902	0.000999001	3634	tags=33%, list=19%, signal=27%
GO:0000904	cell morphogenesis involved in differentiation	689	0.535068	1.8485	0.000999001	3438	tags=37%, list=18%, signal=32%
GO:0030888	regulation of B cell proliferation	61	0.613735	1.84843	0.00113379	2487	tags=42%, list=13%, signal=36%
GO:0070527	platelet aggregation	67	0.604988	1.8484	0.00112233	4230	tags=40%, list=22%, signal=31%
GO:0007596	blood coagulation	215	0.550004	1.84828	0.00100705	3528	tags=34%, list=18%, signal=28%
GO:0010863	positive regulation of phospholipase C activity	38	0.648067	1.84802	0.00119048	4401	tags=67%, list=22%, signal=52%
GO:0060037	pharyngeal system development	28	0.681262	1.84783	0.00126263	3801	tags=61%, list=19%, signal=49%
GO:0046632	alpha-beta T cell differentiation	107	0.578495	1.84717	0.00105042	4251	tags=46%, list=22%, signal=37%
GO:0002521	leukocyte differentiation	517	0.536008	1.84691	0.000999001	4676	tags=47%, list=24%, signal=37%
GO:0071622	regulation of granulocyte chemotaxis	50	0.628271	1.84682	0.00115607	3634	tags=55%, list=19%, signal=45%
GO:0007599	hemostasis	221	0.548163	1.84645	0.00100604	3528	tags=34%, list=18%, signal=28%
GO:0001958	endochondral ossification	27	0.681903	1.84643	0.00126743	2858	tags=56%, list=15%, signal=48%
GO:0036075	replacement ossification	27	0.681903	1.84643	0.00126743	2858	tags=56%, list=15%, signal=48%
GO:0002690	positive regulation of leukocyte chemotaxis	92	0.584214	1.84627	0.0010661	3634	tags=50%, list=19%, signal=41%
GO:0110053	regulation of actin filament organization	257	0.545577	1.84585	0.00100402	5307	tags=52%, list=27%, signal=39%
GO:0010762	regulation of fibroblast migration	33	0.663092	1.84553	0.00123609	4809	tags=51%, list=25%, signal=39%
GO:1900745	positive regulation of p38MAPK cascade	27	0.681484	1.8453	0.00126743	3784	tags=56%, list=19%, signal=45%
GO:0009612	response to mechanical stimulus	198	0.551315	1.84522	0.00101317	3698	tags=40%, list=19%, signal=33%
GO:0007498	mesoderm development	118	0.574454	1.84518	0.00104275	3800	tags=40%, list=19%, signal=32%
GO:0010171	body morphogenesis	45	0.63623	1.84434	0.00117371	3207	tags=54%, list=16%, signal=45%
GO:0008285	negative regulation of cell population proliferation	672	0.53397	1.84414	0.000999001	3496	tags=38%, list=18%, signal=33%
GO:1903036	positive regulation of response to wounding	64	0.60732	1.84407	0.00112486	3680	tags=44%, list=19%, signal=36%
GO:0034332	adherens junction organization	48	0.628265	1.84321	0.0011534	5028	tags=65%, list=26%, signal=48%
GO:0003197	endocardial cushion development	47	0.632622	1.84258	0.00117096	3828	tags=62%, list=20%, signal=50%
GO:0043409	negative regulation of MAPK cascade	160	0.561154	1.84204	0.00102459	4432	tags=49%, list=23%, signal=38%
GO:1904994	regulation of leukocyte adhesion to vascular endothelial cell	29	0.681209	1.84183	0.00127226	2674	tags=61%, list=14%, signal=52%
GO:0060323	head morphogenesis	34	0.660391	1.84139	0.00123457	3207	tags=59%, list=16%, signal=50%
GO:0032231	regulation of actin filament bundle assembly	101	0.578553	1.84107	0.0010582	3752	tags=49%, list=19%, signal=40%
GO:0042119	neutrophil activation	39	0.645249	1.84088	0.00118624	3496	tags=58%, list=18%, signal=48%
GO:0006509	membrane protein ectodomain proteolysis	44	0.636947	1.84052	0.00117647	3237	tags=51%, list=17%, signal=43%
GO:0071230	cellular response to amino acid stimulus	70	0.598877	1.84025	0.00111483	2640	tags=36%, list=13%, signal=31%
GO:0060537	muscle tissue development	369	0.537563	1.8399	0.000999001	3456	tags=38%, list=18%, signal=32%
GO:0030947	regulation of vascular endothelial growth factor receptor signaling pathway	27	0.679462	1.83982	0.00126743	3705	tags=59%, list=19%, signal=48%
GO:0030324	lung development	172	0.556409	1.83967	0.00102041	3334	tags=42%, list=17%, signal=35%
GO:0002287	alpha-beta T cell activation involved in immune response	65	0.602972	1.83884	0.00112233	4092	tags=43%, list=21%, signal=34%
GO:0002293	alpha-beta T cell differentiation involved in immune response	65	0.602972	1.83884	0.00112233	4092	tags=43%, list=21%, signal=34%
GO:1904894	positive regulation of receptor signaling pathway via STAT	44	0.63633	1.83874	0.00117647	2176	tags=40%, list=11%, signal=35%
GO:0050817	coagulation	217	0.546416	1.8384	0.00100604	3528	tags=33%, list=18%, signal=28%
GO:0034698	response to gonadotropin	29	0.679588	1.83745	0.00127226	1188	tags=34%, list=6%, signal=32%
GO:0060443	mammary gland morphogenesis	42	0.638628	1.83694	0.00117925	3410	tags=39%, list=17%, signal=32%
GO:0003229	ventricular cardiac muscle tissue development	55	0.614425	1.83678	0.00112867	3443	tags=52%, list=18%, signal=43%
GO:0031670	cellular response to nutrient	39	0.643731	1.83655	0.00118624	3777	tags=44%, list=19%, signal=35%
GO:1990266	neutrophil migration	120	0.571829	1.83627	0.00104603	3822	tags=53%, list=20%, signal=43%
GO:0045778	positive regulation of ossification	50	0.624603	1.83603	0.00115607	4122	tags=61%, list=21%, signal=48%
GO:0031032	actomyosin structure organization	190	0.551017	1.83576	0.0010142	3672	tags=43%, list=19%, signal=35%
GO:0003171	atrioventricular valve development	27	0.677561	1.83467	0.00126743	1699	tags=43%, list=9%, signal=39%
GO:0045600	positive regulation of fat cell differentiation	60	0.608187	1.83351	0.0011325	5674	tags=66%, list=29%, signal=47%
GO:0030323	respiratory tube development	176	0.553318	1.83246	0.00102041	3334	tags=42%, list=17%, signal=35%
GO:0150117	positive regulation of cell-substrate junction organization	30	0.671203	1.83195	0.00125313	4176	tags=63%, list=21%, signal=50%
GO:0071706	tumor necrosis factor superfamily cytokine production	161	0.557614	1.83153	0.00102354	3761	tags=39%, list=19%, signal=32%
GO:1903555	regulation of tumor necrosis factor superfamily cytokine production	161	0.557614	1.83153	0.00102354	3761	tags=39%, list=19%, signal=32%
GO:0051058	negative regulation of small GTPase mediated signal transduction	56	0.613118	1.83098	0.00114025	2912	tags=38%, list=15%, signal=33%
GO:0060541	respiratory system development	195	0.547272	1.83024	0.0010142	3334	tags=41%, list=17%, signal=34%
GO:0071216	cellular response to biotic stimulus	225	0.543725	1.83022	0.0010101	3487	tags=41%, list=18%, signal=35%
GO:0042692	muscle cell differentiation	345	0.535463	1.8293	0.001	3511	tags=40%, list=18%, signal=34%
GO:0032956	regulation of actin cytoskeleton organization	335	0.536157	1.82919	0.001001	5156	tags=52%, list=26%, signal=39%
GO:1901222	regulation of NIK/NF-kappaB signaling	93	0.577929	1.82912	0.00106838	4206	tags=50%, list=21%, signal=40%
GO:0060560	developmental growth involved in morphogenesis	228	0.542832	1.82887	0.00100806	3438	tags=38%, list=18%, signal=32%
GO:0050871	positive regulation of B cell activation	77	0.590505	1.82886	0.00110619	2487	tags=35%, list=13%, signal=31%
GO:0006809	nitric oxide biosynthetic process	64	0.601905	1.82763	0.00112486	3919	tags=54%, list=20%, signal=43%
GO:0099601	regulation of neurotransmitter receptor activity	56	0.611917	1.82739	0.00114025	3530	tags=42%, list=18%, signal=35%
GO:0050974	detection of mechanical stimulus involved in sensory perception	33	0.655973	1.82571	0.00123609	2176	tags=42%, list=11%, signal=37%
GO:0048048	embryonic eye morphogenesis	35	0.653179	1.82533	0.00123609	2819	tags=44%, list=14%, signal=38%
GO:0055001	muscle cell development	165	0.554467	1.82508	0.00102145	3479	tags=41%, list=18%, signal=34%
GO:0002088	lens development in camera-type eye	81	0.583982	1.825	0.00108342	4005	tags=43%, list=20%, signal=35%
GO:0032640	tumor necrosis factor production	157	0.556565	1.825	0.00102669	3761	tags=39%, list=19%, signal=32%
GO:0032680	regulation of tumor necrosis factor production	157	0.556565	1.825	0.00102669	3761	tags=39%, list=19%, signal=32%
GO:0034446	substrate adhesion-dependent cell spreading	107	0.571514	1.82488	0.00105042	3620	tags=46%, list=18%, signal=38%
GO:0043407	negative regulation of MAP kinase activity	56	0.611066	1.82485	0.00114025	2545	tags=40%, list=13%, signal=35%
GO:0051896	regulation of protein kinase B signaling	153	0.556899	1.82458	0.00102564	3700	tags=46%, list=19%, signal=38%
GO:0060317	cardiac epithelial to mesenchymal transition	32	0.660701	1.82427	0.00124224	2158	tags=47%, list=11%, signal=42%
GO:0061061	muscle structure development	592	0.528635	1.82407	0.000999001	3479	tags=39%, list=18%, signal=33%
GO:0045807	positive regulation of endocytosis	96	0.575213	1.82401	0.00106045	3675	tags=33%, list=19%, signal=27%
GO:0090263	positive regulation of canonical Wnt signaling pathway	103	0.57199	1.824	0.00105597	4158	tags=42%, list=21%, signal=33%
GO:0030036	actin cytoskeleton organization	690	0.527438	1.82223	0.000999001	4906	tags=50%, list=25%, signal=39%
GO:0032755	positive regulation of interleukin-6 production	88	0.579027	1.82184	0.00107411	3599	tags=52%, list=18%, signal=42%
GO:0071402	cellular response to lipoprotein particle stimulus	32	0.659575	1.82116	0.00124224	3993	tags=58%, list=20%, signal=46%
GO:0032101	regulation of response to external stimulus	880	0.525112	1.82032	0.000999001	3533	tags=32%, list=18%, signal=28%
GO:0000902	cell morphogenesis	973	0.524286	1.82006	0.000999001	3416	tags=36%, list=17%, signal=31%
GO:0022408	negative regulation of cell-cell adhesion	182	0.548316	1.82003	0.00101729	3516	tags=46%, list=18%, signal=38%
GO:1905114	cell surface receptor signaling pathway involved in cell-cell signaling	522	0.527963	1.81933	0.000999001	3471	tags=34%, list=18%, signal=29%
GO:0010721	negative regulation of cell development	168	0.55271	1.81925	0.00102459	3326	tags=40%, list=17%, signal=34%
GO:0071902	positive regulation of protein serine/threonine kinase activity	201	0.542713	1.81902	0.0010101	4410	tags=44%, list=23%, signal=34%
GO:0035136	forelimb morphogenesis	37	0.641556	1.8184	0.00120337	3655	tags=52%, list=19%, signal=43%
GO:0030029	actin filament-based process	773	0.525059	1.81805	0.000999001	4906	tags=49%, list=25%, signal=38%
GO:0019229	regulation of vasoconstriction	59	0.602858	1.81793	0.00113122	3101	tags=46%, list=16%, signal=39%
GO:1902107	positive regulation of leukocyte differentiation	149	0.555712	1.81748	0.00102881	3634	tags=41%, list=19%, signal=34%
GO:1903708	positive regulation of hemopoiesis	149	0.555712	1.81748	0.00102881	3634	tags=41%, list=19%, signal=34%
GO:0002294	CD4-positive, alpha-beta T cell differentiation involved in immune response	64	0.598477	1.81722	0.00112486	4092	tags=42%, list=21%, signal=33%
GO:0090066	regulation of anatomical structure size	463	0.529025	1.81703	0.000999001	3350	tags=37%, list=17%, signal=32%
GO:0042093	T-helper cell differentiation	62	0.602206	1.81658	0.00113122	4092	tags=43%, list=21%, signal=34%
GO:0048644	muscle organ morphogenesis	73	0.58774	1.81603	0.00110619	2533	tags=38%, list=13%, signal=33%
GO:0072676	lymphocyte migration	112	0.56836	1.81542	0.00104932	3494	tags=49%, list=18%, signal=40%
GO:0050853	B cell receptor signaling pathway	56	0.607543	1.81433	0.00114025	3127	tags=53%, list=16%, signal=45%
GO:0031623	receptor internalization	108	0.567826	1.81402	0.00104822	3413	tags=38%, list=17%, signal=32%
GO:0043491	protein kinase B signaling	182	0.546091	1.81264	0.00101729	3976	tags=46%, list=20%, signal=37%
GO:0045907	positive regulation of vasoconstriction	30	0.663943	1.81214	0.00125313	2961	tags=47%, list=15%, signal=40%
GO:0098773	skin epidermis development	88	0.575875	1.81192	0.00107411	2248	tags=37%, list=11%, signal=33%
GO:0045577	regulation of B cell differentiation	28	0.667846	1.81144	0.00126263	3347	tags=59%, list=17%, signal=49%
GO:0032102	negative regulation of response to external stimulus	368	0.529053	1.81034	0.000999001	3221	tags=32%, list=16%, signal=27%
GO:0048145	regulation of fibroblast proliferation	77	0.584519	1.81032	0.00110619	2285	tags=31%, list=12%, signal=27%
GO:0042475	odontogenesis of dentin-containing tooth	84	0.578594	1.80952	0.0010846	3655	tags=43%, list=19%, signal=35%
GO:0090183	regulation of kidney development	30	0.662684	1.8087	0.00125313	2197	tags=53%, list=11%, signal=47%
GO:0048593	camera-type eye morphogenesis	120	0.563241	1.80869	0.00104603	4218	tags=44%, list=22%, signal=35%
GO:1902893	regulation of miRNA transcription	59	0.599685	1.80836	0.00113122	4039	tags=60%, list=21%, signal=48%
GO:0060669	embryonic placenta morphogenesis	27	0.667761	1.80814	0.00126743	4787	tags=57%, list=24%, signal=43%
GO:0042102	positive regulation of T cell proliferation	98	0.570006	1.80778	0.0010627	4000	tags=36%, list=20%, signal=29%
GO:0050769	positive regulation of neurogenesis	209	0.538152	1.80642	0.00101112	3655	tags=41%, list=19%, signal=34%
GO:0055006	cardiac cell development	74	0.584587	1.80506	0.00110988	3443	tags=44%, list=18%, signal=37%
GO:0051968	positive regulation of synaptic transmission, glutamatergic	27	0.666427	1.80453	0.00126743	3138	tags=50%, list=16%, signal=42%
GO:0050865	regulation of cell activation	582	0.522973	1.80438	0.000999001	3655	tags=34%, list=19%, signal=29%
GO:0003073	regulation of systemic arterial blood pressure	92	0.570904	1.80421	0.0010661	3247	tags=44%, list=17%, signal=37%
GO:0002886	regulation of myeloid leukocyte mediated immunity	59	0.598257	1.80405	0.00113122	3831	tags=40%, list=20%, signal=33%
GO:0001953	negative regulation of cell-matrix adhesion	36	0.637941	1.80319	0.00121065	2679	tags=41%, list=14%, signal=35%
GO:0050878	regulation of body fluid levels	357	0.527775	1.80312	0.000999001	3689	tags=33%, list=19%, signal=28%
GO:0001954	positive regulation of cell-matrix adhesion	53	0.605659	1.80305	0.00113507	3456	tags=50%, list=18%, signal=41%
GO:0030855	epithelial cell differentiation	606	0.52234	1.80287	0.000999001	3353	tags=37%, list=17%, signal=32%
GO:0046631	alpha-beta T cell activation	151	0.550683	1.80258	0.00102775	4251	tags=43%, list=22%, signal=34%
GO:0070555	response to interleukin-1	127	0.558917	1.8023	0.0010395	2326	tags=33%, list=12%, signal=29%
GO:0001775	cell activation	969	0.519025	1.8015	0.000999001	4270	tags=38%, list=22%, signal=31%
GO:0034110	regulation of homotypic cell-cell adhesion	35	0.644495	1.80107	0.00123609	3319	tags=37%, list=17%, signal=31%
GO:0050867	positive regulation of cell activation	349	0.527285	1.8008	0.001	5000	tags=43%, list=26%, signal=33%
GO:0071677	positive regulation of mononuclear cell migration	65	0.590496	1.80079	0.00112233	3494	tags=53%, list=18%, signal=44%
GO:0051961	negative regulation of nervous system development	134	0.556536	1.8006	0.00103734	3326	tags=41%, list=17%, signal=34%
GO:0042100	B cell proliferation	81	0.575582	1.79875	0.00108342	3187	tags=43%, list=16%, signal=36%
GO:0030168	platelet activation	127	0.557606	1.79807	0.0010395	3360	tags=35%, list=17%, signal=29%
GO:0006939	smooth muscle contraction	105	0.563596	1.79806	0.00105597	3353	tags=42%, list=17%, signal=35%
GO:0000768	syncytium formation by plasma membrane fusion	57	0.598907	1.79799	0.00113507	2825	tags=37%, list=14%, signal=32%
GO:0140253	cell-cell fusion	57	0.598907	1.79799	0.00113507	2825	tags=37%, list=14%, signal=32%
GO:0031295	T cell costimulation	45	0.620201	1.79788	0.00117371	3968	tags=57%, list=20%, signal=46%
GO:0050670	regulation of lymphocyte proliferation	223	0.53404	1.79719	0.00100806	3533	tags=34%, list=18%, signal=28%
GO:0150063	visual system development	359	0.526062	1.79692	0.000999001	4134	tags=38%, list=21%, signal=30%
GO:0002526	acute inflammatory response	101	0.564652	1.79684	0.0010582	3244	tags=42%, list=17%, signal=35%
GO:1904646	cellular response to amyloid-beta	39	0.6296	1.79623	0.00118624	4662	tags=62%, list=24%, signal=48%
GO:0050767	regulation of neurogenesis	336	0.526392	1.79609	0.001001	3335	tags=37%, list=17%, signal=31%
GO:0043297	apical junction assembly	69	0.585566	1.79533	0.00111732	4235	tags=46%, list=22%, signal=37%
GO:0048880	sensory system development	364	0.525187	1.79531	0.000999001	4134	tags=37%, list=21%, signal=30%
GO:0071470	cellular response to osmotic stress	39	0.62917	1.79501	0.00118624	3376	tags=41%, list=17%, signal=34%
GO:0035265	organ growth	153	0.547832	1.79487	0.00102564	3533	tags=39%, list=18%, signal=32%
GO:0030279	negative regulation of ossification	32	0.650052	1.79487	0.00124224	3631	tags=68%, list=19%, signal=55%
GO:0051057	positive regulation of small GTPase mediated signal transduction	68	0.585438	1.79472	0.00111483	3755	tags=46%, list=19%, signal=37%
GO:0045453	bone resorption	60	0.595297	1.79465	0.0011325	4410	tags=56%, list=23%, signal=43%
GO:0002683	negative regulation of immune system process	394	0.523862	1.79417	0.000999001	3196	tags=31%, list=16%, signal=27%
GO:0050728	negative regulation of inflammatory response	137	0.553626	1.79405	0.0010395	4142	tags=47%, list=21%, signal=38%
GO:0060284	regulation of cell development	466	0.522197	1.79369	0.000999001	3350	tags=37%, list=17%, signal=32%
GO:0061082	myeloid leukocyte cytokine production	29	0.663379	1.79362	0.00127226	2831	tags=47%, list=14%, signal=40%
GO:0048568	embryonic organ development	433	0.523276	1.79357	0.000999001	3456	tags=36%, list=18%, signal=30%
GO:0001933	negative regulation of protein phosphorylation	316	0.526251	1.79342	0.001	4055	tags=40%, list=21%, signal=32%
GO:0035710	CD4-positive, alpha-beta T cell activation	97	0.564704	1.79251	0.00105932	4251	tags=38%, list=22%, signal=30%
GO:0043583	ear development	203	0.534371	1.79224	0.0010101	3353	tags=36%, list=17%, signal=30%
GO:0042063	gliogenesis	273	0.528702	1.79186	0.00100402	4017	tags=43%, list=21%, signal=34%
GO:0001654	eye development	355	0.524462	1.79162	0.000999001	4134	tags=37%, list=21%, signal=30%
GO:0051149	positive regulation of muscle cell differentiation	55	0.599056	1.79084	0.00112867	3258	tags=47%, list=17%, signal=39%
GO:0032944	regulation of mononuclear cell proliferation	225	0.531844	1.79022	0.0010101	3533	tags=34%, list=18%, signal=28%
GO:0009187	cyclic nucleotide metabolic process	37	0.631529	1.78998	0.00120337	4459	tags=62%, list=23%, signal=48%
GO:0061028	establishment of endothelial barrier	47	0.614526	1.78987	0.00117096	4349	tags=57%, list=22%, signal=45%
GO:0036336	dendritic cell migration	33	0.642756	1.78893	0.00123609	4904	tags=68%, list=25%, signal=51%
GO:0070663	regulation of leukocyte proliferation	243	0.530307	1.78876	0.00100604	3655	tags=36%, list=19%, signal=30%
GO:0060393	regulation of pathway-restricted SMAD protein phosphorylation	57	0.595486	1.78772	0.00113507	2158	tags=35%, list=11%, signal=32%
GO:0048812	neuron projection morphogenesis	600	0.517818	1.78715	0.000999001	3438	tags=35%, list=18%, signal=30%
GO:0055094	response to lipoprotein particle	29	0.660725	1.78645	0.00127226	3993	tags=57%, list=20%, signal=45%
GO:0002828	regulation of type 2 immune response	31	0.649986	1.78612	0.00124378	2563	tags=34%, list=13%, signal=30%
GO:0007566	embryo implantation	51	0.604575	1.78608	0.00114548	1850	tags=28%, list=9%, signal=25%
GO:0061614	miRNA transcription	60	0.59224	1.78543	0.0011325	4039	tags=59%, list=21%, signal=47%
GO:0043537	negative regulation of blood vessel endothelial cell migration	33	0.641401	1.78516	0.00123609	3229	tags=50%, list=16%, signal=42%
GO:0055007	cardiac muscle cell differentiation	103	0.559804	1.78515	0.00105597	3443	tags=45%, list=18%, signal=37%
GO:0006949	syncytium formation	60	0.592129	1.7851	0.0011325	2825	tags=36%, list=14%, signal=31%
GO:0043370	regulation of CD4-positive, alpha-beta T cell differentiation	48	0.608412	1.78497	0.0011534	3593	tags=35%, list=18%, signal=29%
GO:0030098	lymphocyte differentiation	357	0.522456	1.78495	0.000999001	4676	tags=46%, list=24%, signal=35%
GO:0048813	dendrite morphogenesis	136	0.551294	1.78483	0.00104058	4351	tags=43%, list=22%, signal=34%
GO:0046427	positive regulation of receptor signaling pathway via JAK-STAT	40	0.62201	1.78426	0.00117233	2176	tags=39%, list=11%, signal=35%
GO:2001238	positive regulation of extrinsic apoptotic signaling pathway	47	0.612552	1.78412	0.00117096	3451	tags=46%, list=18%, signal=38%
GO:0048013	ephrin receptor signaling pathway	51	0.603592	1.78318	0.00114548	2679	tags=34%, list=14%, signal=29%
GO:0009913	epidermal cell differentiation	181	0.537064	1.78162	0.00101729	2844	tags=30%, list=15%, signal=26%
GO:1903317	regulation of protein maturation	63	0.588191	1.78159	0.00112867	2540	tags=28%, list=13%, signal=24%
GO:0014741	negative regulation of muscle hypertrophy	28	0.65666	1.7811	0.00126263	3993	tags=52%, list=20%, signal=41%
GO:0045995	regulation of embryonic development	62	0.589576	1.77848	0.00113122	1940	tags=28%, list=10%, signal=25%
GO:0048260	positive regulation of receptor-mediated endocytosis	52	0.600244	1.77787	0.00114286	3458	tags=33%, list=18%, signal=28%
GO:0043551	regulation of phosphatidylinositol 3-kinase activity	56	0.595226	1.77755	0.00114025	4015	tags=52%, list=20%, signal=41%
GO:0038061	NIK/NF-kappaB signaling	120	0.553536	1.77753	0.00104603	4206	tags=47%, list=21%, signal=37%
GO:0048246	macrophage chemotaxis	38	0.623217	1.77716	0.00119048	3634	tags=51%, list=19%, signal=42%
GO:0007264	small GTPase mediated signal transduction	488	0.51635	1.77713	0.000999001	5252	tags=49%, list=27%, signal=37%
GO:0046579	positive regulation of Ras protein signal transduction	60	0.589371	1.77678	0.0011325	3755	tags=47%, list=19%, signal=38%
GO:0051482	positive regulation of cytosolic calcium ion concentration involved in phospholipase C-activating G protein-coupled signaling pathway	29	0.65696	1.77626	0.00127226	3755	tags=53%, list=19%, signal=43%
GO:0046328	regulation of JNK cascade	139	0.546931	1.77581	0.00103627	4217	tags=43%, list=22%, signal=34%
GO:0048839	inner ear development	176	0.53621	1.7758	0.00102041	3353	tags=36%, list=17%, signal=30%
GO:0030516	regulation of axon extension	90	0.564049	1.77556	0.00107643	3306	tags=40%, list=17%, signal=34%
GO:0030032	lamellipodium assembly	69	0.579119	1.77556	0.00111732	5363	tags=59%, list=27%, signal=43%
GO:0009617	response to bacterium	557	0.514267	1.77523	0.000999001	3503	tags=33%, list=18%, signal=28%
GO:0003338	metanephros morphogenesis	31	0.646004	1.77518	0.00124378	1951	tags=54%, list=10%, signal=49%
GO:0033993	response to lipid	822	0.512106	1.7745	0.000999001	4122	tags=38%, list=21%, signal=31%
GO:0001818	negative regulation of cytokine production	264	0.523926	1.77421	0.00100301	2636	tags=29%, list=13%, signal=25%
GO:0120039	plasma membrane bounded cell projection morphogenesis	615	0.513848	1.77355	0.000999001	3438	tags=35%, list=18%, signal=30%
GO:0030217	T cell differentiation	254	0.524339	1.77347	0.00100402	4676	tags=46%, list=24%, signal=36%
GO:0051492	regulation of stress fiber assembly	87	0.563821	1.77315	0.00107411	3752	tags=45%, list=19%, signal=37%
GO:0061099	negative regulation of protein tyrosine kinase activity	30	0.649531	1.7728	0.00125313	4055	tags=58%, list=21%, signal=46%
GO:1902041	regulation of extrinsic apoptotic signaling pathway via death domain receptors	44	0.613502	1.77277	0.00117647	4317	tags=49%, list=22%, signal=38%
GO:0051153	regulation of striated muscle cell differentiation	77	0.572121	1.77192	0.00110619	3200	tags=43%, list=16%, signal=36%
GO:0030038	contractile actin filament bundle assembly	102	0.556595	1.77188	0.0010582	5156	tags=57%, list=26%, signal=42%
GO:0043149	stress fiber assembly	102	0.556595	1.77188	0.0010582	5156	tags=57%, list=26%, signal=42%
GO:0046637	regulation of alpha-beta T cell differentiation	65	0.580814	1.77127	0.00112233	3968	tags=42%, list=20%, signal=34%
GO:0120192	tight junction assembly	67	0.579382	1.77017	0.00112233	4235	tags=44%, list=22%, signal=35%
GO:0010977	negative regulation of neuron projection development	132	0.547141	1.76995	0.0010395	3256	tags=37%, list=17%, signal=31%
GO:0002695	negative regulation of leukocyte activation	182	0.533162	1.76973	0.00101729	3494	tags=39%, list=18%, signal=32%
GO:1903039	positive regulation of leukocyte cell-cell adhesion	234	0.525328	1.76947	0.00100908	5028	tags=45%, list=26%, signal=34%
GO:1903037	regulation of leukocyte cell-cell adhesion	320	0.519424	1.76878	0.001001	5045	tags=46%, list=26%, signal=35%
GO:0010976	positive regulation of neuron projection development	143	0.543299	1.76791	0.00103413	4480	tags=44%, list=23%, signal=34%
GO:0010720	positive regulation of cell development	280	0.520939	1.76767	0.001002	3655	tags=40%, list=19%, signal=33%
GO:0045124	regulation of bone resorption	39	0.619562	1.7676	0.00118624	2323	tags=43%, list=12%, signal=38%
GO:0030501	positive regulation of bone mineralization	41	0.616249	1.76742	0.00117925	4122	tags=62%, list=21%, signal=49%
GO:0070613	regulation of protein processing	60	0.585977	1.76655	0.0011325	2540	tags=27%, list=13%, signal=24%
GO:0022604	regulation of cell morphogenesis	299	0.519818	1.76603	0.001002	3402	tags=36%, list=17%, signal=31%
GO:0045638	negative regulation of myeloid cell differentiation	89	0.561763	1.76589	0.00107643	2844	tags=44%, list=15%, signal=38%
GO:0007423	sensory organ development	525	0.512328	1.76543	0.000999001	4134	tags=36%, list=21%, signal=29%
GO:0001934	positive regulation of protein phosphorylation	675	0.511049	1.76542	0.000999001	4430	tags=38%, list=23%, signal=31%
GO:0010518	positive regulation of phospholipase activity	53	0.592847	1.76491	0.00113507	4904	tags=62%, list=25%, signal=46%
GO:0030832	regulation of actin filament length	152	0.538088	1.76428	0.00102354	5307	tags=52%, list=27%, signal=38%
GO:0048858	cell projection morphogenesis	619	0.510694	1.76381	0.000999001	3438	tags=35%, list=18%, signal=30%
GO:0050886	endocrine process	79	0.564876	1.76293	0.00108814	3538	tags=44%, list=18%, signal=36%
GO:0002444	myeloid leukocyte mediated immunity	101	0.553963	1.76282	0.0010582	3310	tags=39%, list=17%, signal=33%
GO:0008064	regulation of actin polymerization or depolymerization	151	0.53851	1.76274	0.00102775	5307	tags=52%, list=27%, signal=39%
GO:0031346	positive regulation of cell projection organization	328	0.517074	1.76266	0.001	3416	tags=37%, list=17%, signal=31%
GO:0070830	bicellular tight junction assembly	61	0.585245	1.76262	0.00113379	4235	tags=47%, list=22%, signal=37%
GO:0043550	regulation of lipid kinase activity	68	0.574856	1.76228	0.00111483	4015	tags=46%, list=20%, signal=37%
GO:0032355	response to estradiol	114	0.549945	1.76183	0.00104275	3938	tags=39%, list=20%, signal=31%
GO:0045621	positive regulation of lymphocyte differentiation	103	0.552403	1.76155	0.00105597	2487	tags=34%, list=13%, signal=30%
GO:0042326	negative regulation of phosphorylation	356	0.515602	1.76149	0.000999001	4055	tags=39%, list=21%, signal=32%
GO:0002532	production of molecular mediator involved in inflammatory response	70	0.572939	1.76055	0.00111483	2636	tags=39%, list=13%, signal=34%
GO:0031099	regeneration	176	0.531549	1.76036	0.00102041	3801	tags=41%, list=19%, signal=33%
GO:0001764	neuron migration	153	0.537224	1.76012	0.00102564	3423	tags=38%, list=17%, signal=32%
GO:0071364	cellular response to epidermal growth factor stimulus	43	0.608547	1.76	0.00116959	4780	tags=56%, list=24%, signal=42%
GO:0031175	neuron projection development	915	0.507197	1.75984	0.000999001	3416	tags=33%, list=17%, signal=29%
GO:0008015	blood circulation	473	0.51176	1.75917	0.000999001	3842	tags=41%, list=20%, signal=33%
GO:0001816	cytokine production	696	0.50903	1.75862	0.000999001	3533	tags=30%, list=18%, signal=26%
GO:2000273	positive regulation of signaling receptor activity	44	0.608508	1.75834	0.00117647	3101	tags=51%, list=16%, signal=43%
GO:1901185	negative regulation of ERBB signaling pathway	31	0.639732	1.75794	0.00124378	4752	tags=55%, list=24%, signal=42%
GO:0006898	receptor-mediated endocytosis	235	0.521354	1.75715	0.00100806	3720	tags=38%, list=19%, signal=31%
GO:0048589	developmental growth	601	0.509138	1.75712	0.000999001	3533	tags=35%, list=18%, signal=30%
GO:0002286	T cell activation involved in immune response	98	0.553654	1.75592	0.0010627	4270	tags=45%, list=22%, signal=35%
GO:0021988	olfactory lobe development	29	0.649307	1.75557	0.00127226	3238	tags=53%, list=17%, signal=45%
GO:0006022	aminoglycan metabolic process	128	0.544203	1.75498	0.00104058	3238	tags=34%, list=17%, signal=29%
GO:0120035	regulation of plasma membrane bounded cell projection organization	598	0.508484	1.75467	0.000999001	3416	tags=34%, list=17%, signal=29%
GO:0002696	positive regulation of leukocyte activation	336	0.514218	1.75455	0.001001	5000	tags=43%, list=26%, signal=33%
GO:0030166	proteoglycan biosynthetic process	56	0.587425	1.75425	0.00114025	3893	tags=46%, list=20%, signal=37%
GO:0048562	embryonic organ morphogenesis	282	0.516783	1.75297	0.001001	2875	tags=31%, list=15%, signal=27%
GO:0050982	detection of mechanical stimulus	50	0.596145	1.75238	0.00115607	2176	tags=33%, list=11%, signal=30%
GO:0051146	striated muscle cell differentiation	254	0.518033	1.75214	0.00100402	3511	tags=39%, list=18%, signal=33%
GO:0007015	actin filament organization	428	0.511038	1.75138	0.000999001	5156	tags=50%, list=26%, signal=38%
GO:0031344	regulation of cell projection organization	614	0.507397	1.75129	0.000999001	3416	tags=34%, list=17%, signal=29%
GO:0001890	placenta development	142	0.538647	1.75129	0.00103627	3993	tags=40%, list=20%, signal=32%
GO:0006897	endocytosis	552	0.50736	1.75103	0.000999001	5677	tags=49%, list=29%, signal=36%
GO:0032720	negative regulation of tumor necrosis factor production	59	0.58066	1.75099	0.00113122	2545	tags=35%, list=13%, signal=30%
GO:0050864	regulation of B cell activation	123	0.544477	1.75096	0.00104384	3187	tags=37%, list=16%, signal=31%
GO:0003018	vascular process in circulatory system	249	0.518219	1.75065	0.00100503	3831	tags=43%, list=20%, signal=35%
GO:0031102	neuron projection regeneration	53	0.587791	1.74986	0.00113507	3396	tags=47%, list=17%, signal=39%
GO:0002763	positive regulation of myeloid leukocyte differentiation	51	0.592277	1.74975	0.00114548	2991	tags=41%, list=15%, signal=35%
GO:0044409	entry into host	146	0.536233	1.74924	0.00103306	3029	tags=26%, list=15%, signal=22%
GO:1903131	mononuclear cell differentiation	404	0.510154	1.74921	0.000999001	4300	tags=40%, list=22%, signal=32%
GO:0035329	hippo signaling	39	0.612982	1.74882	0.00118624	4515	tags=56%, list=23%, signal=43%
GO:0002691	regulation of cellular extravasation	38	0.613276	1.74881	0.00119048	2674	tags=38%, list=14%, signal=33%
GO:0060674	placenta blood vessel development	31	0.636372	1.74871	0.00124378	4218	tags=53%, list=22%, signal=42%
GO:0050768	negative regulation of neurogenesis	130	0.54141	1.74835	0.0010395	3326	tags=40%, list=17%, signal=33%
GO:0042110	T cell activation	473	0.508103	1.7466	0.000999001	5081	tags=45%, list=26%, signal=35%
GO:0016331	morphogenesis of embryonic epithelium	148	0.533872	1.74588	0.00102881	2197	tags=29%, list=11%, signal=26%
GO:0001658	branching involved in ureteric bud morphogenesis	55	0.583993	1.74581	0.00112867	3897	tags=48%, list=20%, signal=39%
GO:0055013	cardiac muscle cell development	69	0.56925	1.7453	0.00111732	3443	tags=43%, list=18%, signal=36%
GO:0043010	camera-type eye development	311	0.512683	1.745	0.001	4134	tags=37%, list=21%, signal=30%
GO:0038127	ERBB signaling pathway	117	0.545142	1.74484	0.00104822	5191	tags=59%, list=27%, signal=43%
GO:0014902	myotube differentiation	112	0.545511	1.74244	0.00104932	3201	tags=37%, list=16%, signal=31%
GO:0032990	cell part morphogenesis	638	0.504245	1.74237	0.000999001	3438	tags=34%, list=18%, signal=29%
GO:0007254	JNK cascade	171	0.526881	1.74208	0.00102041	4066	tags=40%, list=21%, signal=32%
GO:0061458	reproductive system development	406	0.507842	1.74173	0.000999001	3993	tags=37%, list=20%, signal=30%
GO:0031294	lymphocyte costimulation	47	0.59797	1.74165	0.00117096	3968	tags=55%, list=20%, signal=44%
GO:1903706	regulation of hemopoiesis	353	0.509746	1.74145	0.000999001	3428	tags=35%, list=18%, signal=30%
GO:0060351	cartilage development involved in endochondral bone morphogenesis	30	0.637594	1.74022	0.00125313	1935	tags=37%, list=10%, signal=33%
GO:0030833	regulation of actin filament polymerization	132	0.537884	1.74	0.0010395	5307	tags=53%, list=27%, signal=39%
GO:0051250	negative regulation of lymphocyte activation	152	0.530675	1.73998	0.00102354	3494	tags=38%, list=18%, signal=31%
GO:0045637	regulation of myeloid cell differentiation	198	0.519765	1.73962	0.00101317	3678	tags=38%, list=19%, signal=32%
GO:1903038	negative regulation of leukocyte cell-cell adhesion	128	0.539321	1.73924	0.00104058	3593	tags=42%, list=18%, signal=35%
GO:0110110	positive regulation of animal organ morphogenesis	34	0.623537	1.73863	0.00123457	3761	tags=59%, list=19%, signal=48%
GO:0001819	positive regulation of cytokine production	442	0.506739	1.73825	0.000999001	3619	tags=31%, list=18%, signal=26%
GO:0001817	regulation of cytokine production	682	0.503197	1.73819	0.000999001	3533	tags=30%, list=18%, signal=26%
GO:0010562	positive regulation of phosphorus metabolic process	828	0.501685	1.73814	0.000999001	4430	tags=38%, list=23%, signal=31%
GO:0045937	positive regulation of phosphate metabolic process	828	0.501685	1.73814	0.000999001	4430	tags=38%, list=23%, signal=31%
GO:0048645	animal organ formation	64	0.572334	1.73784	0.00112486	3443	tags=50%, list=18%, signal=41%
GO:0048608	reproductive structure development	403	0.506758	1.73756	0.000999001	3993	tags=37%, list=20%, signal=30%
GO:0031345	negative regulation of cell projection organization	179	0.52406	1.73745	0.00101833	3021	tags=34%, list=15%, signal=29%
GO:0042733	embryonic digit morphogenesis	56	0.581546	1.7367	0.00114025	3388	tags=45%, list=17%, signal=37%
GO:0003382	epithelial cell morphogenesis	33	0.62371	1.73592	0.00123609	3195	tags=52%, list=16%, signal=44%
GO:0048534	hematopoietic or lymphoid organ development	855	0.501082	1.73564	0.000999001	4526	tags=40%, list=23%, signal=33%
GO:0042327	positive regulation of phosphorylation	756	0.50173	1.7349	0.000999001	4430	tags=37%, list=23%, signal=30%
GO:1905332	positive regulation of morphogenesis of an epithelium	34	0.622194	1.73488	0.00123457	2271	tags=51%, list=12%, signal=45%
GO:0033674	positive regulation of kinase activity	461	0.505057	1.73457	0.000999001	4430	tags=38%, list=23%, signal=30%
GO:1903557	positive regulation of tumor necrosis factor superfamily cytokine production	101	0.544995	1.73428	0.0010582	3533	tags=40%, list=18%, signal=33%
GO:0070849	response to epidermal growth factor	47	0.595288	1.73384	0.00117096	3410	tags=43%, list=17%, signal=35%
GO:0001659	temperature homeostasis	172	0.524283	1.73345	0.00102041	3818	tags=37%, list=19%, signal=30%
GO:0006953	acute-phase response	40	0.604209	1.73319	0.00117233	2488	tags=42%, list=13%, signal=37%
GO:0007173	epidermal growth factor receptor signaling pathway	104	0.542828	1.73306	0.00105485	5191	tags=59%, list=27%, signal=44%
GO:0090022	regulation of neutrophil chemotaxis	32	0.627572	1.7328	0.00124224	3487	tags=56%, list=18%, signal=46%
GO:0086002	cardiac muscle cell action potential involved in contraction	50	0.589458	1.73272	0.00115607	3215	tags=40%, list=16%, signal=34%
GO:0072678	T cell migration	64	0.570622	1.73264	0.00112486	3804	tags=53%, list=19%, signal=43%
GO:1900181	negative regulation of protein localization to nucleus	33	0.622484	1.73251	0.00123609	3506	tags=50%, list=18%, signal=41%
GO:0051480	regulation of cytosolic calcium ion concentration	330	0.508179	1.73241	0.001001	4003	tags=41%, list=20%, signal=33%
GO:0044057	regulation of system process	517	0.502776	1.7324	0.000999001	3788	tags=40%, list=19%, signal=33%
GO:0002292	T cell differentiation involved in immune response	73	0.560636	1.73229	0.00110619	4270	tags=42%, list=22%, signal=33%
GO:0045661	regulation of myoblast differentiation	50	0.589271	1.73218	0.00115607	3353	tags=54%, list=17%, signal=45%
GO:0110020	regulation of actomyosin structure organization	94	0.547096	1.73165	0.00106724	3752	tags=44%, list=19%, signal=36%
GO:0051251	positive regulation of lymphocyte activation	289	0.509823	1.73156	0.001002	4995	tags=41%, list=26%, signal=31%
GO:0045321	leukocyte activation	839	0.499791	1.73153	0.000999001	5082	tags=43%, list=26%, signal=34%
GO:0001990	regulation of systemic arterial blood pressure by hormone	36	0.612526	1.73135	0.00121065	3247	tags=46%, list=17%, signal=38%
GO:0002694	regulation of leukocyte activation	533	0.502037	1.73132	0.000999001	5081	tags=43%, list=26%, signal=33%
GO:0055008	cardiac muscle tissue morphogenesis	57	0.576545	1.73086	0.00113507	3410	tags=43%, list=17%, signal=36%
GO:0070482	response to oxygen levels	303	0.508949	1.73059	0.001001	4499	tags=38%, list=23%, signal=30%
GO:0071548	response to dexamethasone	40	0.603252	1.73045	0.00117233	1836	tags=26%, list=9%, signal=23%
GO:0007163	establishment or maintenance of cell polarity	216	0.514322	1.72969	0.00100604	3897	tags=41%, list=20%, signal=34%
GO:0045860	positive regulation of protein kinase activity	382	0.505475	1.72936	0.000999001	4422	tags=39%, list=23%, signal=31%
GO:0003161	cardiac conduction system development	37	0.610042	1.72908	0.00120337	3443	tags=56%, list=18%, signal=47%
GO:0030879	mammary gland development	126	0.537072	1.72828	0.00104384	3410	tags=38%, list=17%, signal=32%
GO:2001222	regulation of neuron migration	42	0.600796	1.72812	0.00117925	2285	tags=33%, list=12%, signal=29%
GO:0014002	astrocyte development	40	0.602334	1.72782	0.00117233	3810	tags=55%, list=19%, signal=45%
GO:0010742	macrophage derived foam cell differentiation	36	0.611176	1.72753	0.00121065	3993	tags=51%, list=20%, signal=41%
GO:0044087	regulation of cellular component biogenesis	915	0.497631	1.72665	0.000999001	5156	tags=42%, list=26%, signal=33%
GO:1901654	response to ketone	182	0.520093	1.72635	0.00101729	3528	tags=34%, list=18%, signal=28%
GO:0042058	regulation of epidermal growth factor receptor signaling pathway	69	0.563005	1.72615	0.00111732	3085	tags=40%, list=16%, signal=34%
GO:0010001	glial cell differentiation	205	0.514053	1.72523	0.0010101	3987	tags=43%, list=20%, signal=35%
GO:1901224	positive regulation of NIK/NF-kappaB signaling	65	0.56554	1.72469	0.00112233	2236	tags=39%, list=11%, signal=34%
GO:0032989	cellular component morphogenesis	724	0.498995	1.72456	0.000999001	3479	tags=34%, list=18%, signal=29%
GO:0003013	circulatory system process	556	0.499575	1.72449	0.000999001	3842	tags=40%, list=20%, signal=33%
GO:0045936	negative regulation of phosphate metabolic process	410	0.502615	1.72388	0.000999001	4071	tags=39%, list=21%, signal=31%
GO:0035025	positive regulation of Rho protein signal transduction	33	0.61884	1.72236	0.00123609	3755	tags=59%, list=19%, signal=48%
GO:0019932	second-messenger-mediated signaling	287	0.507259	1.72159	0.00100301	4543	tags=49%, list=23%, signal=38%
GO:0010563	negative regulation of phosphorus metabolic process	411	0.501783	1.72149	0.000999001	4071	tags=39%, list=21%, signal=31%
GO:0010743	regulation of macrophage derived foam cell differentiation	30	0.630659	1.72129	0.00125313	3993	tags=55%, list=20%, signal=44%
GO:0007189	adenylate cyclase-activating G protein-coupled receptor signaling pathway	132	0.531991	1.72094	0.0010395	4007	tags=46%, list=20%, signal=37%
GO:0072538	T-helper 17 type immune response	36	0.608784	1.72077	0.00121065	4326	tags=49%, list=22%, signal=38%
GO:0048247	lymphocyte chemotaxis	57	0.572765	1.71951	0.00113507	3466	tags=56%, list=18%, signal=46%
GO:0032715	negative regulation of interleukin-6 production	45	0.593109	1.71934	0.00117371	2545	tags=51%, list=13%, signal=44%
GO:0048545	response to steroid hormone	310	0.504979	1.71835	0.001	3485	tags=33%, list=18%, signal=28%
GO:0007204	positive regulation of cytosolic calcium ion concentration	301	0.505429	1.71781	0.001002	4003	tags=41%, list=20%, signal=33%
GO:0030010	establishment of cell polarity	141	0.528682	1.71775	0.00103627	3841	tags=41%, list=20%, signal=33%
GO:0006469	negative regulation of protein kinase activity	200	0.512762	1.7177	0.00101112	4498	tags=43%, list=23%, signal=33%
GO:1903076	regulation of protein localization to plasma membrane	99	0.541479	1.7176	0.00106383	4271	tags=45%, list=22%, signal=35%
GO:0035115	embryonic forelimb morphogenesis	31	0.624824	1.71698	0.00124378	3655	tags=53%, list=19%, signal=43%
GO:0030097	hemopoiesis	816	0.495718	1.71697	0.000999001	4526	tags=40%, list=23%, signal=32%
GO:0036230	granulocyte activation	45	0.592286	1.71696	0.00117371	3496	tags=57%, list=18%, signal=47%
GO:0007176	regulation of epidermal growth factor-activated receptor activity	30	0.628914	1.71653	0.00125313	4257	tags=57%, list=22%, signal=44%
GO:0021955	central nervous system neuron axonogenesis	32	0.621666	1.71649	0.00124224	3976	tags=47%, list=20%, signal=38%
GO:0002263	cell activation involved in immune response	268	0.506731	1.71636	0.00100402	4092	tags=42%, list=21%, signal=34%
GO:0042113	B cell activation	241	0.509091	1.71614	0.00100806	4074	tags=40%, list=21%, signal=32%
GO:1902622	regulation of neutrophil migration	44	0.593577	1.7152	0.00117647	4145	tags=57%, list=21%, signal=45%
GO:0007265	Ras protein signal transduction	339	0.502311	1.7151	0.001	6181	tags=55%, list=32%, signal=39%
GO:0046651	lymphocyte proliferation	273	0.505947	1.71474	0.00100402	3533	tags=33%, list=18%, signal=28%
GO:0002684	positive regulation of immune system process	802	0.495099	1.71456	0.000999001	5000	tags=38%, list=26%, signal=30%
GO:0036293	response to decreased oxygen levels	280	0.505273	1.71451	0.001002	4543	tags=39%, list=23%, signal=30%
GO:0045058	T cell selection	49	0.583668	1.71434	0.00115741	4676	tags=51%, list=24%, signal=39%
GO:0021782	glial cell development	108	0.536399	1.71362	0.00104822	3976	tags=46%, list=20%, signal=37%
GO:1903522	regulation of blood circulation	237	0.508124	1.71357	0.00100806	3533	tags=39%, list=18%, signal=32%
GO:1902003	regulation of amyloid-beta formation	35	0.613108	1.71335	0.00123609	4672	tags=59%, list=24%, signal=45%
GO:0032760	positive regulation of tumor necrosis factor production	98	0.540167	1.71314	0.0010627	3533	tags=39%, list=18%, signal=32%
GO:0046718	viral entry into host cell	139	0.527442	1.71253	0.00103627	2311	tags=23%, list=12%, signal=20%
GO:0071396	cellular response to lipid	534	0.496423	1.71216	0.000999001	3496	tags=35%, list=18%, signal=30%
GO:0009595	detection of biotic stimulus	37	0.60374	1.71122	0.00120337	2941	tags=25%, list=15%, signal=21%
GO:0061311	cell surface receptor signaling pathway involved in heart development	30	0.626662	1.71038	0.00125313	2185	tags=50%, list=11%, signal=44%
GO:0003014	renal system process	102	0.537257	1.71032	0.0010582	3214	tags=31%, list=16%, signal=26%
GO:0032943	mononuclear cell proliferation	276	0.504063	1.70996	0.001002	3533	tags=33%, list=18%, signal=28%
GO:0046330	positive regulation of JNK cascade	96	0.539237	1.70993	0.00106045	4066	tags=44%, list=21%, signal=35%
GO:0030511	positive regulation of transforming growth factor beta receptor signaling pathway	31	0.62223	1.70985	0.00124378	2843	tags=34%, list=15%, signal=29%
GO:1903846	positive regulation of cellular response to transforming growth factor beta stimulus	31	0.62223	1.70985	0.00124378	2843	tags=34%, list=15%, signal=29%
GO:0035590	purinergic nucleotide receptor signaling pathway	32	0.619027	1.7092	0.00124224	3360	tags=47%, list=17%, signal=39%
GO:0070661	leukocyte proliferation	303	0.502642	1.70915	0.001001	3655	tags=35%, list=19%, signal=29%
GO:0055017	cardiac muscle tissue growth	68	0.557284	1.70841	0.00111483	3200	tags=41%, list=16%, signal=34%
GO:0002520	immune system development	913	0.492179	1.70776	0.000999001	4526	tags=39%, list=23%, signal=32%
GO:0010644	cell communication by electrical coupling	32	0.618359	1.70736	0.00124224	3443	tags=47%, list=18%, signal=39%
GO:0032535	regulation of cellular component size	338	0.500236	1.70736	0.001001	4932	tags=46%, list=25%, signal=35%
GO:0002534	cytokine production involved in inflammatory response	50	0.580827	1.70735	0.00115607	3676	tags=44%, list=19%, signal=36%
GO:1900015	regulation of cytokine production involved in inflammatory response	50	0.580827	1.70735	0.00115607	3676	tags=44%, list=19%, signal=36%
GO:0046635	positive regulation of alpha-beta T cell activation	67	0.558358	1.70593	0.00112233	4000	tags=38%, list=20%, signal=31%
GO:0007568	aging	150	0.520728	1.70544	0.00102669	2465	tags=25%, list=13%, signal=22%
GO:0006956	complement activation	49	0.580439	1.70486	0.00115741	2755	tags=30%, list=14%, signal=26%
GO:0046634	regulation of alpha-beta T cell activation	101	0.535675	1.70462	0.0010582	4000	tags=37%, list=20%, signal=30%
GO:0034694	response to prostaglandin	31	0.620166	1.70418	0.00124378	3203	tags=47%, list=16%, signal=39%
GO:0050870	positive regulation of T cell activation	213	0.506948	1.70413	0.00100705	5028	tags=42%, list=26%, signal=32%
GO:0032612	interleukin-1 production	103	0.534322	1.70389	0.00105597	3456	tags=41%, list=18%, signal=34%
GO:0032652	regulation of interleukin-1 production	103	0.534322	1.70389	0.00105597	3456	tags=41%, list=18%, signal=34%
GO:0021545	cranial nerve development	50	0.579558	1.70362	0.00115607	5179	tags=62%, list=26%, signal=46%
GO:0031128	developmental induction	34	0.610918	1.70344	0.00123457	4634	tags=64%, list=24%, signal=49%
GO:0045616	regulation of keratinocyte differentiation	34	0.610849	1.70325	0.00123457	3862	tags=49%, list=20%, signal=39%
GO:0009954	proximal/distal pattern formation	34	0.610833	1.70321	0.00123457	3655	tags=36%, list=19%, signal=30%
GO:1902903	regulation of supramolecular fiber organization	356	0.49849	1.70302	0.000999001	5156	tags=47%, list=26%, signal=36%
GO:0048640	negative regulation of developmental growth	103	0.533925	1.70262	0.00105597	3976	tags=45%, list=20%, signal=36%
GO:0050868	negative regulation of T cell activation	117	0.531681	1.70175	0.00104822	3593	tags=42%, list=18%, signal=34%
GO:0098815	modulation of excitatory postsynaptic potential	38	0.596472	1.70089	0.00119048	3976	tags=48%, list=20%, signal=38%
GO:0008217	regulation of blood pressure	174	0.51446	1.70028	0.00102145	4259	tags=44%, list=22%, signal=35%
GO:0001666	response to hypoxia	268	0.501957	1.7002	0.00100402	4543	tags=39%, list=23%, signal=30%
GO:1902533	positive regulation of intracellular signal transduction	926	0.489631	1.69918	0.000999001	4263	tags=37%, list=22%, signal=31%
GO:0042129	regulation of T cell proliferation	168	0.515627	1.69719	0.00102459	4000	tags=35%, list=20%, signal=28%
GO:0046649	lymphocyte activation	686	0.491311	1.69701	0.000999001	5082	tags=41%, list=26%, signal=32%
GO:0030858	positive regulation of epithelial cell differentiation	53	0.570003	1.6969	0.00113507	2019	tags=41%, list=10%, signal=37%
GO:0043300	regulation of leukocyte degranulation	49	0.577533	1.69632	0.00115741	3831	tags=43%, list=20%, signal=35%
GO:0071901	negative regulation of protein serine/threonine kinase activity	111	0.531009	1.69363	0.00105152	4498	tags=46%, list=23%, signal=36%
GO:0086019	cell-cell signaling involved in cardiac conduction	31	0.616295	1.69354	0.00124378	3717	tags=45%, list=19%, signal=37%
GO:0051154	negative regulation of striated muscle cell differentiation	33	0.608389	1.69328	0.00123609	3200	tags=43%, list=16%, signal=36%
GO:0031349	positive regulation of defense response	264	0.500026	1.69327	0.00100301	3609	tags=28%, list=18%, signal=23%
GO:0106106	cold-induced thermogenesis	144	0.519764	1.69311	0.00103199	3818	tags=34%, list=19%, signal=28%
GO:0120161	regulation of cold-induced thermogenesis	144	0.519764	1.69311	0.00103199	3818	tags=34%, list=19%, signal=28%
GO:0051345	positive regulation of hydrolase activity	537	0.490748	1.69302	0.000999001	5335	tags=48%, list=27%, signal=36%
GO:0048732	gland development	409	0.493162	1.69144	0.000999001	3655	tags=36%, list=19%, signal=30%
GO:0046638	positive regulation of alpha-beta T cell differentiation	49	0.575664	1.69083	0.00115741	3968	tags=42%, list=20%, signal=33%
GO:0030100	regulation of endocytosis	197	0.505079	1.69033	0.00101317	3693	tags=31%, list=19%, signal=26%
GO:0008154	actin polymerization or depolymerization	190	0.507095	1.68943	0.0010142	5307	tags=51%, list=27%, signal=38%
GO:0048871	multicellular organismal homeostasis	500	0.49019	1.68777	0.000999001	3787	tags=35%, list=19%, signal=29%
GO:0002285	lymphocyte activation involved in immune response	182	0.507847	1.6857	0.00101729	4455	tags=41%, list=23%, signal=32%
GO:0002366	leukocyte activation involved in immune response	264	0.497655	1.68524	0.00100301	4092	tags=42%, list=21%, signal=33%
GO:0000302	response to reactive oxygen species	185	0.507317	1.68522	0.00101729	3272	tags=35%, list=17%, signal=29%
GO:0098751	bone cell development	35	0.602892	1.68481	0.00123609	6061	tags=77%, list=31%, signal=53%
GO:0050869	negative regulation of B cell activation	34	0.604178	1.68465	0.00123457	3187	tags=50%, list=16%, signal=42%
GO:0010466	negative regulation of peptidase activity	218	0.50049	1.68412	0.00100604	3008	tags=30%, list=15%, signal=26%
GO:0052126	movement in host environment	170	0.508797	1.68041	0.00102041	2311	tags=21%, list=12%, signal=18%
GO:0050435	amyloid-beta metabolic process	52	0.567126	1.67977	0.00114286	4672	tags=51%, list=24%, signal=39%
GO:2001236	regulation of extrinsic apoptotic signaling pathway	144	0.515406	1.67892	0.00103199	3451	tags=34%, list=18%, signal=28%
GO:0010883	regulation of lipid storage	48	0.571968	1.67805	0.0011534	4644	tags=57%, list=24%, signal=44%
GO:0051966	regulation of synaptic transmission, glutamatergic	66	0.54992	1.67778	0.00112108	3282	tags=42%, list=17%, signal=35%
GO:0007517	muscle organ development	317	0.492341	1.67678	0.001001	3985	tags=36%, list=20%, signal=29%
GO:0045604	regulation of epidermal cell differentiation	53	0.56246	1.67445	0.00113507	3862	tags=52%, list=20%, signal=42%
GO:0046888	negative regulation of hormone secretion	55	0.56005	1.67423	0.00112867	3731	tags=47%, list=19%, signal=38%
GO:1990845	adaptive thermogenesis	157	0.510148	1.67279	0.00102669	3818	tags=34%, list=19%, signal=28%
GO:0044089	positive regulation of cellular component biogenesis	487	0.485844	1.67269	0.000999001	3487	tags=32%, list=18%, signal=27%
GO:1990138	neuron projection extension	167	0.508064	1.67247	0.00102249	3306	tags=34%, list=17%, signal=28%
GO:0030048	actin filament-based movement	125	0.519009	1.67219	0.00104275	3267	tags=40%, list=17%, signal=34%
GO:0050891	multicellular organismal water homeostasis	53	0.561601	1.67189	0.00113507	3680	tags=38%, list=19%, signal=31%
GO:0051249	regulation of lymphocyte activation	441	0.48732	1.67168	0.000999001	5081	tags=41%, list=26%, signal=31%
GO:0071900	regulation of protein serine/threonine kinase activity	354	0.489199	1.67122	0.000999001	4655	tags=42%, list=24%, signal=33%
GO:0090257	regulation of muscle system process	221	0.496133	1.67119	0.00100604	4021	tags=41%, list=21%, signal=33%
GO:0071496	cellular response to external stimulus	300	0.491605	1.67116	0.001001	4173	tags=36%, list=21%, signal=28%
GO:0007613	memory	122	0.518508	1.67025	0.00104167	3784	tags=36%, list=19%, signal=29%
GO:0001838	embryonic epithelial tube formation	124	0.518417	1.67004	0.00104275	2197	tags=29%, list=11%, signal=26%
GO:0045619	regulation of lymphocyte differentiation	173	0.504676	1.66938	0.00102041	3496	tags=37%, list=18%, signal=30%
GO:0033673	negative regulation of kinase activity	222	0.495638	1.66933	0.00100705	4498	tags=41%, list=23%, signal=32%
GO:0035148	tube formation	150	0.509693	1.6693	0.00102669	2650	tags=30%, list=14%, signal=26%
GO:0071346	cellular response to interferon-gamma	114	0.520901	1.66878	0.00104275	5037	tags=52%, list=26%, signal=39%
GO:0002718	regulation of cytokine production involved in immune response	97	0.525528	1.66815	0.00105932	2563	tags=28%, list=13%, signal=24%
GO:0007219	Notch signaling pathway	170	0.50499	1.66784	0.00102041	3485	tags=40%, list=18%, signal=33%
GO:0097028	dendritic cell differentiation	46	0.57477	1.66703	0.00117371	3203	tags=31%, list=16%, signal=26%
GO:0043114	regulation of vascular permeability	46	0.574522	1.66631	0.00117371	3207	tags=48%, list=16%, signal=40%
GO:0072091	regulation of stem cell proliferation	38	0.583272	1.66325	0.00119048	3353	tags=41%, list=17%, signal=34%
GO:0048588	developmental cell growth	214	0.494917	1.6631	0.00100705	3438	tags=34%, list=18%, signal=29%
GO:1903115	regulation of actin filament-based movement	39	0.582713	1.66247	0.00118624	3256	tags=44%, list=17%, signal=37%
GO:0031529	ruffle organization	55	0.556069	1.66233	0.00112867	4728	tags=55%, list=24%, signal=42%
GO:1902905	positive regulation of supramolecular fiber organization	173	0.502187	1.66114	0.00102041	5307	tags=53%, list=27%, signal=39%
GO:0042098	T cell proliferation	198	0.496201	1.66075	0.00101317	4205	tags=36%, list=21%, signal=29%
GO:0045823	positive regulation of heart contraction	38	0.582133	1.66	0.00119048	3206	tags=38%, list=16%, signal=31%
GO:0070252	actin-mediated cell contraction	95	0.523322	1.65855	0.0010627	3267	tags=38%, list=17%, signal=32%
GO:0002702	positive regulation of production of molecular mediator of immune response	114	0.517567	1.6581	0.00104275	2441	tags=19%, list=12%, signal=17%
GO:1903524	positive regulation of blood circulation	39	0.581025	1.65765	0.00118624	3206	tags=37%, list=16%, signal=31%
GO:1904375	regulation of protein localization to cell periphery	119	0.515644	1.65706	0.00104384	4271	tags=40%, list=22%, signal=32%
GO:0010951	negative regulation of endopeptidase activity	210	0.493388	1.65667	0.00101112	3008	tags=29%, list=15%, signal=25%
GO:0072175	epithelial tube formation	136	0.51165	1.65648	0.00104058	3801	tags=36%, list=19%, signal=30%
GO:0050863	regulation of T cell activation	325	0.486712	1.65613	0.001002	5081	tags=44%, list=26%, signal=33%
GO:0019722	calcium-mediated signaling	198	0.494375	1.65464	0.00101317	4543	tags=51%, list=23%, signal=40%
GO:0030041	actin filament polymerization	161	0.503752	1.65461	0.00102354	5307	tags=53%, list=27%, signal=39%
GO:0090100	positive regulation of transmembrane receptor protein serine/threonine kinase signaling pathway	111	0.51862	1.65411	0.00105152	2320	tags=27%, list=12%, signal=24%
GO:0046777	protein autophosphorylation	219	0.491266	1.6535	0.00100604	5122	tags=41%, list=26%, signal=31%
GO:0034204	lipid translocation	53	0.555263	1.65302	0.00113507	5037	tags=54%, list=26%, signal=40%
GO:0051336	regulation of hydrolase activity	920	0.476181	1.65258	0.000999001	4098	tags=35%, list=21%, signal=29%
GO:0034612	response to tumor necrosis factor	232	0.490567	1.65241	0.00100908	4066	tags=36%, list=21%, signal=29%
GO:0051130	positive regulation of cellular component organization	999	0.475973	1.65225	0.000999001	3487	tags=30%, list=18%, signal=27%
GO:0030838	positive regulation of actin filament polymerization	53	0.554684	1.6513	0.00113507	5307	tags=60%, list=27%, signal=44%
GO:0051496	positive regulation of stress fiber assembly	51	0.558907	1.65117	0.00114548	5156	tags=64%, list=26%, signal=47%
GO:0046683	response to organophosphorus	122	0.512491	1.65086	0.00104167	3438	tags=35%, list=18%, signal=29%
GO:0021879	forebrain neuron differentiation	39	0.577974	1.64895	0.00118624	2817	tags=32%, list=14%, signal=27%
GO:0042542	response to hydrogen peroxide	117	0.515177	1.64893	0.00104822	2517	tags=27%, list=13%, signal=24%
GO:0034097	response to cytokine	840	0.47603	1.64889	0.000999001	4070	tags=36%, list=21%, signal=30%
GO:0021953	central nervous system neuron differentiation	157	0.502229	1.64683	0.00102669	3976	tags=36%, list=20%, signal=29%
GO:0007519	skeletal muscle tissue development	147	0.50386	1.64641	0.00102987	2341	tags=27%, list=12%, signal=24%
GO:0110151	positive regulation of biomineralization	50	0.559954	1.646	0.00115607	4122	tags=54%, list=21%, signal=43%
GO:0045834	positive regulation of lipid metabolic process	143	0.505209	1.64397	0.00103413	3249	tags=41%, list=17%, signal=34%
GO:0035637	multicellular organismal signaling	153	0.501246	1.64224	0.00102564	3829	tags=39%, list=20%, signal=32%
GO:0006959	humoral immune response	192	0.49252	1.64184	0.00101729	2563	tags=26%, list=13%, signal=23%
GO:0071345	cellular response to cytokine stimulus	751	0.474703	1.64174	0.000999001	4070	tags=36%, list=21%, signal=30%
GO:0030099	myeloid cell differentiation	377	0.479879	1.64136	0.000999001	4526	tags=40%, list=23%, signal=31%
GO:0003012	muscle system process	406	0.478094	1.63971	0.000999001	3777	tags=38%, list=19%, signal=32%
GO:0031347	regulation of defense response	576	0.475331	1.63949	0.000999001	3731	tags=28%, list=19%, signal=24%
GO:0071356	cellular response to tumor necrosis factor	213	0.487347	1.63824	0.00100705	4066	tags=37%, list=21%, signal=30%
GO:0002429	immune response-activating cell surface receptor signaling pathway	216	0.486725	1.63688	0.00100604	4048	tags=34%, list=21%, signal=27%
GO:0002757	immune response-activating signal transduction	216	0.486725	1.63688	0.00100604	4048	tags=34%, list=21%, signal=27%
GO:0002250	adaptive immune response	400	0.477062	1.63531	0.000999001	4995	tags=40%, list=26%, signal=30%
GO:0009100	glycoprotein metabolic process	364	0.478238	1.63482	0.000999001	3893	tags=32%, list=20%, signal=26%
GO:0008016	regulation of heart contraction	193	0.4893	1.6341	0.00101317	3443	tags=38%, list=18%, signal=32%
GO:0034614	cellular response to reactive oxygen species	132	0.504665	1.63254	0.0010395	3095	tags=35%, list=16%, signal=29%
GO:0045859	regulation of protein kinase activity	618	0.47249	1.63176	0.000999001	4702	tags=39%, list=24%, signal=31%
GO:0007188	adenylate cyclase-modulating G protein-coupled receptor signaling pathway	215	0.485523	1.63159	0.00100705	3829	tags=40%, list=20%, signal=33%
GO:0045165	cell fate commitment	245	0.482719	1.62974	0.00100503	4092	tags=38%, list=21%, signal=30%
GO:0016358	dendrite development	226	0.483374	1.62801	0.00100908	2954	tags=30%, list=15%, signal=26%
GO:0002224	toll-like receptor signaling pathway	116	0.507742	1.62696	0.00104493	4794	tags=48%, list=24%, signal=36%
GO:1902532	negative regulation of intracellular signal transduction	481	0.47265	1.62593	0.000999001	4317	tags=35%, list=22%, signal=28%
GO:0006936	muscle contraction	325	0.477823	1.62588	0.001002	3729	tags=37%, list=19%, signal=30%
GO:0055074	calcium ion homeostasis	438	0.474103	1.62577	0.000999001	4034	tags=37%, list=21%, signal=30%
GO:0008361	regulation of cell size	174	0.491847	1.62554	0.00102145	4312	tags=44%, list=22%, signal=35%
GO:0043393	regulation of protein binding	189	0.487961	1.6241	0.0010142	3458	tags=30%, list=18%, signal=25%
GO:0042471	ear morphogenesis	115	0.505978	1.62108	0.00104493	3353	tags=33%, list=17%, signal=28%
GO:0043549	regulation of kinase activity	733	0.468911	1.62073	0.000999001	4624	tags=38%, list=24%, signal=30%
GO:1901652	response to peptide	460	0.471949	1.62071	0.000999001	4693	tags=38%, list=24%, signal=29%
GO:0051493	regulation of cytoskeleton organization	506	0.470297	1.62039	0.000999001	5171	tags=44%, list=26%, signal=33%
GO:0043009	chordate embryonic development	623	0.46863	1.61875	0.000999001	3842	tags=31%, list=20%, signal=25%
GO:0021915	neural tube development	153	0.493999	1.6185	0.00102564	3801	tags=33%, list=19%, signal=27%
GO:0062197	cellular response to chemical stress	310	0.475627	1.61847	0.001	3391	tags=33%, list=17%, signal=28%
GO:0031401	positive regulation of protein modification process	927	0.4663	1.61818	0.000999001	4444	tags=35%, list=23%, signal=28%
GO:0097305	response to alcohol	218	0.480713	1.61758	0.00100604	3207	tags=34%, list=16%, signal=29%
GO:0019221	cytokine-mediated signaling pathway	439	0.470601	1.61422	0.000999001	4066	tags=39%, list=21%, signal=32%
GO:0001894	tissue homeostasis	259	0.476801	1.61337	0.00100402	3466	tags=33%, list=18%, signal=28%
GO:0010942	positive regulation of cell death	546	0.46726	1.61335	0.000999001	4188	tags=35%, list=21%, signal=28%
GO:0002768	immune response-regulating cell surface receptor signaling pathway	241	0.478238	1.61213	0.00100806	4823	tags=36%, list=25%, signal=28%
GO:0009792	embryo development ending in birth or egg hatching	641	0.466245	1.61026	0.000999001	3842	tags=30%, list=20%, signal=25%
GO:0007009	plasma membrane organization	143	0.494771	1.61	0.00103413	5103	tags=46%, list=26%, signal=35%
GO:0002253	activation of immune response	291	0.473925	1.60937	0.001002	3810	tags=30%, list=19%, signal=25%
GO:0001101	response to acid chemical	120	0.500592	1.60751	0.00104603	2746	tags=30%, list=14%, signal=26%
GO:0006874	cellular calcium ion homeostasis	427	0.468616	1.60649	0.000999001	4034	tags=36%, list=21%, signal=29%
GO:0051701	biological process involved in interaction with host	184	0.482983	1.60481	0.00101729	2311	tags=19%, list=12%, signal=17%
GO:0007272	ensheathment of neurons	136	0.494664	1.60149	0.00104058	4315	tags=46%, list=22%, signal=36%
GO:0008366	axon ensheathment	136	0.494664	1.60149	0.00104058	4315	tags=46%, list=22%, signal=36%
GO:0009725	response to hormone	791	0.461931	1.59928	0.000999001	4439	tags=34%, list=23%, signal=28%
GO:0030900	forebrain development	352	0.467976	1.59887	0.000999001	4003	tags=32%, list=20%, signal=26%
GO:0060249	anatomical structure homeostasis	304	0.469592	1.59747	0.001001	3238	tags=31%, list=17%, signal=27%
GO:0071417	cellular response to organonitrogen compound	590	0.462879	1.59726	0.000999001	4252	tags=36%, list=22%, signal=29%
GO:0099173	postsynapse organization	157	0.48673	1.596	0.00102669	5363	tags=48%, list=27%, signal=35%
GO:1905475	regulation of protein localization to membrane	166	0.484291	1.59504	0.00102041	4296	tags=39%, list=22%, signal=31%
GO:0006937	regulation of muscle contraction	157	0.486186	1.59422	0.00102669	3595	tags=36%, list=18%, signal=30%
GO:0007186	G protein-coupled receptor signaling pathway	762	0.460779	1.59387	0.000999001	3829	tags=33%, list=20%, signal=27%
GO:0048511	rhythmic process	277	0.46997	1.59335	0.00100301	4039	tags=36%, list=21%, signal=29%
GO:0003015	heart process	235	0.472252	1.59166	0.00100806	3595	tags=37%, list=18%, signal=31%
GO:0060047	heart contraction	226	0.472362	1.59092	0.00100908	3595	tags=37%, list=18%, signal=31%
GO:0051048	negative regulation of secretion	144	0.487061	1.58659	0.00103199	4033	tags=48%, list=21%, signal=39%
GO:0002764	immune response-regulating signaling pathway	387	0.463278	1.58575	0.000999001	4823	tags=35%, list=25%, signal=27%
GO:0032271	regulation of protein polymerization	193	0.474728	1.58543	0.00101317	5307	tags=46%, list=27%, signal=34%
GO:0009101	glycoprotein biosynthetic process	299	0.466436	1.58467	0.001002	4952	tags=40%, list=25%, signal=31%
GO:0007417	central nervous system development	967	0.45606	1.58299	0.000999001	3987	tags=34%, list=20%, signal=29%
GO:0014070	response to organic cyclic compound	827	0.456639	1.58209	0.000999001	3749	tags=31%, list=19%, signal=26%
GO:0048872	homeostasis of number of cells	273	0.46657	1.58129	0.00100402	3984	tags=32%, list=20%, signal=26%
GO:0040007	growth	892	0.455683	1.58052	0.000999001	3655	tags=31%, list=19%, signal=27%
GO:0051051	negative regulation of transport	391	0.461362	1.58048	0.000999001	4242	tags=40%, list=22%, signal=32%
GO:0031348	negative regulation of defense response	220	0.468654	1.57877	0.00100604	2888	tags=23%, list=15%, signal=20%
GO:0051346	negative regulation of hydrolase activity	318	0.463334	1.57824	0.001001	3276	tags=28%, list=17%, signal=24%
GO:0007249	I-kappaB kinase/NF-kappaB signaling	279	0.464413	1.5751	0.001002	5324	tags=41%, list=27%, signal=30%
GO:0045580	regulation of T cell differentiation	144	0.482815	1.57276	0.00103199	3496	tags=35%, list=18%, signal=29%
GO:0002252	immune effector process	554	0.455212	1.57112	0.000999001	5089	tags=35%, list=26%, signal=27%
GO:0003002	regionalization	332	0.460144	1.56989	0.001001	4086	tags=36%, list=21%, signal=29%
GO:0031668	cellular response to extracellular stimulus	236	0.465231	1.56904	0.00100806	4173	tags=33%, list=21%, signal=26%
GO:0043068	positive regulation of programmed cell death	489	0.45589	1.56895	0.000999001	4188	tags=34%, list=21%, signal=28%
GO:0051347	positive regulation of transferase activity	544	0.454367	1.56838	0.000999001	4441	tags=35%, list=23%, signal=28%
GO:0071214	cellular response to abiotic stimulus	313	0.460303	1.56803	0.001	4569	tags=32%, list=23%, signal=25%
GO:0104004	cellular response to environmental stimulus	313	0.460303	1.56803	0.001	4569	tags=32%, list=23%, signal=25%
GO:0050804	modulation of chemical synaptic transmission	402	0.45715	1.5676	0.000999001	3550	tags=33%, list=18%, signal=28%
GO:0002700	regulation of production of molecular mediator of immune response	158	0.477909	1.56742	0.00102669	2563	tags=25%, list=13%, signal=22%
GO:0043065	positive regulation of apoptotic process	477	0.455436	1.56631	0.000999001	4188	tags=34%, list=21%, signal=28%
GO:0021537	telencephalon development	234	0.464695	1.56523	0.00100908	3976	tags=32%, list=20%, signal=26%
GO:0099177	regulation of trans-synaptic signaling	403	0.456252	1.56438	0.000999001	3550	tags=33%, list=18%, signal=28%
GO:0051495	positive regulation of cytoskeleton organization	192	0.469215	1.56415	0.00101729	5307	tags=48%, list=27%, signal=35%
GO:0043254	regulation of protein-containing complex assembly	385	0.455731	1.55989	0.000999001	5329	tags=42%, list=27%, signal=31%
GO:0034599	cellular response to oxidative stress	262	0.460199	1.55884	0.001002	3777	tags=34%, list=19%, signal=28%
GO:0007611	learning or memory	252	0.460802	1.5579	0.00100402	3095	tags=29%, list=16%, signal=25%
GO:0060548	negative regulation of cell death	915	0.448909	1.5576	0.000999001	4223	tags=31%, list=22%, signal=26%
GO:0043123	positive regulation of I-kappaB kinase/NF-kappaB signaling	185	0.468397	1.55593	0.00101729	5492	tags=41%, list=28%, signal=30%
GO:0002460	adaptive immune response based on somatic recombination of immune receptors built from immunoglobulin superfamily domains	277	0.458009	1.55279	0.00100301	4995	tags=37%, list=26%, signal=28%
GO:0050851	antigen receptor-mediated signaling pathway	166	0.471251	1.55209	0.00102041	4048	tags=35%, list=21%, signal=28%
GO:0097191	extrinsic apoptotic signaling pathway	211	0.461612	1.55005	0.00101112	4317	tags=37%, list=22%, signal=29%
GO:1903828	negative regulation of protein localization	181	0.466602	1.54788	0.00101729	3589	tags=36%, list=18%, signal=29%
GO:0051092	positive regulation of NF-kappaB transcription factor activity	150	0.472574	1.54773	0.00102669	4472	tags=34%, list=23%, signal=26%
GO:0060538	skeletal muscle organ development	159	0.471858	1.54759	0.00102669	2197	tags=25%, list=11%, signal=23%
GO:1901699	cellular response to nitrogen compound	643	0.447886	1.54689	0.000999001	4252	tags=33%, list=22%, signal=27%
GO:0044403	biological process involved in symbiotic interaction	265	0.456379	1.54648	0.001002	4904	tags=32%, list=25%, signal=24%
GO:0072507	divalent inorganic cation homeostasis	480	0.449408	1.54603	0.000999001	4034	tags=35%, list=21%, signal=28%
GO:0043069	negative regulation of programmed cell death	818	0.445088	1.54205	0.000999001	4223	tags=33%, list=22%, signal=27%
GO:0050890	cognition	289	0.453176	1.53917	0.001002	3095	tags=29%, list=16%, signal=25%
GO:0051494	negative regulation of cytoskeleton organization	151	0.470024	1.53856	0.00102775	3771	tags=34%, list=19%, signal=28%
GO:0060322	head development	751	0.444828	1.53842	0.000999001	3976	tags=33%, list=20%, signal=27%
GO:0006941	striated muscle contraction	165	0.467303	1.53817	0.00102145	3595	tags=36%, list=18%, signal=29%
GO:0050776	regulation of immune response	763	0.443809	1.53561	0.000999001	4823	tags=31%, list=25%, signal=25%
GO:0048638	regulation of developmental growth	303	0.451551	1.53542	0.001001	3533	tags=34%, list=18%, signal=28%
GO:0043122	regulation of I-kappaB kinase/NF-kappaB signaling	246	0.45484	1.5349	0.00100604	5537	tags=42%, list=28%, signal=31%
GO:1901653	cellular response to peptide	335	0.449872	1.53482	0.001001	4958	tags=41%, list=25%, signal=31%
GO:0043066	negative regulation of apoptotic process	802	0.44299	1.53411	0.000999001	4223	tags=33%, list=22%, signal=27%
GO:0002699	positive regulation of immune effector process	233	0.454932	1.53305	0.00100908	3347	tags=24%, list=17%, signal=21%
GO:0072503	cellular divalent inorganic cation homeostasis	461	0.445851	1.53123	0.000999001	4034	tags=34%, list=21%, signal=28%
GO:1902904	negative regulation of supramolecular fiber organization	154	0.466143	1.52637	0.00102881	3771	tags=34%, list=19%, signal=28%
GO:0048167	regulation of synaptic plasticity	181	0.459852	1.52548	0.00101729	3550	tags=31%, list=18%, signal=26%
GO:1901214	regulation of neuron death	302	0.448366	1.52412	0.001002	4391	tags=32%, list=22%, signal=25%
GO:0002697	regulation of immune effector process	334	0.446569	1.52407	0.001001	3620	tags=26%, list=18%, signal=22%
GO:0030308	negative regulation of cell growth	178	0.459711	1.52392	0.00101833	3318	tags=30%, list=17%, signal=25%
GO:0071407	cellular response to organic cyclic compound	537	0.441162	1.52196	0.000999001	3749	tags=31%, list=19%, signal=26%
GO:0008406	gonad development	203	0.45336	1.52053	0.0010101	3244	tags=28%, list=17%, signal=23%
GO:0042742	defense response to bacterium	220	0.451292	1.52028	0.00100604	4142	tags=30%, list=21%, signal=24%
GO:0052547	regulation of peptidase activity	401	0.442857	1.51816	0.000999001	3095	tags=26%, list=16%, signal=22%
GO:0045926	negative regulation of growth	230	0.449144	1.51275	0.00100806	3456	tags=32%, list=18%, signal=27%
GO:0050778	positive regulation of immune response	481	0.439495	1.51187	0.000999001	3516	tags=25%, list=18%, signal=21%
GO:0006875	cellular metal ion homeostasis	550	0.437814	1.5108	0.000999001	4034	tags=34%, list=21%, signal=27%
GO:1901215	negative regulation of neuron death	201	0.450242	1.50908	0.0010101	4391	tags=29%, list=22%, signal=23%
GO:0045137	development of primary sexual characteristics	208	0.449284	1.50908	0.0010101	3244	tags=28%, list=17%, signal=24%
GO:0045927	positive regulation of growth	229	0.447022	1.50546	0.00100806	3619	tags=31%, list=18%, signal=26%
GO:0060491	regulation of cell projection assembly	191	0.451675	1.5052	0.00101626	5209	tags=44%, list=27%, signal=33%
GO:0120032	regulation of plasma membrane bounded cell projection assembly	189	0.452162	1.50494	0.0010142	5209	tags=44%, list=27%, signal=33%
GO:0007389	pattern specification process	432	0.439156	1.50479	0.000999001	4086	tags=34%, list=21%, signal=27%
GO:0055065	metal ion homeostasis	621	0.434279	1.50031	0.000999001	4408	tags=35%, list=23%, signal=28%
GO:0010243	response to organonitrogen compound	954	0.431992	1.50031	0.000999001	4737	tags=34%, list=24%, signal=28%
GO:0070997	neuron death	339	0.438957	1.49878	0.001	4958	tags=35%, list=25%, signal=27%
GO:0006979	response to oxidative stress	404	0.436726	1.49744	0.000999001	3667	tags=30%, list=19%, signal=25%
GO:0051924	regulation of calcium ion transport	232	0.444517	1.4973	0.00100908	3266	tags=33%, list=17%, signal=28%
GO:0051129	negative regulation of cellular component organization	653	0.43335	1.49709	0.000999001	4408	tags=34%, list=23%, signal=27%
GO:0007610	behavior	563	0.433239	1.49529	0.000999001	3793	tags=31%, list=19%, signal=26%
GO:0045861	negative regulation of proteolysis	303	0.439521	1.49451	0.001001	3597	tags=27%, list=18%, signal=22%
GO:0032940	secretion by cell	740	0.432001	1.49343	0.000999001	4034	tags=34%, list=21%, signal=28%
GO:0051090	regulation of DNA-binding transcription factor activity	412	0.434539	1.49085	0.000999001	4264	tags=31%, list=22%, signal=25%
GO:0002703	regulation of leukocyte mediated immunity	229	0.442383	1.48983	0.00100806	3620	tags=25%, list=18%, signal=20%
GO:0006816	calcium ion transport	392	0.434545	1.48907	0.000999001	4286	tags=37%, list=22%, signal=29%
GO:0051348	negative regulation of transferase activity	255	0.439555	1.48582	0.00100503	4498	tags=38%, list=23%, signal=29%
GO:0016485	protein processing	231	0.440313	1.48357	0.00100908	2114	tags=19%, list=11%, signal=17%
GO:0001701	in utero embryonic development	380	0.432088	1.47819	0.000999001	3842	tags=27%, list=20%, signal=22%
GO:0051098	regulation of binding	353	0.432472	1.47746	0.000999001	3777	tags=28%, list=19%, signal=23%
GO:0060627	regulation of vesicle-mediated transport	508	0.428778	1.47744	0.000999001	4014	tags=30%, list=20%, signal=24%
GO:0031334	positive regulation of protein-containing complex assembly	192	0.443017	1.47681	0.00101729	5307	tags=44%, list=27%, signal=32%
GO:0019216	regulation of lipid metabolic process	314	0.43339	1.47679	0.001	3810	tags=34%, list=19%, signal=28%
GO:0051338	regulation of transferase activity	847	0.425937	1.47518	0.000999001	4624	tags=35%, list=24%, signal=28%
GO:0031400	negative regulation of protein modification process	486	0.428394	1.47432	0.000999001	4498	tags=35%, list=23%, signal=28%
GO:0046903	secretion	859	0.42545	1.47333	0.000999001	4034	tags=33%, list=21%, signal=27%
GO:0071692	protein localization to extracellular region	328	0.431945	1.47246	0.001	4906	tags=41%, list=25%, signal=31%
GO:0016049	cell growth	459	0.42883	1.47228	0.000999001	4573	tags=36%, list=23%, signal=28%
GO:0007420	brain development	706	0.426148	1.47227	0.000999001	3976	tags=32%, list=20%, signal=26%
GO:0099537	trans-synaptic signaling	651	0.424947	1.46807	0.000999001	4004	tags=34%, list=20%, signal=28%
GO:0018209	peptidyl-serine modification	311	0.430513	1.46532	0.001	4543	tags=36%, list=23%, signal=28%
GO:0010035	response to inorganic substance	503	0.424634	1.46283	0.000999001	3948	tags=29%, list=20%, signal=24%
GO:0099536	synaptic signaling	674	0.423466	1.46282	0.000999001	4004	tags=33%, list=20%, signal=27%
GO:0007268	chemical synaptic transmission	643	0.423523	1.46275	0.000999001	4004	tags=34%, list=20%, signal=28%
GO:0098916	anterograde trans-synaptic signaling	643	0.423523	1.46275	0.000999001	4004	tags=34%, list=20%, signal=28%
GO:0051091	positive regulation of DNA-binding transcription factor activity	254	0.43221	1.46186	0.00100402	4472	tags=32%, list=23%, signal=25%
GO:0043434	response to peptide hormone	380	0.426724	1.45984	0.000999001	4693	tags=33%, list=24%, signal=26%
GO:1904062	regulation of cation transmembrane transport	317	0.427103	1.4546	0.001001	3860	tags=34%, list=20%, signal=28%
GO:0051235	maintenance of location	310	0.427236	1.45381	0.001	4673	tags=41%, list=24%, signal=31%
GO:0034762	regulation of transmembrane transport	515	0.421448	1.45229	0.000999001	3860	tags=34%, list=20%, signal=28%
GO:0051047	positive regulation of secretion	285	0.427952	1.45196	0.00100301	4877	tags=37%, list=25%, signal=28%
GO:0140352	export from cell	793	0.418251	1.44782	0.000999001	4034	tags=33%, list=21%, signal=27%
GO:0030003	cellular cation homeostasis	618	0.419034	1.44715	0.000999001	4034	tags=32%, list=21%, signal=26%
GO:0001558	regulation of cell growth	394	0.422133	1.44576	0.000999001	4573	tags=35%, list=23%, signal=27%
GO:0007548	sex differentiation	254	0.427395	1.44558	0.00100402	3404	tags=28%, list=17%, signal=23%
GO:0006873	cellular ion homeostasis	632	0.418233	1.44506	0.000999001	4034	tags=32%, list=21%, signal=26%
GO:0055080	cation homeostasis	697	0.417035	1.44053	0.000999001	4312	tags=33%, list=22%, signal=27%
GO:0032870	cellular response to hormone stimulus	546	0.416824	1.4392	0.000999001	4439	tags=33%, list=23%, signal=26%
GO:0070588	calcium ion transmembrane transport	290	0.423843	1.43913	0.001002	4401	tags=37%, list=22%, signal=29%
GO:0050801	ion homeostasis	721	0.416426	1.4391	0.000999001	4312	tags=33%, list=22%, signal=27%
GO:0051050	positive regulation of transport	856	0.415414	1.4389	0.000999001	4034	tags=30%, list=21%, signal=25%
GO:0051046	regulation of secretion	562	0.416752	1.43869	0.000999001	3124	tags=29%, list=16%, signal=25%
GO:0002443	leukocyte mediated immunity	363	0.420881	1.43858	0.000999001	5089	tags=31%, list=26%, signal=23%
GO:0043086	negative regulation of catalytic activity	694	0.416292	1.43829	0.000999001	4279	tags=32%, list=22%, signal=26%
GO:0010959	regulation of metal ion transport	367	0.419962	1.43701	0.000999001	4048	tags=36%, list=21%, signal=29%
GO:0052548	regulation of endopeptidase activity	374	0.419755	1.43625	0.000999001	3136	tags=24%, list=16%, signal=21%
GO:0034765	regulation of ion transmembrane transport	434	0.418889	1.43619	0.000999001	3860	tags=34%, list=20%, signal=28%
GO:0098771	inorganic ion homeostasis	707	0.415476	1.43553	0.000999001	4312	tags=33%, list=22%, signal=27%
GO:0009306	protein secretion	321	0.420894	1.43428	0.001	4906	tags=40%, list=25%, signal=31%
GO:0035592	establishment of protein localization to extracellular region	321	0.420894	1.43428	0.001	4906	tags=40%, list=25%, signal=31%
GO:1903530	regulation of secretion by cell	513	0.416163	1.43343	0.000999001	4034	tags=34%, list=21%, signal=28%
GO:0043269	regulation of ion transport	628	0.414181	1.4305	0.000999001	3948	tags=34%, list=20%, signal=28%
GO:0022411	cellular component disassembly	446	0.416795	1.43048	0.000999001	4230	tags=30%, list=22%, signal=24%
GO:1903532	positive regulation of secretion by cell	264	0.422214	1.42977	0.00100301	4877	tags=37%, list=25%, signal=28%
GO:0009743	response to carbohydrate	203	0.425969	1.42867	0.0010101	3736	tags=29%, list=19%, signal=23%
GO:0006486	protein glycosylation	223	0.424406	1.42824	0.00100806	4843	tags=36%, list=25%, signal=27%
GO:0043413	macromolecule glycosylation	223	0.424406	1.42824	0.00100806	4843	tags=36%, list=25%, signal=27%
GO:0071375	cellular response to peptide hormone stimulus	274	0.421217	1.42756	0.00100402	4958	tags=37%, list=25%, signal=28%
GO:0050708	regulation of protein secretion	228	0.421471	1.41999	0.00100806	4034	tags=35%, list=21%, signal=28%
GO:0040008	regulation of growth	619	0.411133	1.41995	0.000999001	3621	tags=29%, list=18%, signal=24%
GO:0055082	cellular chemical homeostasis	760	0.408894	1.41421	0.000999001	4034	tags=31%, list=21%, signal=26%
GO:0051402	neuron apoptotic process	228	0.417718	1.40734	0.00100806	5148	tags=43%, list=26%, signal=32%
GO:0006887	exocytosis	343	0.410882	1.40382	0.001	6193	tags=48%, list=32%, signal=34%
GO:0051248	negative regulation of protein metabolic process	980	0.403407	1.4006	0.000999001	4097	tags=29%, list=21%, signal=24%
GO:0016050	vesicle organization	295	0.411082	1.3971	0.001001	6239	tags=46%, list=32%, signal=32%
GO:0098542	defense response to other organism	900	0.401533	1.39311	0.000999001	5328	tags=31%, list=27%, signal=24%
GO:0032880	regulation of protein localization	792	0.399086	1.38185	0.000999001	5355	tags=38%, list=27%, signal=29%
GO:0019725	cellular homeostasis	847	0.398763	1.38107	0.000999001	4034	tags=30%, list=21%, signal=25%
GO:0045087	innate immune response	703	0.397924	1.37436	0.000999001	5328	tags=31%, list=27%, signal=24%
GO:0032269	negative regulation of cellular protein metabolic process	919	0.395974	1.37427	0.000999001	4097	tags=28%, list=21%, signal=23%
GO:0080135	regulation of cellular response to stress	625	0.3933	1.35822	0.000999001	4221	tags=27%, list=22%, signal=22%
GO:0030162	regulation of proteolysis	682	0.392558	1.35601	0.000999001	3597	tags=24%, list=18%, signal=21%
GO:0000122	negative regulation of transcription by RNA polymerase II	885	0.390601	1.35422	0.000999001	4015	tags=28%, list=20%, signal=23%
GO:0060341	regulation of cellular localization	765	0.388332	1.34405	0.000999001	4438	tags=31%, list=23%, signal=25%
GO:0030001	metal ion transport	807	0.385909	1.33642	0.000999001	4312	tags=33%, list=22%, signal=27%
GO:0010629	negative regulation of gene expression	922	0.380604	1.32086	0.000999001	4180	tags=27%, list=21%, signal=22%
GO:0003006	developmental process involved in reproduction	883	0.357244	1.23848	0.000999001	3993	tags=24%, list=20%, signal=20%
GO:0033622	integrin activation	26	0.709406	1.90234	0.0012837	3512	tags=58%, list=18%, signal=47%
GO:0030728	ovulation	22	0.765208	1.98913	0.00131926	2277	tags=55%, list=12%, signal=48%
GO:0034695	response to prostaglandin E	23	0.723139	1.89662	0.00131406	3203	tags=50%, list=16%, signal=42%
GO:0099560	synaptic membrane adhesion	24	0.718033	1.89488	0.0012987	3154	tags=64%, list=16%, signal=54%
GO:0060973	cell migration involved in heart development	20	0.826703	2.10865	0.0013459	2104	tags=75%, list=11%, signal=67%
GO:0070141	response to UV-A	13	0.85455	1.98219	0.00145138	1840	tags=50%, list=9%, signal=45%
GO:0044650	adhesion of symbiont to host cell	12	0.795274	1.81773	0.00144092	1567	tags=50%, list=8%, signal=46%
GO:0071492	cellular response to UV-A	10	0.831693	1.81724	0.00147493	1840	tags=45%, list=9%, signal=41%
GO:0097048	dendritic cell apoptotic process	11	0.778976	1.73365	0.00147493	3326	tags=75%, list=17%, signal=62%
GO:0034356	NAD biosynthesis via nicotinamide riboside salvage pathway	9	0.854724	1.80594	0.00155039	129	tags=22%, list=1%, signal=22%
GO:0018057	peptidyl-lysine oxidation	5	0.966377	1.78541	0.00170068	327	tags=80%, list=2%, signal=79%
GO:0035788	cell migration involved in metanephros development	5	0.932741	1.72327	0.00170068	1322	tags=100%, list=7%, signal=93%
GO:0046113	nucleobase catabolic process	5	0.896388	1.65611	0.00170068	1272	tags=60%, list=6%, signal=56%
GO:0110089	regulation of hippocampal neuron apoptotic process	5	0.890455	1.64515	0.00170068	1289	tags=60%, list=7%, signal=56%
GO:1902219	negative regulation of intrinsic apoptotic signaling pathway in response to osmotic stress	5	0.881551	1.6287	0.00170068	408	tags=40%, list=2%, signal=39%
GO:1901842	negative regulation of high voltage-gated calcium channel activity	5	0.873276	1.61341	0.00170068	1959	tags=60%, list=10%, signal=54%
GO:0009991	response to extracellular stimulus	454	0.395804	1.35923	0.001998	3539	tags=27%, list=18%, signal=22%
GO:0010817	regulation of hormone levels	458	0.392009	1.34589	0.001998	4154	tags=34%, list=21%, signal=27%
GO:0031667	response to nutrient levels	422	0.384384	1.31842	0.001998	4703	tags=32%, list=24%, signal=25%
GO:1901135	carbohydrate derivative metabolic process	965	0.352136	1.22235	0.001998	4968	tags=30%, list=25%, signal=24%
GO:0021700	developmental maturation	283	0.409534	1.3897	0.002002	3993	tags=33%, list=20%, signal=27%
GO:0071695	anatomical structure maturation	233	0.414033	1.39522	0.00201816	3993	tags=33%, list=20%, signal=27%
GO:0070085	glycosylation	241	0.410375	1.38337	0.00201613	4843	tags=34%, list=25%, signal=26%
GO:0098657	import into cell	225	0.409962	1.37996	0.0020202	3717	tags=31%, list=19%, signal=26%
GO:0001508	action potential	132	0.488208	1.5793	0.002079	3860	tags=40%, list=20%, signal=33%
GO:0019233	sensory perception of pain	89	0.544343	1.71113	0.00215285	2837	tags=42%, list=14%, signal=36%
GO:0051781	positive regulation of cell division	76	0.546041	1.68716	0.00222222	3365	tags=35%, list=17%, signal=29%
GO:0000271	polysaccharide biosynthetic process	68	0.537067	1.64643	0.00222965	3238	tags=36%, list=17%, signal=30%
GO:0042246	tissue regeneration	68	0.534754	1.63934	0.00222965	2914	tags=35%, list=15%, signal=30%
GO:0031100	animal organ regeneration	63	0.553441	1.67634	0.00225734	1867	tags=32%, list=10%, signal=29%
GO:0032881	regulation of polysaccharide metabolic process	39	0.570587	1.62787	0.00237248	2070	tags=33%, list=11%, signal=30%
GO:0010901	regulation of very-low-density lipoprotein particle remodeling	5	-0.888351	-1.79833	0.00241546	3	tags=40%, list=0%, signal=40%
GO:0050931	pigment cell differentiation	35	0.580836	1.62317	0.00247219	2571	tags=28%, list=13%, signal=24%
GO:0042634	regulation of hair cycle	28	0.635598	1.72397	0.00252525	2248	tags=49%, list=11%, signal=43%
GO:0017145	stem cell division	28	0.633973	1.71957	0.00252525	3294	tags=43%, list=17%, signal=36%
GO:1902255	positive regulation of intrinsic apoptotic signaling pathway by p53 class mediator	6	-0.880627	-1.90889	0.00255102	2316	tags=86%, list=12%, signal=76%
GO:0071498	cellular response to fluid shear stress	19	0.754339	1.91336	0.00269542	3593	tags=68%, list=18%, signal=56%
GO:1903978	regulation of microglial cell activation	18	0.726041	1.82477	0.00269542	3526	tags=67%, list=18%, signal=55%
GO:0048520	positive regulation of behavior	19	0.716466	1.8173	0.00269542	2954	tags=45%, list=15%, signal=38%
GO:0006549	isoleucine metabolic process	7	-0.82215	-1.85254	0.00271003	3058	tags=71%, list=16%, signal=60%
GO:0006122	mitochondrial electron transport, ubiquinol to cytochrome c	9	-0.791028	-1.97076	0.00280112	2396	tags=78%, list=12%, signal=68%
GO:0010898	positive regulation of triglyceride catabolic process	8	-0.826542	-1.96314	0.00280899	3	tags=38%, list=0%, signal=38%
GO:0071380	cellular response to prostaglandin E stimulus	15	0.740297	1.75972	0.00289017	2713	tags=44%, list=14%, signal=38%
GO:0032957	inositol trisphosphate metabolic process	12	0.768093	1.7556	0.00288184	3138	tags=62%, list=16%, signal=52%
GO:0072659	protein localization to plasma membrane	275	0.408617	1.38596	0.00300601	5464	tags=42%, list=28%, signal=31%
GO:0032409	regulation of transporter activity	262	0.408054	1.38221	0.00300601	4752	tags=38%, list=24%, signal=29%
GO:0051258	protein polymerization	266	0.410558	1.39073	0.00300903	5813	tags=47%, list=30%, signal=33%
GO:0031118	rRNA pseudouridine synthesis	10	-0.766229	-1.93642	0.00308642	3296	tags=70%, list=17%, signal=58%
GO:0098727	maintenance of cell number	138	0.469705	1.52404	0.00310881	4873	tags=33%, list=25%, signal=25%
GO:0010508	positive regulation of autophagy	132	0.474069	1.53357	0.0031185	5983	tags=45%, list=31%, signal=31%
GO:0097581	lamellipodium organization	87	0.543777	1.71011	0.00322234	5363	tags=57%, list=27%, signal=42%
GO:0061687	detoxification of inorganic compound	15	-0.753774	-2.1403	0.00322581	1771	tags=60%, list=9%, signal=55%
GO:0060028	convergent extension involved in axis elongation	6	0.877411	1.69464	0.00327869	2091	tags=83%, list=11%, signal=74%
GO:0006970	response to osmotic stress	78	0.534387	1.65958	0.00330033	3531	tags=43%, list=18%, signal=35%
GO:0032922	circadian regulation of gene expression	66	0.52741	1.6091	0.00336323	4105	tags=41%, list=21%, signal=33%
GO:1901662	quinone catabolic process	5	0.866006	1.59998	0.00340136	1759	tags=60%, list=9%, signal=55%
GO:0099116	tRNA 5'-end processing	16	-0.762583	-2.15575	0.00353357	2974	tags=74%, list=15%, signal=63%
GO:0042776	proton motive force-driven mitochondrial ATP synthesis	16	-0.756442	-2.13839	0.00353357	2936	tags=75%, list=15%, signal=64%
GO:0009261	ribonucleotide catabolic process	44	0.567934	1.6411	0.00352941	3363	tags=41%, list=17%, signal=34%
GO:0000028	ribosomal small subunit assembly	17	-0.78688	-2.26504	0.0037037	2096	tags=59%, list=11%, signal=53%
GO:0000076	DNA replication checkpoint signaling	17	-0.747264	-2.151	0.0037037	2914	tags=56%, list=15%, signal=47%
GO:0033280	response to vitamin D	31	0.596311	1.63863	0.00373134	3496	tags=42%, list=18%, signal=35%
GO:0035886	vascular associated smooth muscle cell differentiation	26	0.632621	1.69643	0.00385109	2646	tags=58%, list=14%, signal=50%
GO:0071294	cellular response to zinc ion	20	-0.634821	-1.93619	0.003861	3293	tags=45%, list=17%, signal=37%
GO:0033617	mitochondrial cytochrome c oxidase assembly	21	-0.741377	-2.29278	0.00398406	3478	tags=77%, list=18%, signal=64%
GO:0010876	lipid localization	409	0.386268	1.32481	0.003996	4673	tags=36%, list=24%, signal=28%
GO:0071305	cellular response to vitamin D	20	0.695946	1.77513	0.00403769	3496	tags=50%, list=18%, signal=41%
GO:0035813	regulation of renal sodium excretion	19	0.697234	1.76852	0.00404313	1073	tags=32%, list=5%, signal=30%
GO:0006590	thyroid hormone generation	20	0.687351	1.75321	0.00403769	3410	tags=59%, list=17%, signal=49%
GO:0051383	kinetochore organization	23	-0.661605	-2.11452	0.00414938	1874	tags=58%, list=10%, signal=53%
GO:0019827	stem cell population maintenance	136	0.466858	1.51147	0.00416233	4873	tags=32%, list=25%, signal=25%
GO:0051209	release of sequestered calcium ion into cytosol	114	0.479918	1.53748	0.00417101	4511	tags=47%, list=23%, signal=36%
GO:0001580	detection of chemical stimulus involved in sensory perception of bitter taste	25	-0.602142	-2.02401	0.00421941	1112	tags=9%, list=6%, signal=9%
GO:0070129	regulation of mitochondrial translation	24	-0.689351	-2.24974	0.00431034	3367	tags=71%, list=17%, signal=59%
GO:0051307	meiotic chromosome separation	24	-0.613746	-2.003	0.00431034	4760	tags=50%, list=24%, signal=38%
GO:0106027	neuron projection organization	86	0.533663	1.67613	0.00429646	5299	tags=49%, list=27%, signal=36%
GO:1901655	cellular response to ketone	90	0.503249	1.58417	0.00430571	2713	tags=26%, list=14%, signal=23%
GO:0097306	cellular response to alcohol	83	0.504859	1.58208	0.00431965	3801	tags=39%, list=19%, signal=31%
GO:0005976	polysaccharide metabolic process	99	0.488722	1.55025	0.00425532	3238	tags=32%, list=17%, signal=27%
GO:1902414	protein localization to cell junction	93	0.487692	1.54352	0.0042735	3907	tags=42%, list=20%, signal=34%
GO:0031341	regulation of cell killing	96	0.478703	1.51798	0.00424178	3347	tags=16%, list=17%, signal=14%
GO:0061053	somite development	79	0.517371	1.61467	0.00435256	2197	tags=30%, list=11%, signal=27%
GO:0051204	protein insertion into mitochondrial membrane	26	-0.641214	-2.14517	0.0044843	3154	tags=50%, list=16%, signal=42%
GO:0070199	establishment of protein localization to chromosome	26	-0.585918	-1.96018	0.0044843	6041	tags=81%, list=31%, signal=56%
GO:2000134	negative regulation of G1/S transition of mitotic cell cycle	67	0.513049	1.5675	0.00448934	5328	tags=47%, list=27%, signal=34%
GO:0030104	water homeostasis	60	0.535733	1.61508	0.00453001	3680	tags=36%, list=19%, signal=29%
GO:0007288	sperm axoneme assembly	27	-0.583554	-1.95095	0.00469484	2523	tags=37%, list=13%, signal=32%
GO:0044341	sodium-dependent phosphate transport	7	0.835986	1.68018	0.00473934	350	tags=29%, list=2%, signal=28%
GO:0062125	regulation of mitochondrial gene expression	28	-0.649761	-2.19181	0.0047619	5339	tags=69%, list=27%, signal=50%
GO:0007056	spindle assembly involved in female meiosis	5	-0.879424	-1.78025	0.00483092	2367	tags=100%, list=12%, signal=88%
GO:0008315	G2/MI transition of meiotic cell cycle	5	-0.878105	-1.77759	0.00483092	1248	tags=80%, list=6%, signal=75%
GO:0010746	regulation of long-chain fatty acid import across plasma membrane	6	0.853461	1.64838	0.00491803	843	tags=50%, list=4%, signal=48%
GO:2000855	regulation of mineralocorticoid secretion	6	0.83572	1.61412	0.00491803	979	tags=50%, list=5%, signal=48%
GO:2000858	regulation of aldosterone secretion	6	0.83572	1.61412	0.00491803	979	tags=50%, list=5%, signal=48%
GO:0062012	regulation of small molecule metabolic process	307	0.393774	1.33811	0.00501002	5028	tags=37%, list=26%, signal=28%
GO:0009914	hormone transport	268	0.401113	1.35863	0.00502008	3539	tags=32%, list=18%, signal=27%
GO:0034508	centromere complex assembly	31	-0.603876	-2.08684	0.00505051	4286	tags=62%, list=22%, signal=49%
GO:0000395	mRNA 5'-splice site recognition	6	-0.825707	-1.78984	0.00510204	1293	tags=83%, list=7%, signal=78%
GO:0090382	phagosome maturation	26	0.617866	1.65686	0.00513479	6497	tags=70%, list=33%, signal=47%
GO:0046885	regulation of hormone biosynthetic process	22	0.66248	1.72209	0.00527704	3204	tags=50%, list=16%, signal=42%
GO:0035988	chondrocyte proliferation	22	0.654542	1.70146	0.00527704	3788	tags=55%, list=19%, signal=44%
GO:0035812	renal sodium excretion	21	0.662271	1.7002	0.00532623	1073	tags=27%, list=5%, signal=26%
GO:0032891	negative regulation of organic acid transport	21	0.653821	1.67851	0.00532623	1981	tags=63%, list=10%, signal=57%
GO:1901879	regulation of protein depolymerization	85	0.496448	1.55872	0.00538213	4230	tags=41%, list=22%, signal=32%
GO:0002484	antigen processing and presentation of endogenous peptide antigen via MHC class I via ER pathway	7	-0.796744	-1.79529	0.00542005	2922	tags=70%, list=15%, signal=60%
GO:0002486	antigen processing and presentation of endogenous peptide antigen via MHC class I via ER pathway, TAP-independent	7	-0.796744	-1.79529	0.00542005	2922	tags=70%, list=15%, signal=60%
GO:0072089	stem cell proliferation	63	0.516826	1.56544	0.00564334	3761	tags=38%, list=19%, signal=31%
GO:0044743	protein transmembrane import into intracellular organelle	36	-0.530883	-1.91982	0.00568182	4535	tags=47%, list=23%, signal=36%
GO:0003351	epithelial cilium movement involved in extracellular fluid movement	36	-0.529321	-1.91417	0.00568182	3305	tags=67%, list=17%, signal=56%
GO:0045682	regulation of epidermis development	58	0.535641	1.61257	0.00567537	3862	tags=49%, list=20%, signal=40%
GO:0033692	cellular polysaccharide biosynthetic process	61	0.530522	1.59781	0.00566893	3238	tags=35%, list=17%, signal=29%
GO:0022616	DNA strand elongation	37	-0.576486	-2.08579	0.00584795	5828	tags=75%, list=30%, signal=53%
GO:0008608	attachment of spindle microtubules to kinetochore	37	-0.517701	-1.8731	0.00584795	1525	tags=30%, list=8%, signal=28%
GO:1902930	regulation of alcohol biosynthetic process	46	0.543847	1.57734	0.00586854	5787	tags=61%, list=30%, signal=43%
GO:0016197	endosomal transport	227	0.397984	1.34041	0.00605449	6612	tags=45%, list=34%, signal=30%
GO:0007007	inner mitochondrial membrane organization	38	-0.597829	-2.15897	0.00617284	5381	tags=62%, list=27%, signal=45%
GO:0033260	nuclear DNA replication	38	-0.571809	-2.065	0.00617284	4221	tags=63%, list=22%, signal=50%
GO:0031055	chromatin remodeling at centromere	11	-0.726589	-1.89382	0.00617284	3182	tags=82%, list=16%, signal=69%
GO:0061983	meiosis II cell cycle process	11	-0.717252	-1.86948	0.00617284	4111	tags=67%, list=21%, signal=53%
GO:0007094	mitotic spindle assembly checkpoint signaling	38	-0.469994	-1.69731	0.00617284	4537	tags=61%, list=23%, signal=47%
GO:0071174	mitotic spindle checkpoint signaling	38	-0.469994	-1.69731	0.00617284	4537	tags=61%, list=23%, signal=47%
GO:0071453	cellular response to oxygen levels	149	0.44132	1.44336	0.00617284	5508	tags=43%, list=28%, signal=31%
GO:0070525	tRNA threonylcarbamoyladenosine metabolic process	14	-0.761572	-2.13101	0.00630915	1154	tags=50%, list=6%, signal=47%
GO:0006177	GMP biosynthetic process	14	-0.677614	-1.89608	0.00630915	4653	tags=80%, list=24%, signal=61%
GO:0009209	pyrimidine ribonucleoside triphosphate biosynthetic process	14	-0.662443	-1.85363	0.00630915	3531	tags=79%, list=18%, signal=64%
GO:0006167	AMP biosynthetic process	14	-0.645079	-1.80505	0.00630915	4653	tags=73%, list=24%, signal=56%
GO:0006858	extracellular transport	39	-0.498748	-1.80231	0.00628931	4772	tags=64%, list=24%, signal=49%
GO:1900262	regulation of DNA-directed DNA polymerase activity	13	-0.698039	-1.90939	0.00638978	5237	tags=92%, list=27%, signal=68%
GO:1900264	positive regulation of DNA-directed DNA polymerase activity	13	-0.698039	-1.90939	0.00638978	5237	tags=92%, list=27%, signal=68%
GO:0036159	inner dynein arm assembly	13	-0.677841	-1.85414	0.00638978	4772	tags=62%, list=24%, signal=47%
GO:0006241	CTP biosynthetic process	13	-0.672127	-1.83851	0.00638978	3531	tags=85%, list=18%, signal=69%
GO:1904667	negative regulation of ubiquitin protein ligase activity	12	-0.773121	-2.02988	0.00649351	2721	tags=83%, list=14%, signal=72%
GO:0000727	double-strand break repair via break-induced replication	12	-0.758988	-1.99278	0.00649351	3708	tags=83%, list=19%, signal=68%
GO:0006418	tRNA aminoacylation for protein translation	41	-0.532007	-1.97703	0.00649351	5935	tags=63%, list=30%, signal=44%
GO:1904874	positive regulation of telomerase RNA localization to Cajal body	15	-0.689898	-1.95893	0.00645161	5931	tags=94%, list=30%, signal=65%
GO:1903405	protein localization to nuclear body	12	-0.69766	-1.83176	0.00649351	5931	tags=100%, list=30%, signal=70%
GO:1904867	protein localization to Cajal body	12	-0.69766	-1.83176	0.00649351	5931	tags=100%, list=30%, signal=70%
GO:0033046	negative regulation of sister chromatid segregation	42	-0.475165	-1.77404	0.00649351	4537	tags=60%, list=23%, signal=46%
GO:0033048	negative regulation of mitotic sister chromatid segregation	42	-0.475165	-1.77404	0.00649351	4537	tags=60%, list=23%, signal=46%
GO:1902100	negative regulation of metaphase/anaphase transition of cell cycle	41	-0.459846	-1.70886	0.00649351	4537	tags=59%, list=23%, signal=45%
GO:0097254	renal tubular secretion	24	0.638571	1.68518	0.00649351	1073	tags=23%, list=5%, signal=22%
GO:0044264	cellular polysaccharide metabolic process	89	0.485416	1.5259	0.00645856	3238	tags=32%, list=17%, signal=27%
GO:0042398	cellular modified amino acid biosynthetic process	44	-0.47718	-1.76949	0.00657895	3353	tags=51%, list=17%, signal=42%
GO:0051985	negative regulation of chromosome segregation	43	-0.471518	-1.73314	0.00680272	4537	tags=58%, list=23%, signal=45%
GO:1905819	negative regulation of chromosome separation	43	-0.471518	-1.73314	0.00680272	4537	tags=58%, list=23%, signal=45%
GO:0097035	regulation of membrane lipid distribution	59	0.520544	1.56971	0.00678733	5037	tags=52%, list=26%, signal=38%
GO:0048532	anatomical structure arrangement	17	0.676745	1.66626	0.0068306	1950	tags=39%, list=10%, signal=35%
GO:0098739	import across plasma membrane	176	0.407785	1.35049	0.00714286	3717	tags=35%, list=19%, signal=28%
GO:0007622	rhythmic behavior	37	0.554362	1.57126	0.00722022	5692	tags=56%, list=29%, signal=40%
GO:0007080	mitotic metaphase plate congression	50	-0.463165	-1.79365	0.00729927	3045	tags=37%, list=16%, signal=31%
GO:0009581	detection of external stimulus	125	0.44951	1.44827	0.00729927	4597	tags=31%, list=23%, signal=24%
GO:0034350	regulation of glial cell apoptotic process	11	0.763362	1.6989	0.00737463	1728	tags=50%, list=9%, signal=46%
GO:1903203	regulation of oxidative stress-induced neuron death	29	0.606445	1.63968	0.00763359	4372	tags=56%, list=22%, signal=43%
GO:0090670	RNA localization to Cajal body	19	-0.655154	-1.93221	0.00769231	5931	tags=76%, list=30%, signal=53%
GO:0090672	telomerase RNA localization	19	-0.655154	-1.93221	0.00769231	5931	tags=76%, list=30%, signal=53%
GO:0090685	RNA localization to nucleus	19	-0.655154	-1.93221	0.00769231	5931	tags=76%, list=30%, signal=53%
GO:0032959	inositol trisphosphate biosynthetic process	8	0.833203	1.72495	0.00773994	3138	tags=75%, list=16%, signal=63%
GO:0006516	glycoprotein catabolic process	25	0.632868	1.67398	0.00784314	1223	tags=25%, list=6%, signal=23%
GO:0090329	regulation of DNA-templated DNA replication	52	-0.536358	-2.09336	0.00787402	4689	tags=62%, list=24%, signal=47%
GO:0002440	production of molecular mediator of immune response	205	0.401393	1.34713	0.00808081	5000	tags=30%, list=26%, signal=23%
GO:0032960	regulation of inositol trisphosphate biosynthetic process	6	0.830725	1.60447	0.00819672	3138	tags=67%, list=16%, signal=56%
GO:0010966	regulation of phosphate transport	6	0.825502	1.59438	0.00819672	52	tags=17%, list=0%, signal=17%
GO:0051205	protein insertion into membrane	57	-0.378151	-1.50909	0.00826446	3358	tags=36%, list=17%, signal=30%
GO:0006749	glutathione metabolic process	58	-0.376084	-1.50612	0.00826446	2313	tags=28%, list=12%, signal=25%
GO:0007062	sister chromatid cohesion	57	-0.37555	-1.49872	0.00826446	4836	tags=42%, list=25%, signal=32%
GO:0009582	detection of abiotic stimulus	128	0.438617	1.41448	0.00832466	4597	tags=31%, list=23%, signal=24%
GO:0034349	glial cell apoptotic process	16	0.689423	1.68059	0.00834492	4039	tags=59%, list=21%, signal=47%
GO:1901072	glucosamine-containing compound catabolic process	8	-0.77127	-1.83186	0.00842697	1848	tags=38%, list=9%, signal=34%
GO:0042255	ribosome assembly	59	-0.592017	-2.39179	0.00847458	4409	tags=52%, list=23%, signal=41%
GO:0007131	reciprocal meiotic recombination	55	-0.53002	-2.07221	0.00862069	2665	tags=42%, list=14%, signal=37%
GO:1900153	positive regulation of nuclear-transcribed mRNA catabolic process, deadenylation-dependent decay	15	0.69057	1.64151	0.00867052	3697	tags=41%, list=19%, signal=33%
GO:0045176	apical protein localization	15	0.68922	1.6383	0.00867052	3430	tags=62%, list=18%, signal=52%
GO:0061050	regulation of cell growth involved in cardiac muscle cell development	15	0.684856	1.62793	0.00867052	3200	tags=38%, list=16%, signal=31%
GO:2000781	positive regulation of double-strand break repair	64	-0.393263	-1.65193	0.00884956	5338	tags=41%, list=27%, signal=30%
GO:0019226	transmission of nerve impulse	67	0.506839	1.54853	0.00897868	2646	tags=32%, list=14%, signal=28%
GO:1901607	alpha-amino acid biosynthetic process	65	-0.373503	-1.55247	0.00900901	3724	tags=34%, list=19%, signal=27%
GO:0006783	heme biosynthetic process	29	-0.549993	-1.90715	0.00925926	5318	tags=61%, list=27%, signal=45%
GO:0031620	regulation of fever generation	9	0.80989	1.71121	0.00930233	1867	tags=75%, list=10%, signal=68%
GO:0034651	cortisol biosynthetic process	8	0.800741	1.65774	0.00928793	2600	tags=62%, list=13%, signal=54%
GO:1902645	tertiary alcohol biosynthetic process	8	0.800741	1.65774	0.00928793	2600	tags=62%, list=13%, signal=54%
GO:0044062	regulation of excretion	22	0.634859	1.65029	0.00923483	1073	tags=27%, list=5%, signal=26%
GO:0010893	positive regulation of steroid biosynthetic process	19	0.661995	1.67913	0.00943396	3244	tags=69%, list=17%, signal=58%
GO:0048743	positive regulation of skeletal muscle fiber development	7	0.826487	1.66109	0.00947867	1536	tags=29%, list=8%, signal=26%
GO:0031394	positive regulation of prostaglandin biosynthetic process	7	0.823343	1.65477	0.00947867	1492	tags=57%, list=8%, signal=53%
GO:0009629	response to gravity	7	0.817907	1.64384	0.00947867	1472	tags=43%, list=8%, signal=40%
GO:0050913	sensory perception of bitter taste	28	-0.542874	-1.83125	0.00952381	1216	tags=11%, list=6%, signal=10%
GO:0010569	regulation of double-strand break repair via homologous recombination	70	-0.379765	-1.59422	0.00952381	4986	tags=40%, list=25%, signal=30%
GO:0042273	ribosomal large subunit biogenesis	71	-0.622936	-2.59057	0.00970874	4154	tags=53%, list=21%, signal=42%
GO:0042274	ribosomal small subunit biogenesis	71	-0.581704	-2.4191	0.00970874	4422	tags=53%, list=23%, signal=41%
GO:0120316	sperm flagellum assembly	30	-0.546306	-1.89204	0.00980392	2523	tags=37%, list=13%, signal=32%
GO:0006335	DNA replication-dependent chromatin assembly	30	-0.537821	-1.86265	0.00980392	5263	tags=66%, list=27%, signal=48%
GO:0034723	DNA replication-dependent chromatin organization	30	-0.537821	-1.86265	0.00980392	5263	tags=66%, list=27%, signal=48%
GO:0003097	renal water transport	6	0.816711	1.57741	0.00983607	511	tags=33%, list=3%, signal=32%
GO:0006869	lipid transport	359	0.380005	1.29802	0.00999001	4741	tags=35%, list=24%, signal=27%
GO:0045732	positive regulation of protein catabolic process	228	0.395045	1.33095	0.0100806	4180	tags=29%, list=21%, signal=23%
GO:0002428	antigen processing and presentation of peptide antigen via MHC class Ib	6	-0.8045	-1.74387	0.0102041	2893	tags=48%, list=15%, signal=41%
GO:0032352	positive regulation of hormone metabolic process	14	0.702717	1.65608	0.010219	2865	tags=57%, list=15%, signal=49%
GO:0070278	extracellular matrix constituent secretion	14	0.70193	1.65423	0.010219	2328	tags=50%, list=12%, signal=44%
GO:0001794	type IIa hypersensitivity	5	0.857291	1.58387	0.0102041	2755	tags=36%, list=14%, signal=31%
GO:0002445	type II hypersensitivity	5	0.857291	1.58387	0.0102041	2755	tags=36%, list=14%, signal=31%
GO:0097017	renal protein absorption	5	0.856906	1.58316	0.0102041	690	tags=40%, list=4%, signal=39%
GO:0045636	positive regulation of melanocyte differentiation	5	0.853717	1.57727	0.0102041	1537	tags=60%, list=8%, signal=55%
GO:0001756	somitogenesis	60	0.505978	1.52538	0.0101925	1897	tags=29%, list=10%, signal=26%
GO:1900117	regulation of execution phase of apoptosis	26	0.612038	1.64124	0.0102696	4939	tags=45%, list=25%, signal=34%
GO:0001660	fever generation	11	0.74496	1.65795	0.0103245	1867	tags=67%, list=10%, signal=60%
GO:0007339	binding of sperm to zona pellucida	33	-0.485323	-1.69444	0.0103627	4314	tags=29%, list=22%, signal=23%
GO:0002456	T cell mediated immunity	104	0.457482	1.46058	0.0105485	3619	tags=27%, list=18%, signal=22%
GO:0006670	sphingosine metabolic process	21	0.636362	1.63369	0.0106525	5398	tags=65%, list=28%, signal=47%
GO:0097503	sialylation	20	0.648645	1.65448	0.0107672	2369	tags=33%, list=12%, signal=29%
GO:1904714	regulation of chaperone-mediated autophagy	8	0.797263	1.65054	0.0108359	908	tags=38%, list=5%, signal=36%
GO:0006744	ubiquinone biosynthetic process	17	-0.612392	-1.76277	0.0111111	4708	tags=76%, list=24%, signal=58%
GO:1901663	quinone biosynthetic process	17	-0.612392	-1.76277	0.0111111	4708	tags=76%, list=24%, signal=58%
GO:0098743	cell aggregation	16	0.675621	1.64694	0.0111266	2440	tags=56%, list=12%, signal=49%
GO:0031268	pseudopodium organization	16	0.673843	1.64261	0.0111266	3555	tags=63%, list=18%, signal=52%
GO:0070431	nucleotide-binding oligomerization domain containing 2 signaling pathway	16	0.673395	1.64152	0.0111266	2056	tags=21%, list=10%, signal=19%
GO:0043276	anoikis	33	0.56513	1.57288	0.0111248	3516	tags=36%, list=18%, signal=30%
GO:0001909	leukocyte mediated cytotoxicity	123	0.440613	1.41695	0.0114823	3347	tags=15%, list=17%, signal=13%
GO:0006743	ubiquinone metabolic process	18	-0.619937	-1.8009	0.0115385	4708	tags=78%, list=24%, signal=59%
GO:0030148	sphingolipid biosynthetic process	110	0.446331	1.42536	0.0115304	5217	tags=40%, list=27%, signal=30%
GO:0002604	regulation of dendritic cell antigen processing and presentation	11	0.740762	1.6486	0.0117994	3974	tags=73%, list=20%, signal=58%
GO:0032069	regulation of nuclease activity	21	-0.544822	-1.68492	0.0119522	4234	tags=68%, list=22%, signal=53%
GO:0006032	chitin catabolic process	5	-0.850111	-1.72092	0.0120773	1848	tags=60%, list=9%, signal=54%
GO:0032053	ciliary basal body organization	5	-0.848758	-1.71818	0.0120773	26	tags=40%, list=0%, signal=40%
GO:1902807	negative regulation of cell cycle G1/S phase transition	74	0.486133	1.50106	0.0122087	4560	tags=39%, list=23%, signal=30%
GO:0006703	estrogen biosynthetic process	10	-0.687558	-1.7376	0.0123457	3340	tags=81%, list=17%, signal=67%
GO:0033314	mitotic DNA replication checkpoint signaling	10	-0.677036	-1.71101	0.0123457	1975	tags=73%, list=10%, signal=65%
GO:0060371	regulation of atrial cardiac muscle cell membrane depolarization	8	0.79544	1.64677	0.0123839	3443	tags=75%, list=18%, signal=62%
GO:0002090	regulation of receptor internalization	54	0.516502	1.54235	0.0124014	3413	tags=27%, list=17%, signal=23%
GO:0006730	one-carbon metabolic process	39	-0.437941	-1.58258	0.0125786	2224	tags=34%, list=11%, signal=30%
GO:0043903	regulation of biological process involved in symbiotic interaction	51	0.520208	1.53684	0.0126002	1647	tags=12%, list=8%, signal=11%
GO:1901018	positive regulation of potassium ion transmembrane transporter activity	25	-0.529271	-1.77906	0.0126582	2722	tags=36%, list=14%, signal=31%
GO:0033119	negative regulation of RNA splicing	25	-0.523173	-1.75857	0.0126582	5750	tags=60%, list=29%, signal=42%
GO:0043303	mast cell degranulation	49	0.517141	1.51894	0.0127315	3777	tags=47%, list=19%, signal=38%
GO:1904478	regulation of intestinal absorption	12	-0.648153	-1.70177	0.012987	626	tags=33%, list=3%, signal=32%
GO:0006914	autophagy	520	0.35857	1.23543	0.012987	5989	tags=38%, list=31%, signal=27%
GO:0061919	process utilizing autophagic mechanism	520	0.35857	1.23543	0.012987	5989	tags=38%, list=31%, signal=27%
GO:0042953	lipoprotein transport	15	0.675073	1.60468	0.0130058	3993	tags=62%, list=20%, signal=50%
GO:0042415	norepinephrine metabolic process	13	0.712513	1.65273	0.0130624	1700	tags=43%, list=9%, signal=39%
GO:0072376	protein activation cascade	13	0.70784	1.64189	0.0130624	89	tags=15%, list=0%, signal=15%
GO:0060159	regulation of dopamine receptor signaling pathway	10	0.766207	1.67416	0.0132743	2517	tags=50%, list=13%, signal=44%
GO:0034144	negative regulation of toll-like receptor 4 signaling pathway	10	0.753705	1.64684	0.0132743	4472	tags=86%, list=23%, signal=66%
GO:1905952	regulation of lipid localization	139	0.431111	1.39975	0.0134715	3736	tags=39%, list=19%, signal=32%
GO:0045910	negative regulation of DNA recombination	43	-0.41336	-1.51937	0.0136054	4981	tags=37%, list=25%, signal=28%
GO:1990542	mitochondrial transmembrane transport	85	-0.455702	-1.91782	0.0136986	4515	tags=48%, list=23%, signal=37%
GO:0043648	dicarboxylic acid metabolic process	90	-0.386792	-1.65054	0.0136986	4105	tags=36%, list=21%, signal=29%
GO:0002246	wound healing involved in inflammatory response	8	0.791978	1.6396	0.0139319	3993	tags=88%, list=20%, signal=70%
GO:2001251	negative regulation of chromosome organization	87	-0.389162	-1.64624	0.0140845	4829	tags=44%, list=25%, signal=33%
GO:0032508	DNA duplex unwinding	87	-0.367517	-1.55467	0.0140845	4069	tags=42%, list=21%, signal=34%
GO:0000097	sulfur amino acid biosynthetic process	16	-0.612302	-1.73092	0.0141343	3569	tags=50%, list=18%, signal=41%

## Sheet: KEGG
TABLE S7 GSEA-based KEGG analysis
ID	Description	setSize	enrichmentScore	NES	pvalue	rank	leading_edge
hsa03010	Ribosome	132	-0.765407	-3.53817	1e-10	2721	tags=78%, list=14%, signal=68%
hsa05012	Parkinson disease	245	-0.467976	-2.40158	1e-10	4290	tags=51%, list=22%, signal=40%
hsa04510	Focal adhesion	198	0.674329	2.25607	1e-10	2869	tags=46%, list=15%, signal=40%
hsa04151	PI3K-Akt signaling pathway	328	0.614535	2.10161	1e-10	3333	tags=39%, list=17%, signal=33%
hsa05205	Proteoglycans in cancer	200	0.618359	2.06785	1e-10	2913	tags=42%, list=15%, signal=36%
hsa04514	Cell adhesion molecules	147	0.611306	2.01084	1e-10	4994	tags=42%, list=25%, signal=32%
hsa04060	Cytokine-cytokine receptor interaction	256	0.583704	1.97418	1e-10	3886	tags=49%, list=20%, signal=40%
hsa04010	MAPK signaling pathway	285	0.553522	1.88185	1e-10	5326	tags=50%, list=27%, signal=37%
hsa05165	Human papillomavirus infection	313	0.550507	1.87743	1e-10	3318	tags=31%, list=17%, signal=26%
hsa04015	Rap1 signaling pathway	206	0.561143	1.88205	3.0063e-10	3752	tags=43%, list=19%, signal=35%
hsa04360	Axon guidance	180	0.578812	1.92355	3.96618e-10	5354	tags=58%, list=27%, signal=42%
hsa04810	Regulation of actin cytoskeleton	213	0.552524	1.85482	1.38716e-09	3515	tags=39%, list=18%, signal=33%
hsa03040	Spliceosome	130	-0.471596	-2.20096	3.48935e-09	5521	tags=46%, list=28%, signal=33%
hsa04310	Wnt signaling pathway	163	0.565275	1.87168	8.15528e-09	2913	tags=34%, list=15%, signal=29%
hsa05202	Transcriptional misregulation in cancer	179	0.557723	1.8523	9.17846e-09	4038	tags=42%, list=21%, signal=34%
hsa04380	Osteoclast differentiation	123	0.602624	1.95454	1.74411e-08	4908	tags=66%, list=25%, signal=50%
hsa04390	Hippo signaling pathway	155	0.568408	1.878	3.56957e-08	3085	tags=34%, list=16%, signal=29%
hsa05206	MicroRNAs in cancer	159	0.561599	1.85579	6.62816e-08	4623	tags=53%, list=24%, signal=41%
hsa05020	Prion disease	249	-0.35337	-1.81118	1.07182e-07	2997	tags=38%, list=15%, signal=33%
hsa05208	Chemical carcinogenesis - reactive oxygen species	203	-0.371745	-1.787	1.80299e-07	2988	tags=40%, list=15%, signal=34%
hsa04062	Chemokine signaling pathway	187	0.5281	1.75998	1.7707e-07	3747	tags=44%, list=19%, signal=36%
hsa05135	Yersinia infection	133	0.570487	1.8618	2.27012e-07	5362	tags=61%, list=27%, signal=45%
hsa04020	Calcium signaling pathway	229	0.512567	1.72294	2.2939e-07	4515	tags=44%, list=23%, signal=34%
hsa04926	Relaxin signaling pathway	125	0.564389	1.83369	6.86609e-07	3747	tags=36%, list=19%, signal=29%
hsa04014	Ras signaling pathway	227	0.498862	1.67456	2.11252e-06	5285	tags=47%, list=27%, signal=35%
hsa05224	Breast cancer	145	0.532926	1.75102	4.25778e-06	4400	tags=46%, list=22%, signal=36%
hsa04630	JAK-STAT signaling pathway	140	0.536049	1.75587	6.40452e-06	3690	tags=35%, list=19%, signal=28%
hsa05130	Pathogenic Escherichia coli infection	189	0.49762	1.65974	8.40123e-06	5306	tags=52%, list=27%, signal=38%
hsa05171	Coronavirus disease - COVID-19	206	-0.332511	-1.56329	9.23051e-06	1957	tags=35%, list=10%, signal=32%
hsa05417	Lipid and atherosclerosis	194	0.501282	1.67441	1.12365e-05	4908	tags=46%, list=25%, signal=35%
hsa05163	Human cytomegalovirus infection	207	0.48149	1.61582	1.20113e-05	3349	tags=30%, list=17%, signal=25%
hsa04936	Alcoholic liver disease	124	0.538396	1.74897	1.29258e-05	5476	tags=46%, list=28%, signal=33%
hsa04611	Platelet activation	120	0.542785	1.7563	1.34428e-05	4055	tags=41%, list=21%, signal=33%
hsa05226	Gastric cancer	146	0.523572	1.72286	1.37352e-05	3719	tags=37%, list=19%, signal=30%
hsa04072	Phospholipase D signaling pathway	146	0.52307	1.72121	1.45982e-05	3747	tags=41%, list=19%, signal=33%
hsa04915	Estrogen signaling pathway	124	0.535236	1.7387	1.75615e-05	3266	tags=30%, list=17%, signal=25%
hsa05152	Tuberculosis	159	0.486816	1.60867	0.000140973	5078	tags=39%, list=26%, signal=30%
hsa05418	Fluid shear stress and atherosclerosis	134	0.504561	1.65066	0.000186779	2276	tags=33%, list=12%, signal=30%
hsa05167	Kaposi sarcoma-associated herpesvirus infection	178	0.466791	1.5497	0.000300835	4038	tags=28%, list=21%, signal=22%
hsa04371	Apelin signaling pathway	138	0.483112	1.58255	0.000435885	4999	tags=43%, list=26%, signal=32%
hsa01240	Biosynthesis of cofactors	137	-0.338404	-1.59293	0.000477533	3640	tags=29%, list=19%, signal=24%
hsa04068	FoxO signaling pathway	125	0.489154	1.58925	0.000509868	3975	tags=37%, list=20%, signal=29%
hsa04022	cGMP-PKG signaling pathway	161	0.470444	1.55616	0.000503587	3349	tags=36%, list=17%, signal=30%
hsa04932	Non-alcoholic fatty liver disease	146	-0.32986	-1.5318	0.000650907	2017	tags=32%, list=10%, signal=29%
hsa04145	Phagosome	144	0.467567	1.53438	0.000963305	2620	tags=19%, list=13%, signal=17%
hsa05161	Hepatitis B	146	0.473281	1.55738	0.00109569	5036	tags=43%, list=26%, signal=32%
hsa04921	Oxytocin signaling pathway	150	0.471352	1.55468	0.00126067	5354	tags=47%, list=27%, signal=35%
hsa04110	Cell cycle	126	-0.324557	-1.50453	0.0012641	3944	tags=43%, list=20%, signal=34%
hsa04530	Tight junction	161	0.456501	1.51004	0.00139051	5142	tags=41%, list=26%, signal=30%
hsa04270	Vascular smooth muscle contraction	130	0.473827	1.54471	0.00183497	3216	tags=32%, list=16%, signal=27%
hsa05131	Shigellosis	240	0.426008	1.43496	0.00181841	5931	tags=51%, list=30%, signal=36%
hsa05415	Diabetic cardiomyopathy	183	-0.288188	-1.38406	0.00217337	2078	tags=42%, list=11%, signal=38%
hsa04621	NOD-like receptor signaling pathway	155	0.460174	1.5204	0.00237894	5456	tags=42%, list=28%, signal=31%
hsa04144	Endocytosis	250	0.414005	1.39702	0.00267747	5679	tags=36%, list=29%, signal=26%
hsa05225	Hepatocellular carcinoma	165	0.431894	1.4313	0.00392374	4038	tags=33%, list=21%, signal=27%
hsa04080	Neuroactive ligand-receptor interaction	304	0.396141	1.34852	0.00504463	3113	tags=27%, list=16%, signal=23%
hsa04024	cAMP signaling pathway	205	0.419763	1.40612	0.00598955	4245	tags=39%, list=22%, signal=31%
hsa04210	Apoptosis	132	0.43866	1.43032	0.00879592	5266	tags=46%, list=27%, signal=34%
hsa04934	Cushing syndrome	150	0.442234	1.45864	0.00931203	3244	tags=29%, list=17%, signal=25%
hsa04550	Signaling pathways regulating pluripotency of stem cells	139	0.441523	1.44548	0.0096696	3792	tags=32%, list=19%, signal=26%
hsa05166	Human T-cell leukemia virus 1 infection	215	0.402681	1.35249	0.010923	4994	tags=31%, list=25%, signal=24%
hsa04261	Adrenergic signaling in cardiomyocytes	145	0.426899	1.40265	0.0132279	4251	tags=33%, list=22%, signal=26%
hsa05132	Salmonella infection	245	0.394661	1.33126	0.0152027	5266	tags=41%, list=27%, signal=30%
